# Supplementary material for: Transcriptome and proteome analysis of innate immune responses to inactivated Leptospira and bivalent Leptospira vaccines in canine 030-D cells
Source: Sci Rep. 2022 Aug 4;12:13418. doi: 10.1038/s41598-022-16457-z (PMC9352656; doi:10.1038/s41598-022-16457-z)
Supplement: Supplementary file 2 — Supplementary Table 2. [file 41598_2022_16457_MOESM2_ESM.xlsx]

## Sheet: 8hr, 4 treatments
EnsemblID	Excipient	Canicola	Ictero	Vaccine B	Chromosome	Start	Stop	Strand	Gene description	NCBI gene description	Gene type	Gene name	NCBI gene ID
ENSCAFG00000011034	0.277316	0.239874	0.381588	1.86678	X	780893	802054	-	cytokine receptor like factor 2 [Source:VGNC Symbol;Acc:VGNC:39621]	cytokine receptor like factor 2	protein_coding	CRLF2	491709
ENSCAFG00000011041	-0.119179	1.22862	1.68338	1.98989	X	832166	857143	+	colony stimulating factor 2 receptor alpha subunit [Source:VGNC Symbol;Acc:VGNC:39655]	colony stimulating factor 2 receptor alpha subunit	protein_coding	CSF2RA	609266
ENSCAFG00000011075	-0.010377	-0.712323	-0.687469	-1.00118	X	1299708	1302597	-	zinc finger BED-type containing 1 [Source:HGNC Symbol;Acc:HGNC:447]	zinc finger BED-type containing 1	protein_coding	ZBED1	491715
ENSCAFG00000011091	-0.15953	-1.67368	-2.03019	-1.8633	X	1437524	1466731	+	Xg glycoprotein [Source:VGNC Symbol;Acc:VGNC:48449]	Xg glycoprotein	protein_coding	XG	609839
ENSCAFG00000011187	-0.025055	1.08699	1.08142	0.600246	X	1938352	1982997	-	protein kinase X-linked [Source:VGNC Symbol;Acc:VGNC:54833]	0	protein_coding	PRKX	0
ENSCAFG00000011537	-0.130659	-0.74104	-0.887466	-1.02748	X	6853160	6922241	+	chloride voltage-gated channel 4 [Source:VGNC Symbol;Acc:VGNC:39304]	chloride voltage-gated channel 4	protein_coding	CLCN4	491736
ENSCAFG00000011595	-0.0232573	-2.22548	-2.01994	-1.71784	X	7704808	7952234	-	Rho GTPase activating protein 6 [Source:VGNC Symbol;Acc:VGNC:38068]	Rho GTPase activating protein 6	protein_coding	ARHGAP6	491738
ENSCAFG00000011861	-0.108469	0.671566	0.623542	1.12896	X	11095166	11141704	-	FA complementation group B [Source:VGNC Symbol;Acc:VGNC:40717]	FA complementation group B	protein_coding	FANCB	100687493
ENSCAFG00000011879	-0.0367207	0.488579	0.492947	1.13679	X	11147536	11201079	+	motile sperm domain containing 2 [Source:VGNC Symbol;Acc:VGNC:43325]	motile sperm domain containing 2	protein_coding	MOSPD2	491747
ENSCAFG00000012925	-0.0841729	-0.53311	-0.541848	-1.01327	X	14911510	14989135	-	phosphorylase kinase regulatory subunit alpha 2 [Source:VGNC Symbol;Acc:VGNC:44497]	phosphorylase kinase regulatory subunit alpha 2	protein_coding	PHKA2	480857
ENSCAFG00000013885	0.0856517	1.04273	1.34621	1.5972	X	32348932	32443254	+	LanC like 3 [Source:VGNC Symbol;Acc:VGNC:42581]	LanC like 3	protein_coding	LANCL3	491823
ENSCAFG00000014051	0.175046	-1.34795	-1.54059	-1.57005	X	33336417	33465096	+	tetraspanin 7 [Source:NCBI gene;Acc:480879]	tetraspanin 7	protein_coding	TSPAN7	480879
ENSCAFG00000014405	-0.0119315	-1.49214	-1.54887	-0.567915	X	36086336	36087374	+	G protein-coupled receptor 34 [Source:VGNC Symbol;Acc:VGNC:41431]	0	pseudogene	GPR34	0
ENSCAFG00000015155	0.193253	1.30806	1.43638	1.90754	X	41200995	41205394	+	TIMP metallopeptidase inhibitor 1 [Source:VGNC Symbol;Acc:VGNC:47376]	TIMP metallopeptidase inhibitor 1	protein_coding	TIMP1	403816
ENSCAFG00000015683	-0.164917	4.53559	4.60895	5.75927	X	42073456	42077723	-	Pim-2 proto-oncogene, serine/threonine kinase [Source:VGNC Symbol;Acc:VGNC:44565]	Pim-2 proto-oncogene, serine/threonine kinase	protein_coding	PIM2	442959
ENSCAFG00000015697	0.114563	-1.77359	-1.73741	-1.90088	X	42111608	42118375	-	potassium voltage-gated channel subfamily D member 1 [Source:VGNC Symbol;Acc:VGNC:42239]	potassium voltage-gated channel subfamily D member 1	protein_coding	KCND1	612548
ENSCAFG00000016028	-0.288854	-1.94763	-2.05508	-2.31402	X	43370320	43639302	-	shroom family member 4 [Source:VGNC Symbol;Acc:VGNC:46159]	shroom family member 4	protein_coding	SHROOM4	612585
ENSCAFG00000016179	-0.0749905	-0.486421	-0.722527	-1.125	X	44872811	44913701	+	IQ motif and Sec7 domain 2 [Source:VGNC Symbol;Acc:VGNC:42084]	IQ motif and Sec7 domain 2	protein_coding	IQSEC2	491895
ENSCAFG00000016486	0.0555786	-0.443758	-0.375419	-1.08392	X	47026019	47026679	+	MAGE family member H1 [Source:VGNC Symbol;Acc:VGNC:42926]	MAGE family member H1	protein_coding	MAGEH1	491904
ENSCAFG00000016524	-0.078492	-0.849514	-0.958254	-1.15988	X	48808214	48808964	-	spindlin family member 4 [Source:VGNC Symbol;Acc:VGNC:46743]	spindlin family member 4	protein_coding	SPIN4	480938
ENSCAFG00000016623	0.0463272	-1.02301	-1.0593	-0.936057	X	50843007	50881664	-	V-set and immunoglobulin domain containing 4 [Source:VGNC Symbol;Acc:VGNC:48308]	V-set and immunoglobulin domain containing 4	protein_coding	VSIG4	491925
ENSCAFG00000016633	-0.243267	-1.3615	-1.46966	-1.12883	X	50998459	51100785	+	hephaestin [Source:VGNC Symbol;Acc:VGNC:41659]	hephaestin	protein_coding	HEPH	491926
ENSCAFG00000016925	-0.0174465	1.14385	1.35549	1.40859	X	55469532	55477764	+	forkhead box O4 [Source:VGNC Symbol;Acc:VGNC:40964]	forkhead box O4	protein_coding	FOXO4	100855644
ENSCAFG00000024175	-0.144987	-0.620786	-1.01483	-0.842804	X	56129645	56197232	+	NHS like 2 [Source:VGNC Symbol;Acc:VGNC:43806]	NHS like 2	protein_coding	NHSL2	491954
ENSCAFG00000031123	0.242917	1.66229	1.44516	1.64143	X	57629494	57630072	+	0	0	protein_coding	0	0
ENSCAFG00000029920	0.147128	1.65595	1.85359	2.4263	X	81232952	81296557	-	TSC22 domain family member 3 [Source:VGNC Symbol;Acc:VGNC:54608]	TSC22 domain family member 3	protein_coding	TSC22D3	492057
ENSCAFG00000017992	-0.162807	1.28743	1.37724	1.95053	X	81356259	81463082	+	midline 2 [Source:VGNC Symbol;Acc:VGNC:43224]	midline 2	protein_coding	MID2	481012
ENSCAFG00000018272	0.0292261	-1.19001	-1.18023	-1.51472	X	90138372	90220773	-	kelch like family member 13 [Source:VGNC Symbol;Acc:VGNC:42449]	kelch like family member 13	protein_coding	KLHL13	492088
ENSCAFG00000018359	-0.183131	-1.04152	-1.01047	-0.784114	X	90925591	90980707	+	interleukin 13 receptor subunit alpha 1 [Source:VGNC Symbol;Acc:VGNC:41937]	interleukin 13 receptor subunit alpha 1	protein_coding	IL13RA1	403623
ENSCAFG00000018826	-0.00310136	-0.804111	-0.807695	-1.2319	X	102961507	103026811	+	serine/threonine kinase 26 [Source:VGNC Symbol;Acc:VGNC:46910]	serine/threonine kinase 26	protein_coding	STK26	492140
ENSCAFG00000018945	-0.16515	-1.0188	-0.704348	0.0166421	X	107010889	107023007	+	CD40 ligand [Source:VGNC Symbol;Acc:VGNC:38959]	CD40 ligand	protein_coding	CD40LG	403468
ENSCAFG00000019054	-0.117201	1.65395	2.06947	1.54065	X	114798170	114798771	+	0	0	protein_coding	0	0
ENSCAFG00000019189	0.382749	5.05095	5.01782	6.43766	X	121330383	121335433	+	biglycan [Source:VGNC Symbol;Acc:VGNC:38443]	biglycan	protein_coding	BGN	403905
ENSCAFG00000019243	0.0824092	1.2373	1.39849	1.52936	X	121505139	121510347	+	solute carrier family 6 member 8 [Source:VGNC Symbol;Acc:VGNC:54602]	solute carrier family 6 member 8	protein_coding	SLC6A8	492242
ENSCAFG00000019408	0.0250764	-1.2103	-1.12297	-0.979646	X	121754172	121772153	-	Rho GTPase activating protein 4 [Source:VGNC Symbol;Acc:VGNC:38063]	Rho GTPase activating protein 4	protein_coding	ARHGAP4	492245
ENSCAFG00000019521	-0.0889109	-1.18286	-1.09474	-0.716989	X	122061569	122083141	+	filamin A [Source:VGNC Symbol;Acc:VGNC:40900]	filamin A	protein_coding	FLNA	481084
ENSCAFG00000029471	0.0586159	2.92189	2.84983	5.1245	X	123267158	123292194	-	chloride intracellular channel 2 [Source:VGNC Symbol;Acc:VGNC:39338]	chloride intracellular channel 2	protein_coding	CLIC2	492270
ENSCAFG00000000011	0.0198449	-2.29669	-2.38336	-3.12434	1	1026336	1120990	-	nuclear factor of activated T cells 1 [Source:VGNC Symbol;Acc:VGNC:43766]	nuclear factor of activated T cells 1	protein_coding	NFATC1	483925
ENSCAFG00000000016	-0.00877324	-1.1115	-1.36726	-0.937074	1	2859534	2952664	+	myelin basic protein [Source:VGNC Symbol;Acc:VGNC:53736]	myelin basic protein	protein_coding	MBP	476160
ENSCAFG00000000029	-0.328999	-1.11723	-0.94897	-0.790034	1	5182243	5231417	+	F-box protein 15 [Source:VGNC Symbol;Acc:VGNC:40763]	0	protein_coding	FBXO15	0
ENSCAFG00000023582	0.097316	-0.873843	-0.796021	-1.47268	1	13233352	13256253	-	serpin family B member 10 [Source:VGNC Symbol;Acc:VGNC:46027]	serpin family B member 10	protein_coding	SERPINB10	483951
ENSCAFG00000000059	-0.117718	2.45197	2.60837	2.62531	1	13260224	13276808	-	serpin family B member 2 [Source:VGNC Symbol;Acc:VGNC:46030]	serpin family B member 2	protein_coding	SERPINB2	609604
ENSCAFG00000000070	-0.0301852	1.38619	1.33964	2.12132	1	14027634	14233389	-	PH domain and leucine rich repeat protein phosphatase 1 [Source:VGNC Symbol;Acc:VGNC:44504]	PH domain and leucine rich repeat protein phosphatase 1	protein_coding	PHLPP1	476179
ENSCAFG00000023829	0.424305	2.00625	2.02287	2.42354	1	16469792	16472910	-	phorbol-12-myristate-13-acetate-induced protein 1 [Source:VGNC Symbol;Acc:VGNC:53752]	phorbol-12-myristate-13-acetate-induced protein 1	protein_coding	PMAIP1	100502558
ENSCAFG00000000103	-0.223244	-1.0237	-1.25623	-1.65864	1	17154245	17210961	-	zinc finger protein 532 [Source:VGNC Symbol;Acc:VGNC:48755]	0	protein_coding	ZNF532	0
ENSCAFG00000000107	-0.153228	-1.24981	-1.48412	-1.45235	1	17445542	17563186	+	alpha kinase 2 [Source:VGNC Symbol;Acc:VGNC:37816]	alpha kinase 2	protein_coding	ALPK2	483966
ENSCAFG00000000123	-0.298512	2.16818	2.25591	1.83502	1	18156419	18279201	+	ATPase phospholipid transporting 8B1 [Source:VGNC Symbol;Acc:VGNC:38288]	ATPase phospholipid transporting 8B1	protein_coding	ATP8B1	476190
ENSCAFG00000033827	0.174637	-1.34424	-1.21788	-1.25224	1	23709444	23713264	-	0	0	deprecated	0	0
ENSCAFG00000000185	0.081861	-1.22754	-1.31021	-1.48672	1	25558535	25606609	-	syntaxin 7 [Source:VGNC Symbol;Acc:VGNC:46958]	syntaxin 7	protein_coding	STX7	483987
ENSCAFG00000000189	-0.11906	-1.23893	-1.32029	-1.54982	1	25797934	25821830	-	solute carrier family 18 member B1 [Source:VGNC Symbol;Acc:VGNC:46258]	solute carrier family 18 member B1	protein_coding	SLC18B1	611318
ENSCAFG00000000217	0.463583	3.71145	3.65576	3.81199	1	27085979	27196521	-	serum/glucocorticoid regulated kinase 1 [Source:VGNC Symbol;Acc:VGNC:46097]	serum/glucocorticoid regulated kinase 1	protein_coding	SGK1	403647
ENSCAFG00000000230	-0.153526	-0.722408	-0.726188	-1.11737	1	27908246	27992202	+	MYB proto-oncogene, transcription factor [Source:VGNC Symbol;Acc:VGNC:43518]	MYB proto-oncogene, transcription factor	protein_coding	MYB	483995
ENSCAFG00000000239	-0.0269009	0.904201	0.952914	1.78911	1	28479634	28792008	+	phosphodiesterase 7B [Source:VGNC Symbol;Acc:VGNC:44364]	phosphodiesterase 7B	protein_coding	PDE7B	483996
ENSCAFG00000000260	0.0366892	-1.96215	-1.95382	-1.35585	1	29643890	29669676	-	interferon gamma receptor 1 [Source:VGNC Symbol;Acc:VGNC:41880]	interferon gamma receptor 1	protein_coding	IFNGR1	100856077
ENSCAFG00000000267	0.436809	4.20018	4.21752	4.48752	1	30247094	30263167	+	TNF alpha induced protein 3 [Source:VGNC Symbol;Acc:VGNC:47650]	TNF alpha induced protein 3	protein_coding	TNFAIP3	484006
ENSCAFG00000000272	-0.281776	-0.677281	-0.76934	-1.43525	1	30482369	30652027	+	ARFGEF family member 3 [Source:VGNC Symbol;Acc:VGNC:38037]	ARFGEF family member 3	protein_coding	ARFGEF3	484007
ENSCAFG00000000285	0.0742407	0.353762	0.61657	2.76955	1	31523798	31524620	-	Cbp/p300 interacting transactivator with Glu/Asp rich carboxy-terminal domain 2 [Source:VGNC Symbol;Acc:VGNC:39284]	Cbp/p300 interacting transactivator with Glu/Asp rich carboxy-terminal domain 2	protein_coding	CITED2	484010
ENSCAFG00000000300	-0.0812966	1.77269	1.60212	1.33544	1	34367007	34390303	-	human immunodeficiency virus type I enhancer binding protein 2 [Source:HGNC Symbol;Acc:HGNC:4921]	human immunodeficiency virus type I enhancer binding protein 2	protein_coding	HIVEP2	484014
ENSCAFG00000000326	-0.174356	-0.614337	-0.834903	-1.15359	1	35727461	36225845	+	utrophin [Source:VGNC Symbol;Acc:VGNC:48215]	utrophin	protein_coding	UTRN	442965
ENSCAFG00000000399	0.00349983	-1.82542	-1.82758	-2.04994	1	40635693	40637301	+	NKG2D ligand 1 [Source:NCBI gene;Acc:100683099]	NKG2D ligand 1	protein_coding	0	100683099
ENSCAFG00000000402	-0.0367111	-1.84446	-1.7203	-2.01992	1	40710318	40795883	+	protein phosphatase 1 regulatory inhibitor subunit 14C [Source:HGNC Symbol;Acc:HGNC:14952]	protein phosphatase 1 regulatory inhibitor subunit 14C	protein_coding	PPP1R14C	611924
ENSCAFG00000000405	-0.480752	-0.991663	-1.11306	-1.69564	1	41129257	41297386	+	pleckstrin homology and RhoGEF domain containing G1 [Source:VGNC Symbol;Acc:VGNC:44676]	pleckstrin homology and RhoGEF domain containing G1	protein_coding	PLEKHG1	484035
ENSCAFG00000000445	-0.347232	-0.830503	-0.97667	-1.11296	1	42379715	42831889	-	spectrin repeat containing nuclear envelope protein 1 [Source:VGNC Symbol;Acc:VGNC:47027]	spectrin repeat containing nuclear envelope protein 1	protein_coding	SYNE1	484037
ENSCAFG00000000665	-0.14163	-0.247942	-0.287209	-1.05246	1	48382146	48392234	-	T cell activation RhoGTPase activating protein [Source:VGNC Symbol;Acc:VGNC:47092]	T cell activation RhoGTPase activating protein	protein_coding	TAGAP	484059
ENSCAFG00000000671	0.164302	5.14726	5.16946	5.1046	1	48944781	48955653	-	superoxide dismutase 2 [Source:VGNC Symbol;Acc:VGNC:53988]	superoxide dismutase 2	protein_coding	SOD2	476258
ENSCAFG00000000720	0.100841	1.07472	1.02825	0.531762	1	49011741	49029143	+	acetyl-CoA acetyltransferase 2 [Source:VGNC Symbol;Acc:VGNC:37499]	acetyl-CoA acetyltransferase 2	protein_coding	ACAT2	484063
ENSCAFG00000000828	0.0697596	-1.54994	-1.48115	-1.52392	1	54412723	54579405	-	ribosomal protein S6 kinase A2 [Source:VGNC Symbol;Acc:VGNC:45739]	ribosomal protein S6 kinase A2	protein_coding	RPS6KA2	612448
ENSCAFG00000000853	0.454338	0.237298	0.243401	1.62212	1	54976177	54977116	-	G protein-coupled receptor 31 [Source:VGNC Symbol;Acc:VGNC:41430]	G protein-coupled receptor 31	protein_coding	GPR31	484081
ENSCAFG00000000884	-0.0461342	0.593343	0.611826	1.69161	1	56572568	56717976	-	WD repeat domain 27 [Source:VGNC Symbol;Acc:VGNC:55017]	WD repeat domain 27	protein_coding	WDR27	612528
ENSCAFG00000000886	0.0290383	1.47591	1.39087	2.467	1	56814352	56868616	+	dermatan sulfate epimerase [Source:VGNC Symbol;Acc:VGNC:57341]	dermatan sulfate epimerase	protein_coding	DSE	476271
ENSCAFG00000001002	0.225546	6.44438	6.41351	6.40978	1	62092120	62110299	+	sphingomyelin phosphodiesterase acid like 3A [Source:VGNC Symbol;Acc:VGNC:46573]	sphingomyelin phosphodiesterase acid like 3A	protein_coding	SMPDL3A	476279
ENSCAFG00000001047	-0.190725	-0.7319	-0.863365	-1.03327	1	64689531	64815443	+	nuclear receptor coactivator 7 [Source:VGNC Symbol;Acc:VGNC:43664]	nuclear receptor coactivator 7	protein_coding	NCOA7	476283
ENSCAFG00000001114	-0.0417772	-1.79921	-1.8267	-2.00326	1	68145105	68201230	-	Canis lupus familiaris Rho GTPase activating protein 18 (ARHGAP18), mRNA. [Source:RefSeq mRNA;Acc:NM_001286967]	Rho GTPase activating protein 18	protein_coding	ARHGAP18	476292
ENSCAFG00000001147	0.0305803	-1.06397	-1.06594	-1.2755	1	69361014	69483139	+	A-kinase anchoring protein 7 [Source:VGNC Symbol;Acc:VGNC:37760]	A-kinase anchoring protein 7	protein_coding	AKAP7	484128
ENSCAFG00000001570	0.129551	-0.9092	-0.896209	-1.08324	1	80377575	80408331	-	phosphoserine aminotransferase 1 [Source:VGNC Symbol;Acc:VGNC:45081]	phosphoserine aminotransferase 1	protein_coding	PSAT1	476318
ENSCAFG00000001649	-0.131213	-1.59502	-1.48327	-1.64286	1	81989586	81990873	-	0	0	deprecated	0	0
ENSCAFG00000001778	0.0142092	-1.24418	-1.26328	-1.78473	1	84743275	84763121	-	Canis lupus familiaris annexin A1 (ANXA1), mRNA. [Source:RefSeq mRNA;Acc:NM_001286970]	annexin A1	protein_coding	ANXA1	476322
ENSCAFG00000001825	-0.316011	0.843668	0.953508	1.44564	1	85945575	86021482	+	cell migration inducing hyaluronidase 2 [Source:VGNC Symbol;Acc:VGNC:47518]	cell migration inducing hyaluronidase 2	protein_coding	CEMIP2	484171
ENSCAFG00000001897	0.183606	-0.908293	-1.00769	-0.955207	1	87916226	87980784	+	amyloid beta precursor protein binding family A member 1 [Source:VGNC Symbol;Acc:VGNC:37974]	amyloid beta precursor protein binding family A member 1	protein_coding	APBA1	100686233
ENSCAFG00000001916	-0.0869238	-2.12596	-1.87398	-1.69905	1	88359158	88543797	-	phosphatidylinositol-4-phosphate 5-kinase type 1 beta [Source:VGNC Symbol;Acc:VGNC:44575]	phosphatidylinositol-4-phosphate 5-kinase type 1 beta	protein_coding	PIP5K1B	476331
ENSCAFG00000001957	-0.0821405	-1.2918	-1.34265	-1.51043	1	89151932	89377994	+	dedicator of cytokinesis 8 [Source:VGNC Symbol;Acc:VGNC:40052]	dedicator of cytokinesis 8	protein_coding	DOCK8	476333
ENSCAFG00000002013	-0.0514628	-1.14512	-1.23407	-1.55333	1	90723853	90884297	+	SWI/SNF related, matrix associated, actin dependent regulator of chromatin, subfamily a, member 2 [Source:VGNC Symbol;Acc:VGNC:46529]	SWI/SNF related, matrix associated, actin dependent regulator of chromatin, subfamily a, member 2	protein_coding	SMARCA2	476335
ENSCAFG00000002028	-0.100216	-1.27411	-1.36119	-1.64421	1	91241809	91271886	+	Canis lupus familiaris very low density lipoprotein receptor (VLDLR), mRNA. [Source:RefSeq mRNA;Acc:NM_001286978]	very low density lipoprotein receptor	protein_coding	VLDLR	476336
ENSCAFG00000031499	-0.40123	1.4234	1.44401	2.92259	1	92278215	92724554	-	GLIS family zinc finger 3 [Source:VGNC Symbol;Acc:VGNC:41263]	GLIS family zinc finger 3	protein_coding	GLIS3	484179
ENSCAFG00000002102	-0.122305	1.22884	1.08536	1.15866	1	93321920	93435774	+	Janus kinase 2 [Source:VGNC Symbol;Acc:VGNC:42176]	Janus kinase 2	protein_coding	JAK2	484185
ENSCAFG00000002120	-0.15098	5.03294	4.97191	5.5142	1	93476682	93606942	+	Canis lupus familiaris CD274 molecule (CD274), mRNA. [Source:RefSeq mRNA;Acc:NM_001291972]	CD274 molecule	protein_coding	CD274	484186
ENSCAFG00000002116	0.215683	0.222429	0.308387	1.36945	1	93523293	93576914	-	plasminogen receptor with a C-terminal lysine [Source:VGNC Symbol;Acc:VGNC:44689]	plasminogen receptor with a C-terminal lysine	protein_coding	PLGRKT	609677
ENSCAFG00000002121	0.00325312	0.755459	0.764286	1.61946	1	93645048	93688867	+	programmed cell death 1 ligand 2 [Source:VGNC Symbol;Acc:VGNC:44336]	programmed cell death 1 ligand 2	protein_coding	PDCD1LG2	609699
ENSCAFG00000002128	-0.104568	0.568534	0.485408	1.09963	1	93767950	93844453	+	RIC1 homolog, RAB6A GEF complex partner 1 [Source:VGNC Symbol;Acc:VGNC:45570]	RIC1 homolog, RAB6A GEF complex partner 1	protein_coding	RIC1	484187
ENSCAFG00000035094	-0.286006	-1.84241	-1.73411	-2.20435	1	95768964	95772691	-	0	0	lncRNA	0	0
ENSCAFG00000002174	0.183301	2.07025	2.00157	2.66301	1	96744757	96746752	-	growth arrest and DNA damage inducible gamma [Source:VGNC Symbol;Acc:VGNC:41071]	growth arrest and DNA damage inducible gamma	protein_coding	GADD45G	484198
ENSCAFG00000002201	-0.175125	-1.36498	-1.41177	-1.37809	1	97019996	97094805	+	SHC adaptor protein 3 [Source:VGNC Symbol;Acc:VGNC:46141]	SHC adaptor protein 3	protein_coding	SHC3	476352
ENSCAFG00000002283	-0.0380875	-1.29676	-1.21165	-2.09895	1	98620395	98655103	-	FYVE, RhoGEF and PH domain containing 3 [Source:VGNC Symbol;Acc:VGNC:40835]	FYVE, RhoGEF and PH domain containing 3	protein_coding	FGD3	484213
ENSCAFG00000002595	-0.154483	2.19444	2.09299	2.25679	1	102360902	102366967	+	transmembrane protein 150B [Source:VGNC Symbol;Acc:VGNC:47482]	transmembrane protein 150B	protein_coding	TMEM150B	611328
ENSCAFG00000027099	-0.0620639	1.89889	1.86333	1.76927	1	102365410	102365561	+	U4 spliceosomal RNA [Source:RFAM;Acc:RF00015]	0	snRNA	U4	0
ENSCAFG00000028453	-0.266303	0.576003	0.637833	1.23125	1	102779496	102787260	-	leukocyte immunoglobulin-like receptor subfamily B member 3 [Source:NCBI gene;Acc:484306]	leukocyte immunoglobulin-like receptor subfamily B member 3	protein_coding	0	484306
ENSCAFG00000002523	0.080076	0.463215	0.391972	1.64835	1	102800651	102802055	-	0	0	deprecated	0	0
ENSCAFG00000002660	0.323004	2.1979	2.3053	4.17199	1	102913811	102921920	+	0	0	deprecated	0	0
ENSCAFG00000030509	-0.174774	2.26519	2.38059	3.72507	1	102955915	102960845	+	0	0	protein_coding	0	0
ENSCAFG00000024425	-0.0691229	4.6965	4.69897	5.8969	1	102996665	103000872	-	leukocyte immunoglobulin-like receptor subfamily B member 3 [Source:NCBI gene;Acc:484309]	leukocyte immunoglobulin-like receptor subfamily B member 3	protein_coding	0	484309
ENSCAFG00000002807	0.203057	2.6219	2.27976	4.3465	1	105345562	105346618	-	formyl peptide receptor 2 [Source:HGNC Symbol;Acc:HGNC:3827]	0	protein_coding	FPR2	0
ENSCAFG00000002820	0.234902	1.85434	1.81601	2.52664	1	105391497	105400071	-	sperm acrosome associated 6 [Source:VGNC Symbol;Acc:VGNC:53990]	sperm acrosome associated 6	protein_coding	SPACA6	111098980
ENSCAFG00000032162	0.0759157	-0.105789	-0.0739737	1.06183	1	105461203	105474910	+	0	0	protein_coding	0	0
ENSCAFG00000002834	-0.0389425	-1.52065	-1.5033	-0.963032	1	105567192	105575204	+	sialic acid-binding Ig-like lectin 10 [Source:NCBI gene;Acc:484343]	sialic acid-binding Ig-like lectin 10	protein_coding	0	484343
ENSCAFG00000002982	-0.303155	0.469136	0.394709	1.29193	1	106266928	106292595	-	myosin binding protein C, fast type [Source:VGNC Symbol;Acc:VGNC:43523]	myosin binding protein C, fast type	protein_coding	MYBPC2	476404
ENSCAFG00000003423	0.139123	4.14888	4.14495	4.98879	1	106606215	106615696	-	sialic acid binding Ig like lectin 11 [Source:NCBI gene;Acc:484368]	sialic acid binding Ig like lectin 11	protein_coding	0	484368
ENSCAFG00000003439	-0.30752	0.696016	0.877593	1.08748	1	106661518	106673422	+	interleukin 4 induced 1 [Source:VGNC Symbol;Acc:VGNC:41988]	interleukin 4 induced 1	protein_coding	IL4I1	484371
ENSCAFG00000003589	0.124879	1.1942	1.18541	1.25306	1	106849655	106859780	-	protein arginine methyltransferase 1 [Source:VGNC Symbol;Acc:VGNC:44995]	protein arginine methyltransferase 1	protein_coding	PRMT1	476411
ENSCAFG00000003594	0.0479288	1.18972	1.29262	0.992183	1	106874405	106879062	+	interferon regulatory factor 3 [Source:VGNC Symbol;Acc:VGNC:54848]	interferon regulatory factor 3	protein_coding	IRF3	476412
ENSCAFG00000003604	0.0170993	1.37186	1.37944	1.08234	1	106895431	106899001	+	RAS related [Source:VGNC Symbol;Acc:VGNC:49028]	RAS related	protein_coding	RRAS	476413
ENSCAFG00000003611	-0.131976	-0.805027	-0.908599	-1.37913	1	106904547	106931532	-	proline rich 12 [Source:VGNC Symbol;Acc:VGNC:45037]	proline rich 12	protein_coding	PRR12	484377
ENSCAFG00000003928	0.123766	-1.11459	-0.942825	-1.11135	1	107675843	107680976	+	D-box binding PAR bZIP transcription factor [Source:VGNC Symbol;Acc:VGNC:39785]	D-box binding PAR bZIP transcription factor	protein_coding	DBP	100685867
ENSCAFG00000004095	0	2.05137	1.96072	2.71714	1	108318679	108336116	-	EH domain containing 2 [Source:VGNC Symbol;Acc:VGNC:40246]	EH domain containing 2	protein_coding	EHD2	484417
ENSCAFG00000028731	0.253122	0.682672	0.806284	1.2336	1	108704660	108705094	-	0	0	pseudogene	0	0
ENSCAFG00000032405	0.0425308	-1.76706	-1.68673	-1.48569	1	108918628	108935682	-	neuronal PAS domain protein 1 [Source:VGNC Symbol;Acc:VGNC:43908]	neuronal PAS domain protein 1	protein_coding	NPAS1	484424
ENSCAFG00000004277	0.13315	2.96615	2.87464	3.69422	1	109275016	109279444	+	prostaglandin I2 receptor [Source:VGNC Symbol;Acc:VGNC:49027]	prostaglandin I2 receptor	protein_coding	PTGIR	484429
ENSCAFG00000004420	0.0748192	1.77463	1.86639	2.04798	1	110050153	110062827	-	vasodilator stimulated phosphoprotein [Source:NCBI gene;Acc:403936]	vasodilator stimulated phosphoprotein	protein_coding	VASP	403936
ENSCAFG00000004425	0.00452838	1.05581	1.11407	1.1325	1	110066371	110071065	-	protein phosphatase, Mg2+/Mn2+ dependent 1N (putative) [Source:HGNC Symbol;Acc:HGNC:26845]	protein phosphatase, Mg2+/Mn2+ dependent 1N (putative)	protein_coding	PPM1N	484443
ENSCAFG00000004439	0.0449483	2.00755	2.06953	1.7773	1	110071563	110081267	+	reticulon 2 [Source:VGNC Symbol;Acc:VGNC:53971]	0	protein_coding	RTN2	0
ENSCAFG00000004597	0.154445	3.24969	3.3218	3.49092	1	110437106	110466585	-	RELB proto-oncogene, NF-kB subunit [Source:VGNC Symbol;Acc:VGNC:45467]	RELB proto-oncogene, NF-kB subunit	protein_coding	RELB	484454
ENSCAFG00000004626	0.0794289	1.07767	1.12312	0.469181	1	110542523	110569200	-	nectin cell adhesion molecule 2 [Source:VGNC Symbol;Acc:VGNC:53741]	nectin cell adhesion molecule 2	protein_coding	NECTIN2	611060
ENSCAFG00000004655	0.082522	3.61725	3.66271	4.12262	1	110620876	110628648	-	BCL3 transcription coactivator [Source:VGNC Symbol;Acc:VGNC:59228]	0	protein_coding	BCL3	0
ENSCAFG00000004730	-0.169162	1.50115	1.77641	1.49032	1	111486388	111491034	+	plasminogen activator, urokinase receptor [Source:VGNC Symbol;Acc:VGNC:56920]	plasminogen activator, urokinase receptor	protein_coding	PLAUR	476446
ENSCAFG00000004751	0.102045	-1.38176	-1.09261	-1.37577	1	111576928	111584360	-	zinc finger protein 575 [Source:VGNC Symbol;Acc:VGNC:48763]	zinc finger protein 575	protein_coding	ZNF575	484469
ENSCAFG00000004779	-0.00768883	1.73025	1.63053	2.00627	1	111712138	111835881	+	0	0	deprecated	0	0
ENSCAFG00000004847	0.179186	-0.967821	-0.896613	-1.07914	1	112078677	112080834	+	platelet activating factor acetylhydrolase 1b catalytic subunit 3 [Source:VGNC Symbol;Acc:VGNC:44240]	platelet activating factor acetylhydrolase 1b catalytic subunit 3	protein_coding	PAFAH1B3	476449
ENSCAFG00000004911	0.137066	4.81793	4.84555	5.93881	1	112220565	112251332	+	POU class 2 homeobox 2 [Source:VGNC Symbol;Acc:VGNC:44827]	POU class 2 homeobox 2	protein_coding	POU2F2	484478
ENSCAFG00000032618	0.0166439	0.761388	0.956615	1.11466	1	112575892	112629449	+	0	0	deprecated	0	0
ENSCAFG00000005014	0.047874	0.769507	0.939393	1.13979	1	112621463	112644735	+	transforming growth factor beta 1	transforming growth factor beta 1	protein_coding	TGFB1	403998
ENSCAFG00000005041	0	1.99922	2.05919	2.82201	1	112701367	112727717	-	AXL receptor tyrosine kinase [Source:VGNC Symbol;Acc:VGNC:38326]	0	protein_coding	AXL	0
ENSCAFG00000005345	0.208779	0.575518	0.839856	1.04977	1	113272050	113272764	+	SERTA domain containing 1 [Source:VGNC Symbol;Acc:VGNC:46044]	SERTA domain containing 1	protein_coding	SERTAD1	484500
ENSCAFG00000005350	-0.11917	-0.322095	-0.500142	-1.07282	1	113283922	113293839	+	periaxin [Source:VGNC Symbol;Acc:VGNC:45079]	0	pseudogene	PRX	0
ENSCAFG00000005530	0.0712669	1.32179	1.4477	1.41039	1	113814746	113818014	-	ZFP36 ring finger protein [Source:VGNC Symbol;Acc:VGNC:48612]	ZFP36 ring finger protein	protein_coding	ZFP36	484510
ENSCAFG00000005634	0.131472	2.41159	2.46941	2.3547	1	114206585	114217713	-	NFKB inhibitor beta [Source:VGNC Symbol;Acc:VGNC:43783]	NFKB inhibitor beta	protein_coding	NFKBIB	484519
ENSCAFG00000005874	-0.13068	2.92461	2.88327	2.94174	1	114444568	114599785	+	mitogen-activated protein kinase kinase kinase kinase 1 [Source:VGNC Symbol;Acc:VGNC:42981]	mitogen-activated protein kinase kinase kinase kinase 1	protein_coding	MAP4K1	484527
ENSCAFG00000005937	-0.148922	-0.878692	-1.18528	-1.34208	1	114637782	114661296	-	cation channel sperm associated auxiliary subunit gamma [Source:VGNC Symbol;Acc:VGNC:38750]	0	protein_coding	CATSPERG	0
ENSCAFG00000032284	0.162987	0.872307	0.864404	1.05137	1	116760716	116761165	-	hematopoietic cell signal transducer [Source:VGNC Symbol;Acc:VGNC:53722]	0	protein_coding	HCST	0
ENSCAFG00000006704	-0.286363	1.62216	1.55554	1.15592	1	116764779	116770062	+	NFKB inhibitor delta [Source:VGNC Symbol;Acc:VGNC:53742]	NFKB inhibitor delta	protein_coding	NFKBID	484569
ENSCAFG00000031912	-0.292014	1.33668	1.49901	2.17414	1	117133126	117139309	+	suprabasin [Source:NCBI gene;Acc:612650]	suprabasin	protein_coding	0	612650
ENSCAFG00000007027	0.00997829	3.70711	3.8422	2.44865	1	117198288	117199281	-	free fatty acid receptor 2 [Source:VGNC Symbol;Acc:VGNC:40831]	free fatty acid receptor 2	protein_coding	FFAR2	484580
ENSCAFG00000007407	0.240446	-1.27186	-1.15556	-0.485778	1	118849074	118849659	+	0	0	protein_coding	0	0
ENSCAFG00000029664	0.133927	-1.37783	-1.47075	-1.02573	1	119306819	119311842	-	0	0	deprecated	0	0
ENSCAFG00000024646	0.0589696	1.02359	0.827777	0.609282	3	12781640	12819891	-	endoplasmic reticulum aminopeptidase 2 [Source:VGNC Symbol;Acc:VGNC:40434]	endoplasmic reticulum aminopeptidase 2	protein_coding	ERAP2	100856345
ENSCAFG00000007810	-0.0811485	0.989587	0.903889	1.09422	3	12879499	12919295	+	endoplasmic reticulum aminopeptidase 1 [Source:VGNC Symbol;Acc:VGNC:40433]	endoplasmic reticulum aminopeptidase 1	protein_coding	ERAP1	488898
ENSCAFG00000007882	0.163708	-1.2966	-1.01911	-1.15902	3	13232650	13276935	+	proprotein convertase subtilisin/kexin type 1 [Source:VGNC Symbol;Acc:VGNC:44320]	proprotein convertase subtilisin/kexin type 1	protein_coding	PCSK1	479149
ENSCAFG00000008218	-0.105225	0.876799	0.880002	2.07368	3	17866405	18351535	-	adhesion G protein-coupled receptor V1 [Source:VGNC Symbol;Acc:VGNC:37654]	0	protein_coding	ADGRV1	0
ENSCAFG00000008302	-0.0176526	-1.5649	-1.38484	-0.959675	3	19778970	19948202	+	myocyte enhancer factor 2C [Source:VGNC Symbol;Acc:VGNC:43144]	myocyte enhancer factor 2C	protein_coding	MEF2C	479155
ENSCAFG00000008410	-0.0839108	-1.49722	-1.51757	-1.39639	3	21069192	21177493	-	RAS p21 protein activator 1 [Source:VGNC Symbol;Acc:VGNC:45359]	RAS p21 protein activator 1	protein_coding	RASA1	479158
ENSCAFG00000034603	0.184464	-1.07899	-1.23536	-1.17696	3	21247554	21423424	+	0	0	lncRNA	0	0
ENSCAFG00000008891	-0.184793	-1.42733	-1.63833	-1.45174	3	26788359	26895005	+	serine incorporator 5 [Source:VGNC Symbol;Acc:VGNC:46022]	serine incorporator 5	protein_coding	SERINC5	479168
ENSCAFG00000032175	-0.104956	0.83942	0.653192	1.10868	3	28255421	28275666	+	0	0	deprecated	0	0
ENSCAFG00000009284	-0.0964699	-0.777514	-1.00009	-0.989685	3	29872154	29873583	-	coagulation factor II thrombin receptor [Source:VGNC Symbol;Acc:VGNC:40548]	coagulation factor II thrombin receptor	protein_coding	F2R	488942
ENSCAFG00000009293	-0.0532142	-0.755576	-0.934658	-1.24094	3	29894077	30134568	-	IQ motif containing GTPase activating protein 2 [Source:VGNC Symbol;Acc:VGNC:42082]	IQ motif containing GTPase activating protein 2	protein_coding	IQGAP2	479177
ENSCAFG00000009517	-0.112293	1.06917	0.998336	0.620279	3	30966308	30988966	-	3-hydroxy-3-methylglutaryl-CoA reductase [Source:VGNC Symbol;Acc:VGNC:41714]	3-hydroxy-3-methylglutaryl-CoA reductase	protein_coding	HMGCR	479182
ENSCAFG00000010085	0.0339791	0.919416	0.908558	1.0914	3	34841072	35028782	+	ATPase phospholipid transporting 10A (putative) [Source:VGNC Symbol;Acc:VGNC:53148]	ATPase phospholipid transporting 10A (putative)	protein_coding	ATP10A	488691
ENSCAFG00000010453	-0.205568	-0.822605	-0.987735	-1.19665	3	39346504	39420252	+	threonyl-tRNA synthetase like 2 [Source:VGNC Symbol;Acc:VGNC:47111]	threonyl-tRNA synthetase like 2	protein_coding	TARSL2	479019
ENSCAFG00000010594	-0.16083	-1.01793	-1.13193	-0.705492	3	40003224	40122701	-	leucine rich repeat kinase 1 [Source:VGNC Symbol;Acc:VGNC:42822]	leucine rich repeat kinase 1	protein_coding	LRRK1	488706
ENSCAFG00000010911	0.0809304	-1.1892	-1.18551	-1.17397	3	44084152	44142321	-	nuclear receptor subfamily 2 group F member 2 [Source:VGNC Symbol;Acc:VGNC:43950]	nuclear receptor subfamily 2 group F member 2	protein_coding	NR2F2	479026
ENSCAFG00000011394	-0.216244	-0.880514	-0.804567	-1.07082	3	49349005	49350775	-	kelch like family member 25 [Source:VGNC Symbol;Acc:VGNC:42459]	0	protein_coding	KLHL25	0
ENSCAFG00000011525	0.108999	1.29813	1.36245	1.07574	3	51822474	51833514	+	interferon stimulated exonuclease gene 20 [Source:VGNC Symbol;Acc:VGNC:42107]	interferon stimulated exonuclease gene 20	protein_coding	ISG20	488729
ENSCAFG00000011555	0.0896965	2.46342	2.36664	2.79322	3	52054884	52064689	-	milk fat globule-EGF factor 8 protein [Source:VGNC Symbol;Acc:VGNC:53186]	0	protein_coding	MFGE8	0
ENSCAFG00000011594	0.00901904	-1.041	-0.989285	-1.13921	3	52260876	52278803	-	retinaldehyde binding protein 1 [Source:VGNC Symbol;Acc:VGNC:45603]	retinaldehyde binding protein 1	protein_coding	RLBP1	479039
ENSCAFG00000011977	-0.0924842	-0.58479	-0.770308	-1.15547	3	52630493	52649231	-	kinesin family member 7 [Source:VGNC Symbol;Acc:VGNC:42411]	kinesin family member 7	protein_coding	KIF7	488734
ENSCAFG00000012013	-0.13362	-2.06719	-1.93822	-2.0274	3	52764346	52779746	-	alanyl aminopeptidase, membrane [Source:VGNC Symbol;Acc:VGNC:53146]	alanyl aminopeptidase, membrane	protein_coding	ANPEP	403913
ENSCAFG00000012239	0.203329	-0.550803	-0.562322	-1.119	3	53309576	53312088	+	HD domain containing 3 [Source:VGNC Symbol;Acc:VGNC:41626]	HD domain containing 3	protein_coding	HDDC3	488744
ENSCAFG00000012298	-0.0425757	-1.25146	-1.15944	-0.946233	3	53344102	53356542	-	FES proto-oncogene, tyrosine kinase [Source:VGNC Symbol;Acc:VGNC:40825]	FES proto-oncogene, tyrosine kinase	protein_coding	FES	609483
ENSCAFG00000013196	-0.116201	-1.45618	-1.52871	-1.35948	3	54874773	54902547	+	transmembrane 6 superfamily member 1 [Source:VGNC Symbol;Acc:VGNC:47411]	transmembrane 6 superfamily member 1	protein_coding	TM6SF1	479058
ENSCAFG00000013833	0.0310349	-1.38668	-1.17823	-0.117954	3	56473775	56580666	-	interleukin 16 [Source:VGNC Symbol;Acc:VGNC:41941]	interleukin 16	protein_coding	IL16	488762
ENSCAFG00000013854	-0.0614519	0.677067	0.792173	1.04871	3	56689468	56690560	-	talin rod domain containing 1 [Source:VGNC Symbol;Acc:VGNC:47403]	0	protein_coding	TLNRD1	0
ENSCAFG00000013922	-0.0428249	-1.35169	-1.43347	-1.51484	3	57008882	57120506	-	aryl hydrocarbon receptor nuclear translocator 2 [Source:VGNC Symbol;Acc:VGNC:53147]	aryl hydrocarbon receptor nuclear translocator 2	protein_coding	ARNT2	608366
ENSCAFG00000014053	0.122272	-1.40191	-1.41428	-1.08572	3	57995030	58085403	+	Ras protein specific guanine nucleotide releasing factor 1 [Source:VGNC Symbol;Acc:VGNC:45370]	Ras protein specific guanine nucleotide releasing factor 1	protein_coding	RASGRF1	488774
ENSCAFG00000014831	0.111258	2.14443	2.22286	2.21239	3	61450994	61472168	-	0	0	deprecated	0	0
ENSCAFG00000014836	0.0726611	0.460727	0.449234	1.13688	3	61511250	61538555	+	TNFAIP3 interacting protein 2 [Source:VGNC Symbol;Acc:VGNC:47677]	0	lncRNA	TNIP2	0
ENSCAFG00000015078	-0.192085	-1.8226	-1.74381	-0.912844	3	62753439	62887350	+	family with sequence similarity 184 member B [Source:VGNC Symbol;Acc:VGNC:40634]	family with sequence similarity 184 member B	protein_coding	FAM184B	479080
ENSCAFG00000015095	0.0600918	1.21525	1.19802	1.02643	3	62898993	62924846	-	leucine aminopeptidase 3 [Source:VGNC Symbol;Acc:VGNC:42582]	leucine aminopeptidase 3	protein_coding	LAP3	479081
ENSCAFG00000015372	-0.204892	0.586177	0.459738	1.50285	3	65200068	65264049	-	cytoplasmic polyadenylation element binding protein 2 [Source:VGNC Symbol;Acc:VGNC:53162]	cytoplasmic polyadenylation element binding protein 2	protein_coding	CPEB2	488821
ENSCAFG00000015859	-0.188967	1.22816	1.37519	2.11998	3	71204271	71280761	-	janus kinase and microtubule interacting protein 1 [Source:VGNC Symbol;Acc:VGNC:49832]	janus kinase and microtubule interacting protein 1	protein_coding	JAKMIP1	488830
ENSCAFG00000015887	-0.155964	-0.647589	-0.723129	-1.03746	3	71626345	71826749	+	amyloid beta precursor protein binding family B member 2 [Source:VGNC Symbol;Acc:VGNC:37979]	amyloid beta precursor protein binding family B member 2	protein_coding	APBB2	488831
ENSCAFG00000039737	-0.0776029	3.58894	3.56469	3.73583	3	72221751	72234148	+	0	0	deprecated	0	0
ENSCAFG00000016161	-0.17365	2.72235	2.53394	2.56888	3	73424209	73494409	-	family with sequence similarity 114 member A1 [Source:VGNC Symbol;Acc:VGNC:40580]	family with sequence similarity 114 member A1	protein_coding	FAM114A1	479114
ENSCAFG00000016290	-0.0591806	-1.43733	-1.19942	-0.980838	3	75541598	75606145	-	death domain containing 1 [Source:VGNC Symbol;Acc:VGNC:40112]	0	protein_coding	DTHD1	0
ENSCAFG00000016306	-0.174455	-1.26966	-1.32648	-2.0971	3	75656825	75833437	+	ArfGAP with RhoGAP domain, ankyrin repeat and PH domain 2 [Source:VGNC Symbol;Acc:VGNC:38026]	0	protein_coding	ARAP2	0
ENSCAFG00000038192	-0.0346446	-1.10743	-1.3793	-0.530427	3	84435805	84437821	-	0	0	deprecated	0	0
ENSCAFG00000016531	-0.0358604	-2.08533	-1.97943	-1.92948	3	87350828	87435019	+	adhesion G protein-coupled receptor A3 [Source:VGNC Symbol;Acc:VGNC:37633]	adhesion G protein-coupled receptor A3	protein_coding	ADGRA3	488859
ENSCAFG00000016764	0.016147	-2.73208	-2.85951	-2.41498	3	91734079	91739057	+	solute carrier family 49 member 3 [Source:VGNC Symbol;Acc:VGNC:43207]	solute carrier family 49 member 3	protein_coding	SLC49A3	488870
ENSCAFG00000009823	-0.117695	0.913833	1.36679	1.50364	5	1273863	1316834	+	immunoglobulin superfamily member 9B [Source:VGNC Symbol;Acc:VGNC:41920]	0	protein_coding	IGSF9B	0
ENSCAFG00000009993	0.120994	2.83208	2.82886	2.69863	5	4652440	4666716	-	suppression of tumorigenicity 14 [Source:VGNC Symbol;Acc:VGNC:46848]	suppression of tumorigenicity 14	protein_coding	ST14	489278
ENSCAFG00000010949	0.0696703	-1.27774	-1.19839	-0.857623	5	9383819	9397230	-	solute carrier family 37 member 2 [Source:VGNC Symbol;Acc:VGNC:46387]	solute carrier family 37 member 2	protein_coding	SLC37A2	489303
ENSCAFG00000011584	0.117006	-1.12587	-0.994443	-1.25556	5	10814583	10938852	-	GRAM domain containing 1B [Source:VGNC Symbol;Acc:VGNC:41466]	GRAM domain containing 1B	protein_coding	GRAMD1B	489352
ENSCAFG00000011716	-0.103038	-1.2176	-1.1829	-1.6155	5	11500668	11530167	-	ubiquitin associated and SH3 domain containing B [Source:VGNC Symbol;Acc:VGNC:48048]	ubiquitin associated and SH3 domain containing B	protein_coding	UBASH3B	489355
ENSCAFG00000011745	-0.185141	-2.34449	-2.43117	-2.32129	5	12493151	12650767	-	sortilin related receptor 1 [Source:VGNC Symbol;Acc:VGNC:46663]	sortilin related receptor 1	protein_coding	SORL1	479408
ENSCAFG00000034478	0.237847	-0.925974	-1.04928	-0.860976	5	12626682	12628961	+	0	0	deprecated	0	0
ENSCAFG00000012628	-0.17954	-0.707318	-0.724372	-1.30458	5	15202662	15210363	-	transmembrane protein 25 [Source:VGNC Symbol;Acc:VGNC:47555]	transmembrane protein 25	protein_coding	TMEM25	610739
ENSCAFG00000012813	0.0593523	-1.29908	-1.35883	-0.99704	5	15469053	15513766	+	junction adhesion molecule like [Source:VGNC Symbol;Acc:VGNC:42180]	junction adhesion molecule like	protein_coding	JAML	610790
ENSCAFG00000029322	-0.253157	0.78548	0.847511	2.91886	5	15520838	15534238	+	Canis lupus familiaris sodium voltage-gated channel beta subunit 2 (SCN2B), mRNA. [Source:RefSeq mRNA;Acc:NM_001168459]	sodium voltage-gated channel beta subunit 2	protein_coding	SCN2B	403485
ENSCAFG00000012844	0.06454	1.02734	1.04842	1.05519	5	15677546	15686336	-	interleukin 10 receptor subunit alpha [Source:VGNC Symbol;Acc:VGNC:41929]	0	protein_coding	IL10RA	0
ENSCAFG00000013022	0.0934603	-0.925044	-0.983221	-1.05842	5	16228668	16290793	-	centrosomal protein 164 [Source:VGNC Symbol;Acc:VGNC:39121]	centrosomal protein 164	protein_coding	CEP164	489389
ENSCAFG00000030180	0.00290113	1.36949	1.43312	1.33487	5	20972870	20999929	+	interleukin 18 [Source:VGNC Symbol;Acc:VGNC:41951]	interleukin 18	protein_coding	IL18	403796
ENSCAFG00000014221	-0.0735694	-1.38058	-1.32032	-1.31973	5	22249218	22372007	+	Rho GTPase activating protein 20 [Source:VGNC Symbol;Acc:VGNC:38050]	Rho GTPase activating protein 20	protein_coding	ARHGAP20	611451
ENSCAFG00000014332	-0.378018	-2.54793	-2.54793	-2.54793	5	24006225	24078196	+	exophilin 5 [Source:VGNC Symbol;Acc:VGNC:40530]	exophilin 5	protein_coding	EXPH5	489418
ENSCAFG00000014348	-0.0532329	-0.44088	-0.493156	-1.05848	5	24082811	24102583	+	protein O-glucosyltransferase 3 [Source:VGNC Symbol;Acc:VGNC:42314]	protein O-glucosyltransferase 3	protein_coding	POGLUT3	489419
ENSCAFG00000014860	0.181945	1.37012	1.33071	0.774034	5	27132987	27149790	+	caspase 4, apoptosis-related cysteine peptidase [Source:NCBI gene;Acc:403724]	caspase 4, apoptosis-related cysteine peptidase	protein_coding	CASP4	403724
ENSCAFG00000015043	0.100605	0.650024	0.6464	1.1881	5	28853641	28864897	+	matrix metallopeptidase 13 [Source:VGNC Symbol;Acc:VGNC:43276]	matrix metallopeptidase 13	protein_coding	MMP13	403763
ENSCAFG00000015105	-0.0009072	6.36273	6.41606	6.76731	5	29323232	29337240	-	baculoviral IAP repeat containing 3 [Source:VGNC Symbol;Acc:VGNC:53305]	baculoviral IAP repeat containing 3	protein_coding	BIRC3	489433
ENSCAFG00000015250	0.196403	-1.15666	-1.29112	-1.05971	5	30463875	30493659	+	sphingolipid transporter 3 (putative) [Source:VGNC Symbol;Acc:VGNC:53449]	sphingolipid transporter 3 (putative)	protein_coding	SPNS3	606839
ENSCAFG00000031602	-0.0276343	-0.441028	-0.542566	-1.11927	5	30625673	30636121	-	XIAP associated factor 1 [Source:VGNC Symbol;Acc:VGNC:48446]	0	protein_coding	XAF1	0
ENSCAFG00000015493	-0.225421	-1.72235	-1.80607	-1.236	5	31266664	31299124	+	NLR family pyrin domain containing 1 [Source:VGNC Symbol;Acc:VGNC:43845]	NLR family pyrin domain containing 1	protein_coding	NLRP1	489449
ENSCAFG00000015599	0.177472	1.12964	1.20558	2.01172	5	31534225	31549175	+	SLP adaptor and CSK interacting membrane protein [Source:VGNC Symbol;Acc:VGNC:59032]	SLP adaptor and CSK interacting membrane protein	protein_coding	SCIMP	607322
ENSCAFG00000015674	-0.154127	1.19814	1.1009	1.20512	5	31643095	31656996	+	calmodulin binding transcription activator 2 [Source:VGNC Symbol;Acc:VGNC:38693]	0	protein_coding	CAMTA2	0
ENSCAFG00000015802	-0.0088271	0.499208	0.562699	1.01607	5	31662114	31666140	-	enolase 3 [Source:VGNC Symbol;Acc:VGNC:40367]	enolase 3	protein_coding	ENO3	479469
ENSCAFG00000015892	0.155218	2.32995	2.47099	2.79839	5	31816888	31820745	+	C-X-C motif chemokine ligand 16 [Source:VGNC Symbol;Acc:VGNC:53326]	C-X-C motif chemokine ligand 16	protein_coding	CXCL16	607514
ENSCAFG00000015894	0.19329	-0.890189	-0.996425	-1.48682	5	31821659	31822841	-	mediator complex subunit 11 [Source:VGNC Symbol;Acc:VGNC:43119]	mediator complex subunit 11	protein_coding	MED11	607526
ENSCAFG00000016817	-0.170353	1.35903	1.57933	1.74812	5	32701904	32709711	+	lysine demethylase 6B [Source:VGNC Symbol;Acc:VGNC:42329]	lysine demethylase 6B	protein_coding	KDM6B	489481
ENSCAFG00000016928	-0.1725	-1.04424	-1.20032	-0.72275	5	32878425	32887532	+	arachidonate 15-lipoxygenase type B [Source:VGNC Symbol;Acc:VGNC:37812]	arachidonate 15-lipoxygenase type B	protein_coding	ALOX15B	489485
ENSCAFG00000017382	0.0576751	-0.940514	-1.1494	-1.22803	5	33471195	33528377	-	phosphoinositide-3-kinase regulatory subunit 6 [Source:VGNC Symbol;Acc:VGNC:44563]	phosphoinositide-3-kinase regulatory subunit 6	protein_coding	PIK3R6	608225
ENSCAFG00000017387	-0.0437691	2.60487	2.60061	3.1172	5	33535138	33605342	-	phosphoinositide-3-kinase regulatory subunit 5 [Source:VGNC Symbol;Acc:VGNC:44562]	phosphoinositide-3-kinase regulatory subunit 5	protein_coding	PIK3R5	612805
ENSCAFG00000017403	0.172582	1.58594	1.62702	1.87659	5	33654625	33825948	+	netrin 1 [Source:VGNC Symbol;Acc:VGNC:44007]	netrin 1	protein_coding	NTN1	489497
ENSCAFG00000017455	0.0721397	-3.46429	-3.636	-2.1332	5	34339370	34457318	-	growth arrest specific 7 [Source:VGNC Symbol;Acc:VGNC:41119]	growth arrest specific 7	protein_coding	GAS7	608189
ENSCAFG00000023443	0.44945	1.019	0.995095	0.845744	5	39533530	39534220	-	ubiquitin B [Source:VGNC Symbol;Acc:VGNC:49664]	0	protein_coding	UBB	0
ENSCAFG00000018081	-0.136863	-1.54534	-1.68388	-0.686033	5	39936786	40163510	-	sperm antigen with calponin homology and coiled-coil domains 1 [Source:VGNC Symbol;Acc:VGNC:46729]	sperm antigen with calponin homology and coiled-coil domains 1	protein_coding	SPECC1	489524
ENSCAFG00000018209	-0.0333233	0.882105	1.14861	1.68792	5	40873727	40919416	-	epsin 2 [Source:VGNC Symbol;Acc:VGNC:40420]	epsin 2	protein_coding	EPN2	489533
ENSCAFG00000018519	0.136166	0.930054	0.712896	1.08818	5	42448484	42487144	+	TNF receptor superfamily member 13B [Source:VGNC Symbol;Acc:VGNC:47657]	TNF receptor superfamily member 13B	protein_coding	TNFRSF13B	609580
ENSCAFG00000018530	0.064995	0.947207	1.22503	0.693995	5	42732707	42765906	+	mitogen-activated protein kinase kinase 3 [Source:VGNC Symbol;Acc:VGNC:42961]	mitogen-activated protein kinase kinase 3	protein_coding	MAP2K3	489547
ENSCAFG00000018583	0.0538518	2.1027	2.17817	2.59773	5	44062898	44185890	-	phosphodiesterase 4B [Source:VGNC Symbol;Acc:VGNC:44354]	phosphodiesterase 4B	protein_coding	PDE4B	479540
ENSCAFG00000018617	-0.297036	-0.707753	-0.691945	-1.33775	5	45410460	45481424	-	ribonucleoprotein, PTB binding 2 [Source:VGNC Symbol;Acc:VGNC:45387]	0	protein_coding	RAVER2	0
ENSCAFG00000023117	-0.0424773	-1.27423	-1.38716	-1.56066	5	48497031	48863222	-	nuclear factor I A [Source:VGNC Symbol;Acc:VGNC:43775]	nuclear factor I A	protein_coding	NFIA	479552
ENSCAFG00000018871	0.291574	1.38911	1.27471	1.35495	5	49942192	49984322	+	cytochrome P450 family 2 subfamily J member 2 [Source:VGNC Symbol;Acc:VGNC:50354]	cytochrome P450 family 2 subfamily J member 2	protein_coding	CYP2J2	610195
ENSCAFG00000018897	-0.122761	0.726468	0.7101	1.4829	5	50967817	50968843	+	Jun proto-oncogene, AP-1 transcription factor subunit [Source:VGNC Symbol;Acc:VGNC:42197]	0	lncRNA	JUN	0
ENSCAFG00000028754	0.0502753	-0.404637	-0.782542	-1.46334	5	52923745	53006368	+	phospholipid phosphatase 3 [Source:VGNC Symbol;Acc:VGNC:44707]	phospholipid phosphatase 3	protein_coding	PLPP3	479557
ENSCAFG00000019177	0.114062	0.764779	0.571457	1.46984	5	55782139	55828330	+	solute carrier family 1 member 7 [Source:VGNC Symbol;Acc:VGNC:46267]	solute carrier family 1 member 7	protein_coding	SLC1A7	100505395
ENSCAFG00000019355	-0.377036	-0.628639	-0.729166	-1.07346	5	56194595	56201811	+	pleckstrin homology domain containing N1 [Source:VGNC Symbol;Acc:VGNC:44686]	pleckstrin homology domain containing N1	protein_coding	PLEKHN1	489606
ENSCAFG00000019214	-0.0563007	-1.02845	-1.12452	-0.959576	5	56902846	56904286	+	calmodulin like 6 [Source:VGNC Symbol;Acc:VGNC:38673]	calmodulin like 6	protein_coding	CALML6	607269
ENSCAFG00000019422	-0.0287513	0.975915	0.958697	1.47745	5	57410099	57416481	+	TNF receptor superfamily member 14 [Source:VGNC Symbol;Acc:VGNC:47658]	TNF receptor superfamily member 14	protein_coding	TNFRSF14	479580
ENSCAFG00000019502	0.0125848	-0.620144	-0.688536	-1.065	5	58340176	58355836	+	DNA fragmentation factor subunit beta [Source:VGNC Symbol;Acc:VGNC:39910]	DNA fragmentation factor subunit beta	protein_coding	DFFB	489623
ENSCAFG00000019595	0.14973	0.983253	1.27102	1.7875	5	60285311	60315550	+	espin [Source:VGNC Symbol;Acc:VGNC:56010]	espin	protein_coding	ESPN	489631
ENSCAFG00000019602	0.348663	1.71485	1.9176	1.62841	5	60320849	60347393	-	pleckstrin homology and RhoGEF domain containing G5 [Source:VGNC Symbol;Acc:VGNC:44680]	pleckstrin homology and RhoGEF domain containing G5	protein_coding	PLEKHG5	479590
ENSCAFG00000019619	-0.115581	-0.905899	-1.03008	-0.904158	5	60418381	60427233	-	kelch like family member 21 [Source:VGNC Symbol;Acc:VGNC:42456]	kelch like family member 21	protein_coding	KLHL21	489634
ENSCAFG00000019714	-0.084121	-1.04122	-1.28146	-1.22924	5	62412903	62436876	-	solute carrier family 2 member 5 [Source:HGNC Symbol;Acc:HGNC:11010]	solute carrier family 2, facilitated glucose transporter member 5	protein_coding	SLC2A5	489640
ENSCAFG00000019726	0.0949297	0.31098	0.430734	1.18672	5	62455881	62475014	-	G protein-coupled receptor 157 [Source:VGNC Symbol;Acc:VGNC:41409]	G protein-coupled receptor 157	protein_coding	GPR157	608460
ENSCAFG00000038235	0.125845	1.67583	1.60282	3.28092	5	62501373	62503068	+	0	0	deprecated	0	0
ENSCAFG00000019744	0.125348	-0.664199	-0.601577	-1.06024	5	63043495	63064587	-	0	0	deprecated	0	0
ENSCAFG00000019753	0.116213	-0.766676	-0.721073	-1.08808	5	63165360	63180637	+	retinol binding protein 7 [Source:VGNC Symbol;Acc:VGNC:53436]	retinol binding protein 7	protein_coding	RBP7	479602
ENSCAFG00000019852	0.117074	-1.53866	-1.46148	-1.783	5	64497215	64521826	+	CBFA2/RUNX1 translocation partner 3 [Source:VGNC Symbol;Acc:VGNC:56007]	CBFA2/RUNX1 translocation partner 3	protein_coding	CBFA2T3	489660
ENSCAFG00000029455	-0.14317	1.18376	1.03963	2.50471	5	64633400	64899281	-	0	0	deprecated	0	0
ENSCAFG00000019919	-0.114172	-2.44394	-2.19769	-3.36547	5	66788722	66808896	-	interferon regulatory factor 8 [Source:VGNC Symbol;Acc:VGNC:42096]	interferon regulatory factor 8	protein_coding	IRF8	489673
ENSCAFG00000019937	-0.0383432	-0.794032	-0.846406	-1.01838	5	67486447	67534474	-	KIAA0513 [Source:VGNC Symbol;Acc:VGNC:42347]	KIAA0513	protein_coding	KIAA0513	489675
ENSCAFG00000019952	-0.199271	-1.80034	-1.95315	-1.45655	5	67986324	68027351	-	ATPase secretory pathway Ca2+ transporting 2 [Source:VGNC Symbol;Acc:VGNC:38261]	ATPase secretory pathway Ca2+ transporting 2	protein_coding	ATP2C2	479626
ENSCAFG00000019970	-0.0628966	-0.932302	-1.01721	0.00284135	5	68314174	68351625	-	oxidative stress induced growth inhibitor 1 [Source:HGNC Symbol;Acc:HGNC:30093]	oxidative stress induced growth inhibitor 1	protein_coding	OSGIN1	489687
ENSCAFG00000020020	-0.176942	0.757617	0.450477	1.09032	5	71080747	71127112	+	chromodomain Y like 2 [Source:VGNC Symbol;Acc:VGNC:53315]	0	protein_coding	CDYL2	0
ENSCAFG00000020027	0.0263247	-2.69493	-2.62514	-1.45618	5	71965499	71966671	+	MAF bZIP transcription factor [Source:HGNC Symbol;Acc:HGNC:6776]	0	protein_coding	MAF	0
ENSCAFG00000031455	0.0809539	1.0539	1.01856	0.6554	5	75227054	75241284	-	GABA type A receptor associated protein like 2 [Source:VGNC Symbol;Acc:VGNC:41047]	GABA type A receptor associated protein like 2	protein_coding	GABARAPL2	479646
ENSCAFG00000020254	-0.435653	1.4479	1.08161	1.49717	5	80003597	80115099	-	nuclear factor of activated T cells 5 [Source:VGNC Symbol;Acc:VGNC:43765]	nuclear factor of activated T cells 5	protein_coding	NFAT5	489734
ENSCAFG00000020316	-0.12705	-1.21134	-1.32839	-1.2223	5	81231679	81252295	-	solute carrier family 7 member 6 [Source:VGNC Symbol;Acc:VGNC:46476]	solute carrier family 7 member 6	protein_coding	SLC7A6	489744
ENSCAFG00000020318	-0.00471005	-1.56745	-1.44316	-1.71181	5	81269913	81280700	-	phospholipase A2 group XV [Source:VGNC Symbol;Acc:VGNC:44621]	phospholipase A2 group XV	protein_coding	PLA2G15	403403
ENSCAFG00000020367	-0.31383	-2.05298	-2.1774	-2.2208	5	82093890	82102168	-	pleckstrin homology and RhoGEF domain containing G4 [Source:VGNC Symbol;Acc:VGNC:44679]	pleckstrin homology and RhoGEF domain containing G4	protein_coding	PLEKHG4	489759
ENSCAFG00000020370	-0.136004	-1.19222	-1.23905	-1.02912	5	82129964	82145353	+	formin homology 2 domain containing 1 [Source:VGNC Symbol;Acc:VGNC:40875]	formin homology 2 domain containing 1	protein_coding	FHOD1	489760
ENSCAFG00000020420	-0.00348902	-1.22401	-1.43717	-0.922395	5	82730621	82756442	+	thymidine kinase 2 [Source:VGNC Symbol;Acc:VGNC:59034]	0	protein_coding	TK2	0
ENSCAFG00000009612	0.0754994	-1.54879	-1.78255	-2.7421	4	63037	71950	+	interferon induced protein with tetratricopeptide repeats 2 [Source:VGNC Symbol;Acc:VGNC:41877]	interferon induced protein with tetratricopeptide repeats 2	protein_coding	IFIT2	479183
ENSCAFG00000031614	0.1216	-0.877127	-1.10914	-1.69008	4	104254	105343	+	interferon induced protein with tetratricopeptide repeats 3 [Source:VGNC Symbol;Acc:VGNC:51900]	interferon induced protein with tetratricopeptide repeats 3	protein_coding	IFIT3	606808
ENSCAFG00000011072	-0.0898867	0.998105	0.941022	1.25069	4	3758902	3815803	+	endoplasmic reticulum oxidoreductase 1 beta [Source:VGNC Symbol;Acc:VGNC:40467]	endoplasmic reticulum oxidoreductase 1 beta	protein_coding	ERO1B	488956
ENSCAFG00000011564	-0.0186117	-0.989775	-0.900274	-1.42803	4	6118404	6122260	-	potassium two pore domain channel subfamily K member 1 [Source:VGNC Symbol;Acc:VGNC:51902]	0	protein_coding	KCNK1	0
ENSCAFG00000012932	0.028848	-1.86555	-1.79365	-1.41639	4	12973640	13009649	-	Rho related BTB domain containing 1 [Source:VGNC Symbol;Acc:VGNC:45556]	Rho related BTB domain containing 1	protein_coding	RHOBTB1	488998
ENSCAFG00000013817	0.0604533	2.29105	2.30778	2.98589	4	20230792	20244269	+	serglycin [Source:VGNC Symbol;Acc:VGNC:46803]	serglycin	protein_coding	SRGN	609421
ENSCAFG00000014100	-0.392311	-1.34969	-1.49386	-1.52758	4	21666394	21718699	+	sphingosine-1-phosphate lyase 1 [Source:VGNC Symbol;Acc:VGNC:46102]	sphingosine-1-phosphate lyase 1	protein_coding	SGPL1	489032
ENSCAFG00000014339	-0.0315431	-0.890692	-0.905415	-1.14326	4	22097763	22133197	+	solute carrier family 29 member 3 [Source:VGNC Symbol;Acc:VGNC:46335]	solute carrier family 29 member 3	protein_coding	SLC29A3	489034
ENSCAFG00000014229	-0.0202745	0.306773	0.496753	1.2271	4	22158948	22570131	+	cadherin related 23 [Source:VGNC Symbol;Acc:VGNC:50871]	cadherin related 23	protein_coding	CDH23	100684999
ENSCAFG00000014354	0.0609294	-2.78095	-2.64511	-2.47258	4	22507087	22528752	-	V-set immunoregulatory receptor [Source:VGNC Symbol;Acc:VGNC:51998]	0	protein_coding	VSIR	0
ENSCAFG00000032469	-0.087027	1.44617	1.62498	0.644046	4	22917000	22919498	+	DNA damage inducible transcript 4 [Source:VGNC Symbol;Acc:VGNC:39837]	DNA damage inducible transcript 4	protein_coding	DDIT4	489038
ENSCAFG00000015254	-0.196403	-0.57971	-0.689569	-1.25665	4	24404388	24518259	+	vinculin [Source:VGNC Symbol;Acc:VGNC:48242]	vinculin	protein_coding	VCL	479252
ENSCAFG00000015499	-0.242113	-0.337366	-0.562405	-1.25762	4	27688906	27806588	-	discs large MAGUK scaffold protein 5 [Source:VGNC Symbol;Acc:VGNC:50873]	0	protein_coding	DLG5	0
ENSCAFG00000015872	-0.117514	-1.20598	-1.20802	-1.68091	4	29608997	29636112	+	tetraspanin 14 [Source:VGNC Symbol;Acc:VGNC:47914]	tetraspanin 14	protein_coding	TSPAN14	610573
ENSCAFG00000016425	0.0152407	-2.59779	-2.58492	-3.10998	4	35985494	35999391	-	regulator of G protein signaling 14 [Source:VGNC Symbol;Acc:VGNC:45524]	regulator of G protein signaling 14	protein_coding	RGS14	489092
ENSCAFG00000016437	-0.107184	-0.446677	-0.49755	-1.18881	4	36046981	36050899	+	MAX dimerization protein 3 [Source:VGNC Symbol;Acc:VGNC:51904]	MAX dimerization protein 3	protein_coding	MXD3	489093
ENSCAFG00000016621	-0.158175	-1.05953	-1.17281	-1.11796	4	36490577	36551942	-	unc-5 netrin receptor A [Source:VGNC Symbol;Acc:VGNC:48139]	unc-5 netrin receptor A	protein_coding	UNC5A	489097
ENSCAFG00000016718	-0.0574362	1.03122	1.06493	2.03636	4	37355074	37407236	-	histamine receptor H2 [Source:VGNC Symbol;Acc:VGNC:41787]	histamine receptor H2	protein_coding	HRH2	403812
ENSCAFG00000031727	-0.1933	-1.26122	-1.34816	-1.99577	4	39152502	39165893	+	stanniocalcin 2 [Source:VGNC Symbol;Acc:VGNC:46896]	stanniocalcin 2	protein_coding	STC2	489112
ENSCAFG00000016813	-0.0166393	0.620327	0.621229	1.19446	4	39436404	39540037	-	endoplasmic reticulum-golgi intermediate compartment 1 [Source:VGNC Symbol;Acc:VGNC:40450]	endoplasmic reticulum-golgi intermediate compartment 1	protein_coding	ERGIC1	609628
ENSCAFG00000029826	0.556771	2.23009	2.28985	2.1963	4	39588338	39592891	+	dual specificity phosphatase 1 [Source:VGNC Symbol;Acc:VGNC:51892]	0	protein_coding	DUSP1	0
ENSCAFG00000016982	-0.116255	-1.0188	-1.02673	-1.09643	4	41778324	42177874	-	dedicator of cytokinesis 2 [Source:VGNC Symbol;Acc:VGNC:40046]	dedicator of cytokinesis 2	protein_coding	DOCK2	489128
ENSCAFG00000017287	0.082658	1.05915	0.754134	0.441114	4	51183567	51193585	+	interleukin 12B [Source:VGNC Symbol;Acc:VGNC:41933]	interleukin 12B	protein_coding	IL12B	403976
ENSCAFG00000017296	-0.406927	1.07448	0.83348	0.920017	4	51237974	51336987	+	ring finger protein 145 [Source:VGNC Symbol;Acc:VGNC:45637]	ring finger protein 145	protein_coding	RNF145	489154
ENSCAFG00000017357	-0.0723926	-2.9389	-3.0108	-2.82523	4	52649983	52733351	+	ADAM metallopeptidase domain 19 [Source:VGNC Symbol;Acc:VGNC:37577]	ADAM metallopeptidase domain 19	protein_coding	ADAM19	489156
ENSCAFG00000017484	-0.0297921	1.09801	0.943959	0.728068	4	52768681	52882393	-	cytoplasmic FMR1 interacting protein 2 [Source:VGNC Symbol;Acc:VGNC:49021]	cytoplasmic FMR1 interacting protein 2	protein_coding	CYFIP2	479317
ENSCAFG00000017644	-0.0900112	-1.1668	-1.14272	-1.13417	4	55278882	55491809	-	polypeptide N-acetylgalactosaminyltransferase 10 [Source:VGNC Symbol;Acc:VGNC:41085]	polypeptide N-acetylgalactosaminyltransferase 10	protein_coding	GALNT10	489165
ENSCAFG00000024037	-0.248941	-0.879436	-1.02255	-0.893708	4	57837525	57879564	-	solute carrier family 36 member 1 [Source:VGNC Symbol;Acc:VGNC:46382]	solute carrier family 36 member 1	protein_coding	SLC36A1	489173
ENSCAFG00000017954	0.0970151	2.29756	2.32083	2.75455	4	58150625	58201489	+	TNFAIP3 interacting protein 1 [Source:VGNC Symbol;Acc:VGNC:47676]	TNFAIP3 interacting protein 1	protein_coding	TNIP1	489178
ENSCAFG00000018091	-0.141723	1.42039	1.29131	1.79635	4	58496722	58532151	-	synaptopodin [Source:VGNC Symbol;Acc:VGNC:47034]	synaptopodin	protein_coding	SYNPO	479327
ENSCAFG00000018219	-0.0101857	-1.53309	-1.58724	-0.638074	4	58980576	59009920	+	colony stimulating factor 1 receptor [Source:VGNC Symbol;Acc:VGNC:39653]	colony stimulating factor 1 receptor	protein_coding	CSF1R	489188
ENSCAFG00000018275	-0.31222	-1.32137	-1.36663	-1.35074	4	59174603	59278924	-	PPARG coactivator 1 beta [Source:VGNC Symbol;Acc:VGNC:44838]	PPARG coactivator 1 beta	protein_coding	PPARGC1B	489190
ENSCAFG00000018339	0.00458981	0.344332	0.313584	2.11503	4	60024885	60050298	-	adrenoceptor beta 2 [Source:HGNC Symbol;Acc:HGNC:286]	0	protein_coding	ADRB2	0
ENSCAFG00000018487	0.0304611	-1.37654	-1.22491	-1.1731	4	64443001	64459145	+	embigin [Source:VGNC Symbol;Acc:VGNC:50876]	embigin	protein_coding	EMB	479340
ENSCAFG00000018572	-0.085432	1.13791	1.02357	0.712132	4	66633571	66655058	+	3-hydroxy-3-methylglutaryl-CoA synthase 1 [Source:HGNC Symbol;Acc:HGNC:5007]	3-hydroxy-3-methylglutaryl-CoA synthase 1	protein_coding	HMGCS1	479344
ENSCAFG00000028589	0.193523	-1.89466	-1.7955	-2.50609	4	66956462	67033953	+	selenoprotein P [Source:NCBI gene;Acc:479346]	selenoprotein P	protein_coding	SELENOP	479346
ENSCAFG00000018619	-0.0849994	2.01665	1.73718	2.47887	4	68661854	68676418	-	prostaglandin E receptor 4 [Source:VGNC Symbol;Acc:VGNC:45144]	prostaglandin E receptor 4	protein_coding	PTGER4	403589
ENSCAFG00000018622	-0.0813731	-3.19438	-3.22962	-2.1223	4	69625849	69648515	+	DAB adaptor protein 2 [Source:VGNC Symbol;Acc:VGNC:39759]	DAB adaptor protein 2	protein_coding	DAB2	479353
ENSCAFG00000023062	-0.00676275	1.11553	0.980405	1.54489	4	69726112	69874845	+	FYN binding protein 1 [Source:VGNC Symbol;Acc:VGNC:41024]	0	protein_coding	FYB1	0
ENSCAFG00000018648	0	0.93758	1.16583	2.26168	4	70014761	70067490	-	oncostatin M receptor [Source:VGNC Symbol;Acc:VGNC:44167]	oncostatin M receptor	protein_coding	OSMR	489223
ENSCAFG00000018704	-0.148558	0.0280309	0.0818391	1.04254	4	71935575	72014333	-	solute carrier family 1 member 3 [Source:VGNC Symbol;Acc:VGNC:46263]	solute carrier family 1 member 3	protein_coding	SLC1A3	403748
ENSCAFG00000018725	-0.154737	-0.402697	-0.492979	-1.02026	4	72352809	72386546	-	S-phase kinase associated protein 2 [Source:VGNC Symbol;Acc:VGNC:51910]	S-phase kinase associated protein 2	protein_coding	SKP2	489228
ENSCAFG00000003776	-0.158673	0.386497	0.229463	1.21848	2	3415992	3551319	+	neuropilin 1 [Source:VGNC Symbol;Acc:VGNC:43974]	neuropilin 1	protein_coding	NRP1	477955
ENSCAFG00000004365	-0.00220652	0.679618	0.686842	1.0358	2	6941687	7057684	+	abl interactor 1 [Source:VGNC Symbol;Acc:VGNC:37474]	abl interactor 1	protein_coding	ABI1	607247
ENSCAFG00000004237	-0.161323	0.615425	0.475833	1.44974	2	8908158	9197518	-	KIAA1217 [Source:VGNC Symbol;Acc:VGNC:42363]	KIAA1217	protein_coding	KIAA1217	607411
ENSCAFG00000004045	-0.0702023	1.13796	1.12486	2.17142	2	14976415	15086091	+	Rho GTPase activating protein 12 [Source:VGNC Symbol;Acc:VGNC:38046]	Rho GTPase activating protein 12	protein_coding	ARHGAP12	487088
ENSCAFG00000033377	0.00696496	0.398906	0.333362	1.43968	2	15104111	15110483	+	0	0	deprecated	0	0
ENSCAFG00000003980	0.114536	1.76644	1.61646	1.72403	2	16720595	16741603	+	mitogen-activated protein kinase kinase kinase 8 [Source:VGNC Symbol;Acc:VGNC:42979]	mitogen-activated protein kinase kinase kinase 8	protein_coding	MAP3K8	487085
ENSCAFG00000004496	-0.15786	-1.04786	-1.15451	-0.667851	2	19089636	19180301	-	mannose receptor C-type 1 [Source:VGNC Symbol;Acc:VGNC:43359]	mannose receptor C-type 1	protein_coding	MRC1	487114
ENSCAFG00000031319	-0.182449	-1.85366	-1.69402	-1.27748	2	19201858	19239165	-	transmembrane protein 236 [Source:VGNC Symbol;Acc:VGNC:47546]	transmembrane protein 236	protein_coding	TMEM236	606855
ENSCAFG00000004568	-0.255126	-1.2358	-1.39547	-0.88137	2	19784197	20041500	+	cubilin [Source:VGNC Symbol;Acc:VGNC:39725]	cubilin	protein_coding	CUBN	403767
ENSCAFG00000004728	-0.0573621	-1.49814	-1.64726	-1.83185	2	22639000	22856678	+	FERM domain containing 4A [Source:VGNC Symbol;Acc:VGNC:40980]	FERM domain containing 4A	protein_coding	FRMD4A	607414
ENSCAFG00000004769	0.0106508	1.48638	1.47873	1.35191	2	23357245	23395885	-	optineurin [Source:VGNC Symbol;Acc:VGNC:44136]	optineurin	protein_coding	OPTN	478003
ENSCAFG00000004973	-0.0603809	-1.90978	-1.99926	-2.21125	2	25009275	25164128	-	CUGBP Elav-like family member 2 [Source:VGNC Symbol;Acc:VGNC:39094]	CUGBP Elav-like family member 2	protein_coding	CELF2	607310
ENSCAFG00000005169	-0.142516	0.324542	0.435147	2.48505	2	29369796	29507875	+	protein kinase C theta [Source:VGNC Symbol;Acc:VGNC:44983]	protein kinase C theta	protein_coding	PRKCQ	478013
ENSCAFG00000005194	-0.170455	2.03292	2.02594	1.70136	2	29728266	29748084	-	6-phosphofructo-2-kinase/fructose-2,6-biphosphatase 3 [Source:VGNC Symbol;Acc:VGNC:44444]	6-phosphofructo-2-kinase/fructose-2,6-biphosphatase 3	protein_coding	PFKFB3	487139
ENSCAFG00000005210	0.300798	7.86436	7.8196	8.649	2	29893784	29946588	+	interleukin 2 receptor subunit alpha [Source:VGNC Symbol;Acc:VGNC:41977]	interleukin 2 receptor subunit alpha	protein_coding	IL2RA	403870
ENSCAFG00000005213	-0.155646	1.89802	1.93474	2.17765	2	29981238	30034106	+	interleukin 15 receptor subunit alpha [Source:VGNC Symbol;Acc:VGNC:41940]	0	protein_coding	IL15RA	0
ENSCAFG00000005329	0.0990024	-2.32591	-2.11621	-2.12401	2	30693828	30706801	-	aldo-keto reductase family 1 member E2 [Source:VGNC Symbol;Acc:VGNC:37769]	aldo-keto reductase family 1 member E2	protein_coding	AKR1E2	608809
ENSCAFG00000005346	0.0756023	-1.40037	-1.41165	-1.01464	2	30713795	30714341	+	malignant T-cell-amplified sequence 1-like [Source:NCBI gene;Acc:487150]	malignant T-cell-amplified sequence 1-like	protein_coding	0	487150
ENSCAFG00000005749	-0.0891604	2.79257	3.0055	2.51572	2	35551227	35563354	-	heparin binding EGF like growth factor [Source:VGNC Symbol;Acc:VGNC:41609]	heparin binding EGF like growth factor	protein_coding	HBEGF	607007
ENSCAFG00000005852	0.113042	1.66342	1.80916	1.64275	2	35791439	35792559	-	0	0	pseudogene	0	0
ENSCAFG00000006214	-0.151146	-1.10643	-1.23779	-1.33339	2	36612802	36637586	-	ArfGAP with RhoGAP domain, ankyrin repeat and PH domain 3 [Source:VGNC Symbol;Acc:VGNC:38027]	ArfGAP with RhoGAP domain, ankyrin repeat and PH domain 3	protein_coding	ARAP3	487188
ENSCAFG00000006243	0.0343104	-1.10509	-1.09186	-1.14136	2	36939972	36949708	-	glucosamine-6-phosphate deaminase 1 [Source:VGNC Symbol;Acc:VGNC:41331]	glucosamine-6-phosphate deaminase 1	protein_coding	GNPDA1	478043
ENSCAFG00000006888	-0.212189	1.61454	1.53234	2.32525	2	43144070	43192293	+	interleukin 31 receptor A [Source:VGNC Symbol;Acc:VGNC:41981]	interleukin 31 receptor A	protein_coding	IL31RA	487212
ENSCAFG00000006975	0.129147	0.367432	0.199576	1.43166	2	45359711	45365626	-	polo like kinase 2 [Source:VGNC Symbol;Acc:VGNC:44696]	polo like kinase 2	protein_coding	PLK2	478063
ENSCAFG00000007594	-0.0851485	-1.04375	-1.12634	0.543573	2	52646210	52660823	-	CD180 molecule [Source:VGNC Symbol;Acc:VGNC:52119]	CD180 molecule	protein_coding	CD180	487234
ENSCAFG00000007805	0.126401	-0.706262	-0.878032	-1.12848	2	54492302	54549098	+	occludin [Source:VGNC Symbol;Acc:VGNC:44094]	occludin	protein_coding	OCLN	403844
ENSCAFG00000008630	0.00284574	-1.08567	-1.03082	-1.23013	2	58700149	58734191	+	kinesin family member C3 [Source:VGNC Symbol;Acc:VGNC:42416]	kinesin family member C3	protein_coding	KIFC3	487259
ENSCAFG00000008706	0.163044	-2.46837	-2.56682	-1.83382	2	58875288	58888989	-	adhesion G protein-coupled receptor G5 [Source:VGNC Symbol;Acc:VGNC:37647]	adhesion G protein-coupled receptor G5	protein_coding	ADGRG5	100686072
ENSCAFG00000023759	0.253891	0.944143	1.08009	1.18978	2	59607925	59608825	-	metallothionein 1H [Source:NCBI gene;Acc:403768]	metallothionein 1H	protein_coding	MT2A	403768
ENSCAFG00000009407	-0.0403137	-1.70969	-1.61605	-1.66595	2	60398529	60469192	-	lysophosphatidylcholine acyltransferase 2 [Source:VGNC Symbol;Acc:VGNC:42749]	lysophosphatidylcholine acyltransferase 2	protein_coding	LPCAT2	611330
ENSCAFG00000009802	-0.0445649	0.876913	0.756309	1.06531	2	64563391	64628820	-	CYLD lysine 63 deubiquitinase [Source:VGNC Symbol;Acc:VGNC:50293]	CYLD lysine 63 deubiquitinase	protein_coding	CYLD	611649
ENSCAFG00000009913	-0.0577064	-1.99893	-2.14198	-2.34161	2	65006390	65040768	-	adenylate cyclase 7 [Source:VGNC Symbol;Acc:VGNC:37624]	0	protein_coding	ADCY7	0
ENSCAFG00000010010	-0.109894	0.974944	1.08318	0.211855	2	66544808	66565941	+	NEDD4 binding protein 1 [Source:VGNC Symbol;Acc:VGNC:43596]	NEDD4 binding protein 1	protein_coding	N4BP1	478135
ENSCAFG00000023543	0.0364314	-0.660854	-0.584799	-1.15512	2	68141182	68183063	-	zinc finger protein 362 [Source:VGNC Symbol;Acc:VGNC:48709]	zinc finger protein 362	protein_coding	ZNF362	487299
ENSCAFG00000029972	-0.171146	-0.709576	-0.777143	-1.09535	2	68247138	68267113	+	tripartite motif containing 62 [Source:VGNC Symbol;Acc:VGNC:47830]	tripartite motif containing 62	protein_coding	TRIM62	487300
ENSCAFG00000010445	-0.0844569	-2.1049	-1.96715	-2.0734	2	68485879	68494158	+	fibronectin type III domain containing 5 [Source:VGNC Symbol;Acc:VGNC:40931]	fibronectin type III domain containing 5	protein_coding	FNDC5	487302
ENSCAFG00000010585	0.420661	2.21434	2.36504	2.94235	2	68874542	68876115	-	testis specific serine kinase 3 [Source:VGNC Symbol;Acc:VGNC:53479]	testis specific serine kinase 3	protein_coding	TSSK3	100855632
ENSCAFG00000030198	0.226881	3.00711	3.12503	4.33133	2	68876666	68886117	+	0	0	deprecated	0	0
ENSCAFG00000010588	0.163041	5.45331	5.61369	4.98444	2	68898512	68900374	+	MARCKS like 1 [Source:VGNC Symbol;Acc:VGNC:43022]	MARCKS like 1	protein_coding	MARCKSL1	612998
ENSCAFG00000010816	0.0114852	0.317513	0.38061	1.21065	2	69223091	69235865	+	protein tyrosine phosphatase 4A2 [Source:VGNC Symbol;Acc:VGNC:45162]	protein tyrosine phosphatase 4A2	protein_coding	PTP4A2	609835
ENSCAFG00000010825	-0.0743844	-0.948998	-1.04425	-0.493307	2	69322346	69326590	+	SPOC domain containing 1 [Source:NCBI gene;Acc:100683356]	SPOC domain containing 1	protein_coding	0	100683356
ENSCAFG00000010872	0.047558	1.49948	1.53699	1.61783	2	69346261	69389315	+	adhesion G protein-coupled receptor B2 [Source:VGNC Symbol;Acc:VGNC:37634]	adhesion G protein-coupled receptor B2	protein_coding	ADGRB2	487317
ENSCAFG00000010930	-0.0303962	1.37902	1.36217	1.3751	2	69410158	69459246	+	collagen type XVI alpha 1 chain [Source:VGNC Symbol;Acc:VGNC:39461]	0	protein_coding	COL16A1	0
ENSCAFG00000011063	-0.00198188	-0.64459	-0.479402	-1.01035	2	69598225	69610193	-	serine incorporator 2 [Source:VGNC Symbol;Acc:VGNC:46020]	serine incorporator 2	protein_coding	SERINC2	100855498
ENSCAFG00000011247	0.0941184	-1.27126	-1.18764	-0.691161	2	70188080	70215429	+	lysosomal protein transmembrane 5 [Source:VGNC Symbol;Acc:VGNC:42584]	lysosomal protein transmembrane 5	protein_coding	LAPTM5	487324
ENSCAFG00000011677	-0.0946332	-0.968029	-1.03512	-0.965684	2	71474632	71584266	-	erythrocyte membrane protein band 4.1 [Source:VGNC Symbol;Acc:VGNC:40392]	erythrocyte membrane protein band 4.1	protein_coding	EPB41	442955
ENSCAFG00000011728	-0.0400973	-1.44071	-1.22348	-1.21033	2	71906584	71908425	-	RAB42, member RAS oncogene family [Source:HGNC Symbol;Acc:HGNC:28702]	RAB42, member RAS oncogene family	protein_coding	RAB42	487331
ENSCAFG00000011895	-0.00706805	-0.190705	-0.357036	-1.50339	2	72254368	72255400	+	Canis lupus familiaris platelet activating factor receptor (PTAFR), mRNA. [Source:RefSeq mRNA;Acc:NM_001287047]	platelet activating factor receptor	protein_coding	PTAFR	487336
ENSCAFG00000011995	0.0110299	0.120666	0.257347	1.29351	2	72482331	72502232	-	thymocyte selection associated family member 2 [Source:VGNC Symbol;Acc:VGNC:47344]	thymocyte selection associated family member 2	protein_coding	THEMIS2	100856410
ENSCAFG00000012095	-0.176299	0.872164	1.02071	1.07898	2	72747700	72752602	+	AT-hook DNA binding motif containing 1 [Source:VGNC Symbol;Acc:VGNC:37727]	0	protein_coding	AHDC1	0
ENSCAFG00000012104	-0.0976923	0.851173	0.743027	1.45881	2	72800862	72870842	+	WASP family member 2 [Source:VGNC Symbol;Acc:VGNC:48334]	WASP family member 2	protein_coding	WASF2	487343
ENSCAFG00000028524	-0.194802	1.83224	1.62518	1.11576	2	75428212	75448201	+	interferon lambda receptor 1 [Source:VGNC Symbol;Acc:VGNC:41881]	0	protein_coding	IFNLR1	0
ENSCAFG00000013073	0.0826405	-1.11261	-1.10556	-1.36941	2	75664898	75679090	+	alpha-L-fucosidase 1 [Source:VGNC Symbol;Acc:VGNC:41005]	alpha-L-fucosidase 1	protein_coding	FUCA1	403929
ENSCAFG00000013210	0.0850446	-0.944014	-1.02253	-1.03997	2	75712513	75720949	-	PITH domain containing 1 [Source:VGNC Symbol;Acc:VGNC:44582]	PITH domain containing 1	protein_coding	PITHD1	612304
ENSCAFG00000013273	0.00728968	-1.35281	-1.57534	-1.58297	2	75901057	75920239	+	E2F transcription factor 2 [Source:VGNC Symbol;Acc:VGNC:40164]	E2F transcription factor 2	protein_coding	E2F2	100855664
ENSCAFG00000013291	0.21087	-1.17662	-1.14329	-1.17645	2	75997664	76038112	+	transcription elongation factor A3 [Source:VGNC Symbol;Acc:VGNC:47184]	transcription elongation factor A3	protein_coding	TCEA3	478190
ENSCAFG00000032344	0.264152	0.708149	0.706756	1.68644	2	76649362	76655660	-	complement C1q B chain [Source:VGNC Symbol;Acc:VGNC:38577]	complement C1q B chain	protein_coding	C1QB	487381
ENSCAFG00000014639	0.252605	0.676363	0.624231	1.59177	2	76659986	76664962	-	complement C1q C chain [Source:VGNC Symbol;Acc:VGNC:52112]	complement C1q C chain	protein_coding	C1QC	487382
ENSCAFG00000031290	0.160202	2.56979	2.42148	3.48332	2	76667675	76670143	-	complement C1q A chain [Source:VGNC Symbol;Acc:VGNC:38576]	complement C1q A chain	protein_coding	C1QA	478194
ENSCAFG00000014853	0.0180904	0.753443	0.615197	1.01653	2	77557722	77614115	-	alkaline phosphatase, biomineralization associated [Source:VGNC Symbol;Acc:VGNC:37818]	alkaline phosphatase, biomineralization associated	protein_coding	ALPL	403548
ENSCAFG00000015049	0.261532	-0.802714	-0.641686	-1.07167	2	78305725	78327251	-	cytidine deaminase [Source:VGNC Symbol;Acc:VGNC:38983]	cytidine deaminase	protein_coding	CDA	487393
ENSCAFG00000015128	0.00884563	-1.24358	-1.16786	-1.88682	2	78946611	79022407	+	transmembrane and coiled-coil domains 4 [Source:VGNC Symbol;Acc:VGNC:47434]	transmembrane and coiled-coil domains 4	protein_coding	TMCO4	487401
ENSCAFG00000015727	0.00600936	-1.04781	-1.02593	-1.38033	2	80666945	80805359	-	Rho guanine nucleotide exchange factor 10 like [Source:VGNC Symbol;Acc:VGNC:38073]	Rho guanine nucleotide exchange factor 10 like	protein_coding	ARHGEF10L	487411
ENSCAFG00000015840	0.0426064	1.19919	1.0776	1.40632	2	81196264	81215480	+	ATPase cation transporting 13A2 [Source:VGNC Symbol;Acc:VGNC:38242]	ATPase cation transporting 13A2	protein_coding	ATP13A2	100686975
ENSCAFG00000016331	0.139194	2.82394	2.90639	2.78839	2	82252109	82259094	-	transmembrane protein 51 [Source:VGNC Symbol;Acc:VGNC:47586]	transmembrane protein 51	protein_coding	TMEM51	607267
ENSCAFG00000016376	0.18744	-2.44179	-2.04168	-2.39065	2	83828871	83864990	+	dehydrogenase/reductase 3 [Source:VGNC Symbol;Acc:VGNC:39934]	dehydrogenase/reductase 3	protein_coding	DHRS3	487436
ENSCAFG00000016422	0.057874	1.52331	1.70751	2.19056	2	84141910	84150803	-	TNF receptor superfamily member 1B [Source:VGNC Symbol;Acc:VGNC:47663]	TNF receptor superfamily member 1B	protein_coding	TNFRSF1B	487437
ENSCAFG00000016429	-0.059596	2.16294	2.15199	3.38224	2	84187034	84231997	-	TNF receptor superfamily member 8 [Source:VGNC Symbol;Acc:VGNC:47667]	0	protein_coding	TNFRSF8	0
ENSCAFG00000010274	-0.136296	2.02621	1.90311	1.7726	7	26315	32931	+	chitinase 3 like 1 [Source:VGNC Symbol;Acc:VGNC:39213]	chitinase 3 like 1	protein_coding	CHI3L1	490222
ENSCAFG00000010545	0.0715634	-1.5628	-1.4584	-1.63192	7	965171	985106	-	arginyl aminopeptidase [Source:VGNC Symbol;Acc:VGNC:45682]	arginyl aminopeptidase	protein_coding	RNPEP	490236
ENSCAFG00000010744	-0.0824684	-0.868957	-1.03467	-0.72873	7	1140997	1283741	-	neuron navigator 1 [Source:VGNC Symbol;Acc:VGNC:43629]	neuron navigator 1	protein_coding	NAV1	490238
ENSCAFG00000029227	0.0525042	-1.96606	-1.93808	-2.36684	7	1400667	1424651	+	cysteine and glycine rich protein 1 [Source:VGNC Symbol;Acc:VGNC:39675]	cysteine and glycine rich protein 1	protein_coding	CSRP1	607054
ENSCAFG00000024839	-0.16533	-0.90771	-1.06913	-2.06341	7	2184791	2231207	+	kinesin family member 21B [Source:VGNC Symbol;Acc:VGNC:42397]	kinesin family member 21B	protein_coding	KIF21B	490245
ENSCAFG00000011429	0.00973763	1.07947	1.16862	0.932346	7	5816898	5830534	+	dual specificity tyrosine phosphorylation regulated kinase 3 [Source:VGNC Symbol;Acc:VGNC:40158]	dual specificity tyrosine phosphorylation regulated kinase 3	protein_coding	DYRK3	480010
ENSCAFG00000011443	-0.288993	0.943648	0.767164	1.63472	7	5932704	5937127	-	interleukin 10 [Source:VGNC Symbol;Acc:VGNC:41928]	interleukin 10	protein_coding	IL10	403628
ENSCAFG00000011550	-0.0870891	-1.003	-1.14137	-1.38225	7	6196658	6220811	+	6-phosphofructo-2-kinase/fructose-2,6-biphosphatase 2 [Source:VGNC Symbol;Acc:VGNC:44443]	6-phosphofructo-2-kinase/fructose-2,6-biphosphatase 2	protein_coding	PFKFB2	480011
ENSCAFG00000011630	-0.0317492	0.323779	0.324458	1.12134	7	6454451	6590795	+	complement C3b/C4b receptor 1 like [Source:NCBI gene;Acc:102157092]	complement C3b/C4b receptor 1 like	protein_coding	0	102157092
ENSCAFG00000025063	-0.0740244	0.946652	0.89213	1.07044	7	6602850	6643653	+	CD46 molecule, complement regulatory protein-like [Source:NCBI gene;Acc:609365]	CD46 molecule, complement regulatory protein-like	protein_coding	0	609365
ENSCAFG00000011913	0.0177356	-1.38742	-1.21578	-1.00948	7	8272735	8310437	-	laminin subunit beta 3 [Source:VGNC Symbol;Acc:VGNC:42569]	laminin subunit beta 3	protein_coding	LAMB3	442953
ENSCAFG00000011943	0.168778	-2.8285	-2.88172	-2.08341	7	8421293	8444243	+	TRAF3 interacting protein 3 [Source:VGNC Symbol;Acc:VGNC:47767]	TRAF3 interacting protein 3	protein_coding	TRAF3IP3	480014
ENSCAFG00000012077	-0.174513	2.2026	2.15265	2.2102	7	9125224	9631145	-	potassium voltage-gated channel subfamily H member 1 [Source:VGNC Symbol;Acc:VGNC:53616]	0	protein_coding	KCNH1	0
ENSCAFG00000031999	-0.214711	-1.07604	-1.11503	-1.97712	7	9952257	9959405	-	solute carrier family 30 member 1 [Source:VGNC Symbol;Acc:VGNC:46346]	solute carrier family 30 member 1	protein_coding	SLC30A1	100286799
ENSCAFG00000012260	-0.221127	-0.788723	-0.862869	-1.11257	7	10285221	10366786	+	denticleless E3 ubiquitin protein ligase homolog [Source:VGNC Symbol;Acc:VGNC:40113]	denticleless E3 ubiquitin protein ligase homolog	protein_coding	DTL	490279
ENSCAFG00000012339	0.0128172	2.90522	2.97327	2.56888	7	10782153	10796616	+	activating transcription factor 3 [Source:VGNC Symbol;Acc:VGNC:38209]	activating transcription factor 3	protein_coding	ATF3	612911
ENSCAFG00000032161	0.265428	2.58527	2.696	2.56393	7	10843305	10853332	-	basic leucine zipper ATF-like transcription factor 3 [Source:VGNC Symbol;Acc:VGNC:38387]	basic leucine zipper ATF-like transcription factor 3	protein_coding	BATF3	490283
ENSCAFG00000012376	-0.190755	-0.0345945	0.0507733	-1.03347	7	11072214	11108768	+	vasohibin 2 [Source:VGNC Symbol;Acc:VGNC:48234]	0	protein_coding	VASH2	0
ENSCAFG00000012445	-0.440637	2.2228	2.21585	2.42369	7	11995797	12043975	+	prospero homeobox 1 [Source:VGNC Symbol;Acc:VGNC:45017]	prospero homeobox 1	protein_coding	PROX1	490291
ENSCAFG00000029718	0.192897	1.24653	1.38221	1.72525	7	14360626	14556927	+	immediate early response 5 [Source:VGNC Symbol;Acc:VGNC:55742]	0	protein_coding	IER5	0
ENSCAFG00000013102	-0.102533	2.43931	2.41492	3.37557	7	15732454	15740241	-	Canis lupus familiaris glutamate-ammonia ligase (GLUL), transcript variant 2, mRNA. [Source:RefSeq mRNA;Acc:NM_001293224]	glutamate-ammonia ligase	protein_coding	GLUL	403443
ENSCAFG00000013121	-0.332736	-2.69745	-2.74184	-3.26738	7	15979652	16001864	-	ribonuclease L [Source:VGNC Symbol;Acc:VGNC:45615]	ribonuclease L	protein_coding	RNASEL	490310
ENSCAFG00000013314	0.084569	1.82737	1.83132	2.29178	7	16914979	16946238	-	neutrophil cytosolic factor 2 [Source:VGNC Symbol;Acc:VGNC:43650]	neutrophil cytosolic factor 2	protein_coding	NCF2	480036
ENSCAFG00000013410	-0.00693048	0.808342	0.693172	1.50878	7	17111460	17234260	+	ral guanine nucleotide dissociation stimulator like 1 [Source:VGNC Symbol;Acc:VGNC:45512]	ral guanine nucleotide dissociation stimulator like 1	protein_coding	RGL1	480038
ENSCAFG00000013490	-0.0384589	0.957194	0.944935	1.5248	7	18019788	18176586	-	niban apoptosis regulator 1 [Source:VGNC Symbol;Acc:VGNC:40589]	niban apoptosis regulator 1	protein_coding	NIBAN1	480041
ENSCAFG00000013762	0.469204	5.51059	5.75929	5.33475	7	19668010	19674918	-	prostaglandin-endoperoxide synthase 2 [Source:VGNC Symbol;Acc:VGNC:45152]	prostaglandin-endoperoxide synthase 2	protein_coding	PTGS2	442942
ENSCAFG00000013981	-0.114318	-2.06134	-2.13124	-2.40682	7	20879863	21031827	-	Ral GEF with PH domain and SH3 binding motif 2 [Source:VGNC Symbol;Acc:VGNC:45336]	Ral GEF with PH domain and SH3 binding motif 2	protein_coding	RALGPS2	480054
ENSCAFG00000014590	-0.146491	1.10293	1.3303	2.55366	7	25933820	25992525	+	TNF superfamily member 18 [Source:VGNC Symbol;Acc:VGNC:53841]	0	protein_coding	TNFSF18	0
ENSCAFG00000015177	0.0448201	0.911829	0.890893	2.0662	7	28906578	28931118	+	selectin L [Source:VGNC Symbol;Acc:VGNC:54991]	selectin L	protein_coding	SELL	480080
ENSCAFG00000015180	0.0124017	0.929622	0.961894	2.20682	7	28956362	28997731	+	Canis lupus familiaris selectin P (SELP), mRNA. [Source:RefSeq mRNA;Acc:NM_001287149]	selectin P	protein_coding	SELP	403994
ENSCAFG00000015258	-0.11924	-0.801266	-0.799257	-1.25006	7	29463117	29489488	-	ATPase Na+/K+ transporting subunit beta 1 [Source:VGNC Symbol;Acc:VGNC:38248]	ATPase Na+/K+ transporting subunit beta 1	protein_coding	ATP1B1	403966
ENSCAFG00000015410	-0.0527099	-1.23104	-0.822383	-0.59361	7	30756843	30826636	-	RCSD domain containing 1 [Source:VGNC Symbol;Acc:VGNC:45449]	RCSD domain containing 1	protein_coding	RCSD1	100856164
ENSCAFG00000015414	0.0638498	-1.27277	-1.32158	-0.501159	7	30873052	30884395	+	cellular repressor of E1A stimulated genes 1 [Source:VGNC Symbol;Acc:VGNC:39605]	cellular repressor of E1A stimulated genes 1	protein_coding	CREG1	100686738
ENSCAFG00000015726	0.246327	2.43489	2.23623	3.30458	7	32941140	32998695	+	kynurenine 3-monooxygenase [Source:VGNC Symbol;Acc:VGNC:42488]	kynurenine 3-monooxygenase	protein_coding	KMO	480093
ENSCAFG00000016154	-0.151109	-0.723736	-0.791512	-1.12858	7	38936589	38966443	+	transmembrane protein 63A [Source:VGNC Symbol;Acc:VGNC:47595]	transmembrane protein 63A	protein_coding	TMEM63A	490389
ENSCAFG00000016416	0.00941689	-1.25047	-1.2059	-1.33691	7	40334171	40367987	-	calpain 2 [Source:VGNC Symbol;Acc:VGNC:53334]	calpain 2	protein_coding	CAPN2	480118
ENSCAFG00000016857	0.0594506	0.796416	0.784096	1.98358	7	41672119	41687999	-	semaphorin 4A [Source:VGNC Symbol;Acc:VGNC:45994]	semaphorin 4A	protein_coding	SEMA4A	490416
ENSCAFG00000017389	0.146856	1.67929	1.73118	1.61551	7	43153024	43156400	+	Canis lupus familiaris RAB13, member RAS oncogene family (RAB13), mRNA. [Source:RefSeq mRNA;Acc:NM_001313859]	RAB13, member RAS oncogene family	protein_coding	RAB13	612294
ENSCAFG00000017557	0.375301	4.64695	4.73907	4.28871	7	43540666	43541864	+	S100 calcium binding protein A8 [Source:VGNC Symbol;Acc:VGNC:45833]	S100 calcium binding protein A8	protein_coding	S100A8	490461
ENSCAFG00000023324	-0.073049	6.04974	6.27333	5.25861	7	43554065	43555606	+	S100 calcium binding protein A12 [Source:VGNC Symbol;Acc:VGNC:45824]	S100 calcium binding protein A12	protein_coding	S100A12	100683919
ENSCAFG00000029470	0.211179	3.29184	3.47113	3.43194	7	43565979	43569673	-	S100 calcium binding protein A9 [Source:NCBI gene;Acc:490463]	S100 calcium binding protein A9	protein_coding	0	490463
ENSCAFG00000017663	0.222967	0.510336	0.649859	1.33671	7	45324439	45329834	-	sialic acid binding Ig like lectin 15 [Source:VGNC Symbol;Acc:VGNC:46169]	sialic acid binding Ig like lectin 15	protein_coding	SIGLEC15	100855945
ENSCAFG00000017942	0.0953368	-1.6945	-1.72255	-1.89028	7	54847449	55001777	-	microtubule associated protein RP/EB family member 2 [Source:VGNC Symbol;Acc:VGNC:43010]	microtubule associated protein RP/EB family member 2	protein_coding	MAPRE2	490487
ENSCAFG00000031870	-0.066443	-1.00072	-1.08567	-1.52926	7	57570787	57607975	-	ring finger protein 125 [Source:VGNC Symbol;Acc:VGNC:45627]	ring finger protein 125	protein_coding	RNF125	490498
ENSCAFG00000018037	-0.119101	-0.994611	-1.16684	-1.87793	7	57849897	57918042	+	beta-1,4-galactosyltransferase 6 [Source:VGNC Symbol;Acc:VGNC:38354]	beta-1,4-galactosyltransferase 6	protein_coding	B4GALT6	490499
ENSCAFG00000018115	-0.132991	-1.00667	-0.989195	-0.563192	7	60736853	60949331	+	Canis lupus familiaris cadherin 2 (CDH2), mRNA. [Source:RefSeq mRNA;Acc:NM_001287156]	cadherin 2	protein_coding	CDH2	480169
ENSCAFG00000018158	-0.0602167	-1.93732	-1.96484	-1.59216	7	63146690	63422008	+	zinc finger protein 521 [Source:VGNC Symbol;Acc:VGNC:48750]	zinc finger protein 521	protein_coding	ZNF521	490511
ENSCAFG00000018331	-0.112576	-1.34186	-1.11371	-1.11416	7	67164229	67373037	-	collectin subfamily member 12 [Source:VGNC Symbol;Acc:VGNC:39490]	collectin subfamily member 12	protein_coding	COLEC12	607342
ENSCAFG00000018427	0.517474	0.823228	0.891035	1.43894	7	69521937	69580382	+	0	0	deprecated	0	0
ENSCAFG00000018683	-0.0744027	0.0556258	0.0273391	1.21279	7	74839981	74971143	+	microtubule crosslinking factor 1 [Source:VGNC Symbol;Acc:VGNC:43460]	microtubule crosslinking factor 1	protein_coding	MTCL1	490545
ENSCAFG00000011229	-0.131531	-1.32366	-1.54008	-1.3915	6	2749187	2831960	-	activator of transcription and developmental regulator AUTS2 [Source:VGNC Symbol;Acc:VGNC:38314]	activator of transcription and developmental regulator AUTS2	protein_coding	AUTS2	479709
ENSCAFG00000011395	0.180608	1.83117	1.79422	1.42781	6	5700831	5719439	-	0	0	deprecated	0	0
ENSCAFG00000012539	0.209216	-0.865973	-0.907879	-1.37498	6	6550965	6556271	+	abhydrolase domain containing 11 [Source:VGNC Symbol;Acc:VGNC:37457]	abhydrolase domain containing 11	protein_coding	ABHD11	489803
ENSCAFG00000013367	-0.312328	-0.855831	-0.880529	-1.38395	6	6957693	7009916	-	huntingtin interacting protein 1 [Source:VGNC Symbol;Acc:VGNC:41691]	huntingtin interacting protein 1	protein_coding	HIP1	489814
ENSCAFG00000013614	0.109668	1.3256	1.37104	1.32101	6	7605382	7645027	+	deltex E3 ubiquitin ligase 2 [Source:VGNC Symbol;Acc:VGNC:40116]	deltex E3 ubiquitin ligase 2	protein_coding	DTX2	479723
ENSCAFG00000013668	0.0488818	2.88399	2.83474	3.23769	6	7682983	7705477	+	RAS p21 protein activator 4B [Source:NCBI gene;Acc:489819]	RAS p21 protein activator 4B	protein_coding	0	489819
ENSCAFG00000031198	0.0864726	1.22877	1.2301	1.56119	6	7795705	7807090	-	SH2B adaptor protein 2 [Source:HGNC Symbol;Acc:HGNC:17381]	SH2B adaptor protein 2	protein_coding	SH2B2	489820
ENSCAFG00000013907	0.0156894	0.95738	1.09044	1.75918	6	8702020	8703874	+	VGF nerve growth factor inducible [Source:VGNC Symbol;Acc:VGNC:54090]	VGF nerve growth factor inducible	protein_coding	VGF	100687924
ENSCAFG00000013909	0.0981674	2.63591	2.69737	2.53994	6	8719545	8727277	-	serpin family E member 1 [Source:VGNC Symbol;Acc:VGNC:46036]	serpin family E member 1	protein_coding	SERPINE1	403476
ENSCAFG00000014054	0.28288	1.18192	1.21379	1.68151	6	8874677	8915272	+	acetylcholinesterase [Source:VGNC Symbol;Acc:VGNC:49076]	acetylcholinesterase	protein_coding	ACHE	489828
ENSCAFG00000014493	-0.0494683	2.30925	2.42593	2.99467	6	9272712	9288871	-	paired immunoglobulin-like type 2 receptor alpha [Source:NCBI gene;Acc:489841]	paired immunoglobulin-like type 2 receptor alpha	protein_coding	0	489841
ENSCAFG00000014526	0.0941109	2.80921	2.82192	3.15194	6	9322249	9353214	-	stromal antigen 3 [Source:VGNC Symbol;Acc:VGNC:54072]	stromal antigen 3	protein_coding	STAG3	489842
ENSCAFG00000030613	-0.208867	2.14969	2.22305	2.92668	6	9368199	9376016	+	microtubule associated protein 11 [Source:VGNC Symbol;Acc:VGNC:52581]	microtubule associated protein 11	protein_coding	MAP11	608066
ENSCAFG00000023499	-0.0201951	-0.316415	-0.238671	-1.08309	6	12005873	12024987	+	0	0	protein_coding	0	0
ENSCAFG00000016010	-0.0927321	1.70581	1.75255	1.69429	6	12360844	12371129	-	fascin actin-bundling protein 1 [Source:VGNC Symbol;Acc:VGNC:40990]	fascin actin-bundling protein 1	protein_coding	FSCN1	489880
ENSCAFG00000016392	-0.0696625	-1.0023	-0.986513	-1.094	6	14595149	14622416	+	tweety family member 3 [Source:VGNC Symbol;Acc:VGNC:47985]	0	protein_coding	TTYH3	0
ENSCAFG00000023057	-0.0471708	-1.08973	-1.01807	-1.15123	6	15500654	15513542	+	MICAL like 2 [Source:VGNC Symbol;Acc:VGNC:54329]	MICAL like 2	protein_coding	MICALL2	489898
ENSCAFG00000011344	0.178279	-1.49601	-1.43967	-1.78615	6	15921925	15973627	+	ArfGAP with dual PH domains 1 [Source:VGNC Symbol;Acc:VGNC:37610]	ArfGAP with dual PH domains 1	protein_coding	ADAP1	606942
ENSCAFG00000011179	0.0926312	-1.15491	-1.19265	-1.19933	6	16448011	16498806	-	FAM20C golgi associated secretory pathway kinase [Source:VGNC Symbol;Acc:VGNC:40656]	FAM20C golgi associated secretory pathway kinase	protein_coding	FAM20C	491596
ENSCAFG00000016881	-0.0646636	-2.27703	-2.21474	-1.93056	6	16940977	16996535	-	integrin subunit alpha M [Source:VGNC Symbol;Acc:VGNC:42133]	integrin subunit alpha M	protein_coding	ITGAM	489928
ENSCAFG00000016872	-0.11761	-1.44748	-1.36832	-1.49752	6	17031912	17038984	-	tripartite motif containing 72 [Source:VGNC Symbol;Acc:VGNC:47838]	tripartite motif containing 72	protein_coding	TRIM72	489927
ENSCAFG00000023237	-0.0857838	-1.093	-0.684577	-1.54639	6	17770912	17772424	+	0	0	deprecated	0	0
ENSCAFG00000016952	0.0927238	-1.97502	-1.72992	-1.80965	6	17812839	17813340	-	chromosome 6 C16orf54 homolog [Source:VGNC Symbol;Acc:VGNC:58295]	0	protein_coding	C6H16orf54	0
ENSCAFG00000016970	0.0355387	1.03065	1.02381	0.921838	6	17877760	17903702	+	Canis lupus familiaris major vault protein (MVP), mRNA. [Source:RefSeq mRNA;Acc:NM_001287146]	major vault protein	protein_coding	MVP	479783
ENSCAFG00000017019	0.0265941	-0.615765	-0.690985	-1.13124	6	18000931	18008659	+	0	0	deprecated	0	0
ENSCAFG00000017130	0.126252	2.46265	2.46496	2.24244	6	18222579	18223182	+	nuclear protein 1, transcriptional regulator [Source:VGNC Symbol;Acc:VGNC:54052]	nuclear protein 1, transcriptional regulator	protein_coding	NUPR1	479793
ENSCAFG00000017135	-0.198781	0.981966	0.968217	1.09224	6	18247773	18253679	-	apolipoprotein B receptor [Source:VGNC Symbol;Acc:VGNC:37998]	apolipoprotein B receptor	protein_coding	APOBR	489950
ENSCAFG00000032590	-0.226581	4.44283	4.44937	5.77397	6	19179573	19217897	-	interleukin 21 receptor [Source:VGNC Symbol;Acc:VGNC:41968]	interleukin 21 receptor	protein_coding	IL21R	608011
ENSCAFG00000017447	0.0923297	0.972024	1.05974	1.46811	6	19253630	19272157	-	interleukin 4 receptor [Source:VGNC Symbol;Acc:VGNC:41989]	interleukin 4 receptor	protein_coding	IL4R	489957
ENSCAFG00000017677	-0.0801105	-1.05981	-1.14654	-0.773665	6	22309534	22345049	+	golgi associated, gamma adaptin ear containing, ARF binding protein 2 [Source:VGNC Symbol;Acc:VGNC:41194]	golgi associated, gamma adaptin ear containing, ARF binding protein 2	protein_coding	GGA2	608555
ENSCAFG00000030242	0.0672885	-2.60054	-2.71977	-2.96359	6	22814211	22906023	-	heparan sulfate-glucosamine 3-sulfotransferase 2 [Source:VGNC Symbol;Acc:VGNC:41792]	heparan sulfate-glucosamine 3-sulfotransferase 2	protein_coding	HS3ST2	489975
ENSCAFG00000017712	0.0153612	0.934793	0.894133	1.22926	6	23185460	23194474	+	immunoglobulin superfamily member 6 [Source:VGNC Symbol;Acc:VGNC:41917]	immunoglobulin superfamily member 6	protein_coding	IGSF6	100684869
ENSCAFG00000017716	-0.165202	-1.44689	-1.44617	-1.38711	6	23367753	23433920	-	eukaryotic elongation factor 2 kinase [Source:VGNC Symbol;Acc:VGNC:40210]	eukaryotic elongation factor 2 kinase	protein_coding	EEF2K	479812
ENSCAFG00000018027	-0.040047	-2.08598	-2.01058	-2.35473	6	25413039	25432635	+	G protein-coupled receptor class C group 5 member B [Source:VGNC Symbol;Acc:VGNC:54030]	0	protein_coding	GPRC5B	0
ENSCAFG00000018177	-0.348171	-1.34209	-1.41835	-1.04851	6	26742852	26948550	-	xylosyltransferase 1 [Source:VGNC Symbol;Acc:VGNC:48475]	xylosyltransferase 1	protein_coding	XYLT1	494008
ENSCAFG00000018560	0.300203	3.37059	3.46869	4.82242	6	28058471	28160706	+	myosin heavy chain 11 [Source:VGNC Symbol;Acc:VGNC:43536]	myosin heavy chain 11	protein_coding	MYH11	479836
ENSCAFG00000018849	-0.0467458	-1.28439	-1.16304	-1.62235	6	30317097	30822479	-	sorting nexin 29 [Source:VGNC Symbol;Acc:VGNC:46635]	0	protein_coding	SNX29	0
ENSCAFG00000018904	0.0892587	2.00224	1.76772	1.21805	6	31140377	31140638	-	stannin [Source:VGNC Symbol;Acc:VGNC:46603]	stannin	protein_coding	SNN	609847
ENSCAFG00000018916	-0.226239	1.60052	1.64469	2.15112	6	31511023	31511557	+	suppressor of cytokine signaling 1 [Source:VGNC Symbol;Acc:VGNC:46648]	0	protein_coding	SOCS1	0
ENSCAFG00000019030	0.020919	-2.06434	-1.71382	-1.89217	6	33388929	33425870	-	4-aminobutyrate aminotransferase [Source:VGNC Symbol;Acc:VGNC:37421]	4-aminobutyrate aminotransferase	protein_coding	ABAT	479856
ENSCAFG00000019303	-0.134746	-0.993517	-0.686541	-1.08322	6	37886080	37891033	-	0	0	pseudogene	0	0
ENSCAFG00000024473	-0.149251	1.00717	1.1849	0.0171882	6	37970547	37983737	+	MEFV innate immuity regulator, pyrin [Source:VGNC Symbol;Acc:VGNC:43146]	MEFV innate immuity regulator, pyrin	protein_coding	MEFV	490041
ENSCAFG00000019309	-0.290373	2.50515	2.61646	3.422	6	38130091	38139965	-	matrix metallopeptidase 25 [Source:VGNC Symbol;Acc:VGNC:43284]	matrix metallopeptidase 25	protein_coding	MMP25	490046
ENSCAFG00000019353	-0.174613	0.56427	0.677855	1.0482	6	38339006	38399808	+	serine protease 21 [Source:HGNC Symbol;Acc:HGNC:9485]	0	protein_coding	PRSS21	0
ENSCAFG00000019601	0	1.31205	1.59899	0.955919	6	39667822	39672638	-	SRY-box 8 [Source:VGNC Symbol;Acc:VGNC:46683]	SRY-box 8	protein_coding	SOX8	490082
ENSCAFG00000019654	-0.327536	-1.10986	-1.23791	-1.22792	6	39905865	39922320	-	WD repeat domain 90 [Source:VGNC Symbol;Acc:VGNC:48397]	0	protein_coding	WDR90	0
ENSCAFG00000019772	0.0301171	-1.03843	-1.07028	-1.54761	6	41070933	41089263	-	CD53 molecule [Source:VGNC Symbol;Acc:VGNC:38964]	CD53 molecule	protein_coding	CD53	100855953
ENSCAFG00000019798	-0.384331	-1.16033	-0.789472	-1.65581	6	42028058	42045409	-	colony stimulating factor 1 [Source:VGNC Symbol;Acc:VGNC:39652]	colony stimulating factor 1	protein_coding	CSF1	611795
ENSCAFG00000019841	-0.0568887	-1.19437	-1.24517	-1.20176	6	42547536	42573407	-	cadherin EGF LAG seven-pass G-type receptor 2 [Source:VGNC Symbol;Acc:VGNC:39098]	cadherin EGF LAG seven-pass G-type receptor 2	protein_coding	CELSR2	479916
ENSCAFG00000028595	-0.238246	0.441657	0.446476	1.0029	6	43354907	43404356	+	0	0	deprecated	0	0
ENSCAFG00000019993	0.0301112	-1.12582	-1.07157	-1.32753	6	48897856	48900037	-	sphingosine-1-phosphate receptor 1 [Source:VGNC Symbol;Acc:VGNC:45836]	0	protein_coding	S1PR1	0
ENSCAFG00000020133	-0.252504	-1.48187	-1.40491	-1.55311	6	55419435	55527651	+	BCAR3 adaptor protein, NSP family member [Source:VGNC Symbol;Acc:VGNC:49077]	BCAR3 adaptor protein, NSP family member	protein_coding	BCAR3	479941
ENSCAFG00000024246	-0.235719	-0.616919	-0.585144	-1.09019	6	58692791	58695368	-	leucine rich repeat containing 8 VRAC subunit D [Source:VGNC Symbol;Acc:VGNC:42817]	leucine rich repeat containing 8 VRAC subunit D	protein_coding	LRRC8D	490167
ENSCAFG00000020200	-0.0682015	1.56053	1.33554	1.35522	6	59150613	59173773	+	guanylate binding protein family member 6 [Source:VGNC Symbol;Acc:VGNC:41134]	guanylate binding protein family member 6	protein_coding	GBP6	490169
ENSCAFG00000024540	-0.0395954	4.80751	4.70978	5.00786	6	59273712	59292614	+	0	0	deprecated	0	0
ENSCAFG00000020204	0.0439979	1.73472	1.83798	1.7324	6	59383897	59411940	+	guanylate binding protein 1 [Source:HGNC Symbol;Acc:HGNC:4182]	guanylate binding protein 5	protein_coding	GBP1	490170
ENSCAFG00000020297	-0.291672	0.413068	0.392829	1.14423	6	62927873	63008528	+	mucolipin 2 [Source:HGNC Symbol;Acc:HGNC:13357]	mucolipin 2	protein_coding	MCOLN2	490186
ENSCAFG00000020304	-0.286915	-1.12748	-1.24724	-1.65093	6	63225323	63270189	+	SSX family member 2 interacting protein [Source:VGNC Symbol;Acc:VGNC:46847]	SSX family member 2 interacting protein	protein_coding	SSX2IP	479970
ENSCAFG00000020342	-0.00783163	-0.9994	-1.10762	-2.32186	6	68364493	68390586	-	interferon induced protein 44 [Source:VGNC Symbol;Acc:VGNC:41873]	interferon induced protein 44	protein_coding	IFI44	490198
ENSCAFG00000020343	-0.0845099	-1.21304	-1.54563	-2.15962	6	68379296	68400785	-	interferon induced protein 44 like [Source:VGNC Symbol;Acc:VGNC:41874]	interferon induced protein 44 like	protein_coding	IFI44L	479980
ENSCAFG00000028630	0.0390821	-1.1439	-1.21735	-1.31109	11	395055	402005	-	tripartite motif containing 7 [Source:VGNC Symbol;Acc:VGNC:47836]	tripartite motif containing 7	protein_coding	TRIM7	491670
ENSCAFG00000012657	-0.0385906	1.48971	1.42259	0.935351	11	571607	572930	-	0	0	protein_coding	0	0
ENSCAFG00000000482	-0.0813578	-1.68472	-1.58834	-1.59708	11	1145625	1185213	+	fms related tyrosine kinase 4 [Source:VGNC Symbol;Acc:VGNC:40910]	fms related tyrosine kinase 4	protein_coding	FLT4	481464
ENSCAFG00000000235	-0.311675	1.31339	1.41933	0.667851	11	3413059	3419194	-	NEDD4 binding protein 3 [Source:VGNC Symbol;Acc:VGNC:43598]	NEDD4 binding protein 3	protein_coding	N4BP3	481446
ENSCAFG00000000219	-0.351847	0.516241	0.5218	1.28681	11	4880211	4927288	-	tripartite motif containing 36 [Source:VGNC Symbol;Acc:VGNC:47817]	tripartite motif containing 36	protein_coding	TRIM36	474639
ENSCAFG00000000192	-0.0956217	1.66326	1.77589	2.88458	11	6116853	6177817	-	semaphorin 6A [Source:VGNC Symbol;Acc:VGNC:46001]	semaphorin 6A	protein_coding	SEMA6A	481432
ENSCAFG00000038948	-0.108644	0.337445	0.294237	1.09527	11	6785605	6898303	+	0	0	lncRNA	0	0
ENSCAFG00000000710	-0.0636221	-2.06044	-1.90933	-2.05235	11	17898763	17969140	+	solute carrier family 27 member 6 [Source:VGNC Symbol;Acc:VGNC:46333]	solute carrier family 27 member 6	protein_coding	SLC27A6	474666
ENSCAFG00000001081	0.0501774	-2.42842	-2.50835	-0.869988	11	23492761	23493352	-	TIFA inhibitor [Source:VGNC Symbol;Acc:VGNC:47367]	TIFA inhibitor	protein_coding	TIFAB	481515
ENSCAFG00000030105	0.125845	0.736553	0.882009	2.59793	11	27219877	27258909	+	interleukin 33 [Source:VGNC Symbol;Acc:VGNC:41982]	interleukin 33	protein_coding	IL33	403810
ENSCAFG00000001562	-0.224058	-0.953674	-1.00814	-1.11071	11	36514165	36950741	-	basonuclin 2 [Source:VGNC Symbol;Acc:VGNC:38491]	basonuclin 2	protein_coding	BNC2	612979
ENSCAFG00000030465	0.495301	2.45077	2.51152	2.75062	11	39037348	39038170	+	ferritin, heavy polypeptide 1 [Source:NCBI gene;Acc:403631]	ferritin, heavy polypeptide 1	protein_coding	FTH1	403631
ENSCAFG00000025256	-0.0588821	-0.73359	-0.87255	-1.07133	11	40265657	40577321	+	focadhesin [Source:VGNC Symbol;Acc:VGNC:40938]	focadhesin	protein_coding	FOCAD	481557
ENSCAFG00000001652	0.105077	-1.33681	-1.00467	-1.5038	11	40586087	40616527	-	3-hydroxyacyl-CoA dehydratase 4 [Source:VGNC Symbol;Acc:VGNC:41582]	3-hydroxyacyl-CoA dehydratase 4	protein_coding	HACD4	611337
ENSCAFG00000001807	-0.0675457	2.41052	2.25668	1.03716	11	49764593	49799445	-	DExD/H-box helicase 58 [Source:VGNC Symbol;Acc:VGNC:39867]	DExD/H-box helicase 58	protein_coding	DDX58	100855560
ENSCAFG00000002017	0.0357203	1.19931	1.10843	1.43304	11	51679989	51687668	-	family with sequence similarity 214 member B [Source:VGNC Symbol;Acc:VGNC:40663]	family with sequence similarity 214 member B	protein_coding	FAM214B	474756
ENSCAFG00000002061	0.61392	4.52317	4.4429	5.23672	11	52171221	52178281	-	CD72 molecule [Source:VGNC Symbol;Acc:VGNC:38971]	CD72 molecule	protein_coding	CD72	481595
ENSCAFG00000002416	0.168143	-0.988748	-0.84301	-1.59661	11	54764257	54830123	+	tudor domain containing 7 [Source:VGNC Symbol;Acc:VGNC:47225]	tudor domain containing 7	protein_coding	TDRD7	474770
ENSCAFG00000031489	0.0823702	0.914749	1.09564	0.920056	11	55247633	55248602	+	0	0	deprecated	0	0
ENSCAFG00000002477	0.00447652	-1.02259	-0.947043	-1.1294	11	55345166	55394376	-	coronin 2A [Source:VGNC Symbol;Acc:VGNC:39529]	coronin 2A	protein_coding	CORO2A	481625
ENSCAFG00000002483	-0.071099	-1.8684	-1.88677	-2.25569	11	55403995	55455074	-	TBC1 domain family member 2 [Source:VGNC Symbol;Acc:VGNC:47138]	TBC1 domain family member 2	protein_coding	TBC1D2	481626
ENSCAFG00000002492	-0.117485	-0.979249	-1.1632	-1.29057	11	55847807	55893254	-	ankyrin repeat and sterile alpha motif domain containing 6 [Source:VGNC Symbol;Acc:VGNC:37920]	ankyrin repeat and sterile alpha motif domain containing 6	protein_coding	ANKS6	612138
ENSCAFG00000002494	0.123915	-2.57523	-2.44863	-2.76338	11	55909251	55948017	+	polypeptide N-acetylgalactosaminyltransferase 12 [Source:VGNC Symbol;Acc:VGNC:41087]	polypeptide N-acetylgalactosaminyltransferase 12	protein_coding	GALNT12	474777
ENSCAFG00000002565	0.0262234	0.810546	0.819205	1.19955	11	57196790	57255838	-	testis expressed 10 [Source:VGNC Symbol;Acc:VGNC:47263]	testis expressed 10	protein_coding	TEX10	474782
ENSCAFG00000002774	-0.319986	-0.890281	-1.01827	-0.467982	11	62401719	62532582	+	zinc finger protein 462 [Source:VGNC Symbol;Acc:VGNC:48734]	zinc finger protein 462	protein_coding	ZNF462	481655
ENSCAFG00000002978	-0.132324	-1.59074	-1.64572	-1.91541	11	65690736	65822272	-	lysophosphatidic acid receptor 1 [Source:VGNC Symbol;Acc:VGNC:42742]	lysophosphatidic acid receptor 1	protein_coding	LPAR1	474800
ENSCAFG00000002996	-0.106859	-0.321056	-0.551676	-1.09642	11	66165854	66176259	+	zinc finger protein 483 [Source:VGNC Symbol;Acc:VGNC:48737]	zinc finger protein 483	protein_coding	ZNF483	481664
ENSCAFG00000003013	-0.160647	-1.05506	-0.939463	-0.921613	11	66570134	66699474	-	sushi domain containing 1 [Source:VGNC Symbol;Acc:VGNC:46997]	0	protein_coding	SUSD1	0
ENSCAFG00000003234	0	1.48942	1.79991	2.56297	11	67662116	67662688	-	0	0	pseudogene	0	0
ENSCAFG00000003246	0.217538	-0.913805	-1.0582	-1.06534	11	67741491	67746324	-	aminolevulinate dehydratase [Source:VGNC Symbol;Acc:VGNC:37775]	aminolevulinate dehydratase	protein_coding	ALAD	474808
ENSCAFG00000003267	0.116556	-2.68743	-2.85522	-2.74512	11	67781380	67921317	+	regulator of G protein signaling 3 [Source:VGNC Symbol;Acc:VGNC:45533]	regulator of G protein signaling 3	protein_coding	RGS3	610879
ENSCAFG00000003351	-0.154485	-0.616364	-0.644781	-1.03201	11	68767503	68791329	+	transmembrane protein 268 [Source:VGNC Symbol;Acc:VGNC:47567]	0	protein_coding	TMEM268	0
ENSCAFG00000003367	0.0740407	-1.05437	-1.04357	-0.667281	11	68982359	69007353	-	TNF superfamily member 8 [Source:VGNC Symbol;Acc:VGNC:47673]	TNF superfamily member 8	protein_coding	TNFSF8	612608
ENSCAFG00000011177	0.121439	-0.504858	-0.632993	-1.04044	8	3133138	3165832	-	solute carrier family 7 member 7 [Source:VGNC Symbol;Acc:VGNC:46477]	solute carrier family 7 member 7	protein_coding	SLC7A7	490602
ENSCAFG00000011433	0.21374	-0.566796	-0.779502	-1.16269	8	3423037	3425473	-	CCAAT enhancer binding protein epsilon [Source:VGNC Symbol;Acc:VGNC:50442]	CCAAT enhancer binding protein epsilon	protein_coding	CEBPE	490607
ENSCAFG00000011454	-0.0840586	-2.95217	-3.22084	-3.45542	8	3432089	3479207	-	Canis lupus familiaris solute carrier family 7 member 8 (SLC7A8), mRNA. [Source:RefSeq mRNA;Acc:NM_001287169]	solute carrier family 7 member 8	protein_coding	SLC7A8	490608
ENSCAFG00000011664	0.0444758	-0.696136	-0.746659	-1.01845	8	4046625	4058602	+	0	0	deprecated	0	0
ENSCAFG00000011966	0.162358	0.932448	1.02713	0.624108	8	4137068	4140686	-	proteasome activator subunit 2 [Source:VGNC Symbol;Acc:VGNC:45117]	proteasome activator subunit 2	protein_coding	PSME2	480258
ENSCAFG00000012254	-0.114841	-1.78042	-1.66232	-2.22399	8	4285493	4286534	+	leukotriene B4 receptor [Source:VGNC Symbol;Acc:VGNC:42855]	0	protein_coding	LTB4R	0
ENSCAFG00000013409	0.235981	1.16221	1.15234	1.2359	8	14023353	14037973	+	proteasome subunit alpha 6 [Source:VGNC Symbol;Acc:VGNC:45091]	proteasome subunit alpha 6	protein_coding	PSMA6	480290
ENSCAFG00000013418	0.404588	3.92085	3.98104	4.04023	8	14099772	14103345	-	NFKB inhibitor alpha [Source:VGNC Symbol;Acc:VGNC:43782]	NFKB inhibitor alpha	protein_coding	NFKBIA	480291
ENSCAFG00000031640	-0.0107917	0.848281	0.896019	1.5326	8	28167327	28195057	+	G protein subunit gamma 2 [Source:VGNC Symbol;Acc:VGNC:53494]	0	protein_coding	GNG2	0
ENSCAFG00000014701	0.282198	1.72451	1.73556	1.69614	8	28522371	28538838	+	prostaglandin E receptor 2 [Source:VGNC Symbol;Acc:VGNC:45143]	prostaglandin E receptor 2	protein_coding	PTGER2	403797
ENSCAFG00000014940	-0.0856373	-1.1416	-1.21782	-0.974171	8	30476203	30687056	+	sterile alpha motif domain containing 4A [Source:VGNC Symbol;Acc:VGNC:45852]	sterile alpha motif domain containing 4A	protein_coding	SAMD4A	490700
ENSCAFG00000029797	0.0981596	-0.635627	-0.624221	-1.03581	8	35673584	35679988	-	SIX homeobox 1 [Source:VGNC Symbol;Acc:VGNC:46190]	SIX homeobox 1	protein_coding	SIX1	490719
ENSCAFG00000016120	-0.0418815	-0.809465	-0.9982	-1.22098	8	39159241	39221193	-	spectrin beta, erythrocytic [Source:VGNC Symbol;Acc:VGNC:46774]	spectrin beta, erythrocytic	protein_coding	SPTB	490734
ENSCAFG00000016394	0.00517913	-0.593536	-0.634249	-1.22745	8	41373563	41383939	-	pleckstrin 2 [Source:VGNC Symbol;Acc:VGNC:51670]	pleckstrin 2	protein_coding	PLEK2	480362
ENSCAFG00000016534	-0.0694713	0.614043	0.746494	1.08306	8	42710289	42808378	-	actinin alpha 1 [Source:VGNC Symbol;Acc:VGNC:37548]	actinin alpha 1	protein_coding	ACTN1	480369
ENSCAFG00000016702	-0.140134	0.903478	0.839068	1.51062	8	44598628	44723309	+	pecanex 1 [Source:VGNC Symbol;Acc:VGNC:44312]	pecanex 1	protein_coding	PCNX1	480378
ENSCAFG00000016923	-0.0381693	-1.1248	-1.19475	-1.47794	8	47485691	47504654	-	ATP binding cassette subfamily D member 4 [Source:VGNC Symbol;Acc:VGNC:37448]	ATP binding cassette subfamily D member 4	protein_coding	ABCD4	490781
ENSCAFG00000017040	-0.0384391	-1.57199	-1.60217	-1.02113	8	48330835	48334338	+	Fos proto-oncogene, AP-1 transcription factor subunit [Source:VGNC Symbol;Acc:VGNC:40940]	Fos proto-oncogene, AP-1 transcription factor subunit	protein_coding	FOS	490792
ENSCAFG00000017044	0.158536	2.04889	2.11031	2.75087	8	48537772	48561208	+	0	0	deprecated	0	0
ENSCAFG00000017048	-0.104511	1.08619	1.02929	1.31302	8	48588511	48638659	+	feline leukemia virus subgroup C cellular receptor family member 2 [Source:VGNC Symbol;Acc:VGNC:56060]	feline leukemia virus subgroup C cellular receptor family member 2	protein_coding	FLVCR2	490795
ENSCAFG00000017054	0.129423	1.12495	1.13449	1.0283	8	48643273	48651302	-	ergosterol biosynthesis 28 homolog [Source:VGNC Symbol;Acc:VGNC:40449]	ergosterol biosynthesis 28 homolog	protein_coding	ERG28	611962
ENSCAFG00000017158	0.253101	0.884241	1.05147	1.53373	8	49862260	49864048	-	0	0	deprecated	0	0
ENSCAFG00000034748	0.139164	0.704639	0.824203	1.46401	8	49864505	49900749	-	0	0	lncRNA	0	0
ENSCAFG00000039562	0	0.533864	0.522029	1.57313	8	57253291	57267874	+	0	0	deprecated	0	0
ENSCAFG00000017329	0.189873	1.62258	1.60769	3.17268	8	57326237	57328220	+	fibronectin leucine rich transmembrane protein 2 [Source:VGNC Symbol;Acc:VGNC:40905]	fibronectin leucine rich transmembrane protein 2	protein_coding	FLRT2	490820
ENSCAFG00000017561	-0.262587	-0.583835	-0.65034	-1.13971	8	62125176	62245542	-	coiled-coil domain containing 88C [Source:VGNC Symbol;Acc:VGNC:38869]	0	protein_coding	CCDC88C	0
ENSCAFG00000017714	-0.0420571	-1.04352	-1.07631	-1.10616	8	64280119	64365863	-	spectrin repeat containing nuclear envelope family member 3 [Source:VGNC Symbol;Acc:VGNC:47029]	spectrin repeat containing nuclear envelope family member 3	protein_coding	SYNE3	490843
ENSCAFG00000017835	0.150795	0.648979	0.668941	1.19579	8	68032793	68060008	+	0	0	deprecated	0	0
ENSCAFG00000017906	0.101186	1.1453	1.25685	1.38961	8	68611182	68643601	-	tryptophanyl-tRNA synthetase [Source:VGNC Symbol;Acc:VGNC:48331]	tryptophanyl-tRNA synthetase	protein_coding	WARS	480435
ENSCAFG00000017919	-0.259583	1.10346	0.866421	1.14331	8	68795048	68821626	-	brain enriched guanylate kinase associated [Source:VGNC Symbol;Acc:VGNC:38429]	brain enriched guanylate kinase associated	protein_coding	BEGAIN	490859
ENSCAFG00000018059	0.394947	1.13154	1.25841	1.19024	8	70441586	70442558	-	ankyrin repeat domain 9 [Source:VGNC Symbol;Acc:VGNC:37915]	0	protein_coding	ANKRD9	0
ENSCAFG00000018277	0.214434	-1.2497	-1.16794	-1.39358	8	71284320	71286973	-	creatine kinase B [Source:NCBI gene;Acc:100855552]	creatine kinase B	protein_coding	0	100855552
ENSCAFG00000000447	0.0867097	2.28592	2.3922	2.39298	12	529737	530220	-	immediate early response 3 [Source:VGNC Symbol;Acc:VGNC:57224]	immediate early response 3	protein_coding	IER3	481708
ENSCAFG00000000517	-0.0870789	4.05713	4.15582	3.73558	12	1074560	1076273	+	tumor necrosis factor [Source:VGNC Symbol;Acc:VGNC:47647]	tumor necrosis factor	protein_coding	TNF	403922
ENSCAFG00000000639	0.142339	1.06207	1.0492	0.449646	12	1281471	1283397	-	heat shock protein family A (Hsp70) member 1 like [Source:HGNC Symbol;Acc:HGNC:5234]	heat shock 70 kDa protein 1-like	protein_coding	HSPA1L	474850
ENSCAFG00000000669	-0.0534627	-0.746345	-0.786613	-1.57264	12	1341143	1354151	-	euchromatic histone lysine methyltransferase 2 [Source:VGNC Symbol;Acc:VGNC:49100]	euchromatic histone lysine methyltransferase 2	protein_coding	EHMT2	474851
ENSCAFG00000000674	0.174535	-0.817787	-0.771786	-1.10301	12	1356822	1358202	-	zinc finger and BTB domain containing 12 [Source:VGNC Symbol;Acc:VGNC:48522]	zinc finger and BTB domain containing 12	protein_coding	ZBTB12	481719
ENSCAFG00000000686	0.0480211	1.23913	1.28409	1.4793	12	1363671	1406213	+	complement C2 [Source:HGNC Symbol;Acc:HGNC:1248]	complement C2	protein_coding	C2	474853
ENSCAFG00000032102	-0.200923	-1.28429	-1.2035	-0.748575	12	2498737	2508275	-	0	0	deprecated	0	0
ENSCAFG00000000848	0.0737798	-1.65053	-1.52192	-1.19337	12	2516975	2520999	-	major histocompatibility complex, class II, DM alpha	major histocompatibility complex, class II, DM alpha	protein_coding	DLA-DMA	481732
ENSCAFG00000001304	-0.0519097	-0.531167	-0.575782	-1.15188	12	4446215	4461408	+	zinc finger protein 76 [Source:VGNC Symbol;Acc:VGNC:48811]	zinc finger protein 76	protein_coding	ZNF76	481754
ENSCAFG00000001307	0.12082	-1.79624	-1.69665	-1.63989	12	4463933	4483185	+	DEF6 guanine nucleotide exchange factor [Source:VGNC Symbol;Acc:VGNC:39874]	0	protein_coding	DEF6	0
ENSCAFG00000001444	-0.0729095	2.02074	1.99738	2.76481	12	6069083	6093100	+	FYVE, RhoGEF and PH domain containing 2 [Source:VGNC Symbol;Acc:VGNC:40834]	FYVE, RhoGEF and PH domain containing 2	protein_coding	FGD2	481771
ENSCAFG00000001448	0.389513	2.83382	2.89195	2.93882	12	6212624	6219052	+	Pim-1 proto-oncogene, serine/threonine kinase [Source:NCBI gene;Acc:481772]	Pim-1 proto-oncogene, serine/threonine kinase	protein_coding	PIM1	481772
ENSCAFG00000001488	0.439958	1.89761	1.77607	1.91729	12	6660180	6717647	-	MAM domain containing glycosylphosphatidylinositol anchor 1 [Source:VGNC Symbol;Acc:VGNC:43101]	MAM domain containing glycosylphosphatidylinositol anchor 1	protein_coding	MDGA1	474893
ENSCAFG00000001584	0.0928013	-1.76358	-1.62319	-1.53425	12	9914890	9920655	-	0	0	deprecated	0	0
ENSCAFG00000001586	0.10957	-1.47761	-1.34104	-1.27511	12	9923300	9928223	-	triggering receptor expressed on myeloid cells 2 [Source:VGNC Symbol;Acc:VGNC:47794]	triggering receptor expressed on myeloid cells 2	protein_coding	TREM2	474898
ENSCAFG00000032614	0.223287	2.4055	2.51759	0.758387	12	9934947	9947254	-	CMRF35-like molecule 5 [Source:NCBI gene;Acc:608975]	CMRF35-like molecule 5	protein_coding	0	608975
ENSCAFG00000001642	-0.2114	-1.47228	-1.61037	-1.11827	12	10838592	10878968	-	transcriptional regulating factor 1 [Source:VGNC Symbol;Acc:VGNC:47796]	transcriptional regulating factor 1	protein_coding	TRERF1	608906
ENSCAFG00000001938	-0.193002	1.13799	1.17606	0.975772	12	12207946	12225072	+	vascular endothelial growth factor A [Source:VGNC Symbol;Acc:VGNC:48250]	vascular endothelial growth factor A	protein_coding	VEGFA	403802
ENSCAFG00000001985	-0.0250759	1.79227	1.88653	1.76129	12	12668367	12674069	-	NFKB inhibitor epsilon [Source:NCBI gene;Acc:102155642]	NFKB inhibitor epsilon	protein_coding	0	102155642
ENSCAFG00000001986	-0.242806	1.05251	0.864502	1.31796	12	12680751	12683927	+	transmembrane protein 151B [Source:VGNC Symbol;Acc:VGNC:57236]	transmembrane protein 151B	protein_coding	TMEM151B	481820
ENSCAFG00000002016	-0.218026	-1.6645	-1.58619	-1.85384	12	14165149	14261409	-	chloride intracellular channel 5 [Source:VGNC Symbol;Acc:VGNC:39341]	chloride intracellular channel 5	protein_coding	CLIC5	481822
ENSCAFG00000002054	-0.109283	-1.76374	-1.67894	-1.28407	12	15012561	15085972	-	adhesion G protein-coupled receptor F5 [Source:VGNC Symbol;Acc:VGNC:37642]	adhesion G protein-coupled receptor F5	protein_coding	ADGRF5	474926
ENSCAFG00000002078	-0.0173648	-1.21763	-1.07335	-0.979373	12	15348060	15396810	-	0	0	protein_coding	0	0
ENSCAFG00000002089	-0.0623041	1.10122	0.974766	1.34463	12	15552172	15680950	+	CD2 associated protein [Source:VGNC Symbol;Acc:VGNC:38945]	0	protein_coding	CD2AP	0
ENSCAFG00000002255	-0.160183	-1.00032	-0.997854	-1.48741	12	20452261	20511696	-	intestinal cell kinase [Source:VGNC Symbol;Acc:VGNC:41860]	intestinal cell kinase	protein_coding	ICK	481843
ENSCAFG00000002658	-0.0558996	-1.45569	-1.54727	-1.75444	12	35646958	35683010	-	solute carrier family 17 member 5 [Source:VGNC Symbol;Acc:VGNC:46250]	solute carrier family 17 member 5	protein_coding	SLC17A5	474969
ENSCAFG00000002663	-0.119304	-1.03806	-1.02908	-1.03649	12	35712734	35838842	+	CD109 molecule [Source:VGNC Symbol;Acc:VGNC:38929]	CD109 molecule	protein_coding	CD109	474970
ENSCAFG00000002809	0.0800955	-0.483668	-0.472072	-1.00748	12	40136748	40148448	-	high mobility group nucleosomal binding domain 3 [Source:VGNC Symbol;Acc:VGNC:57223]	high mobility group nucleosomal binding domain 3	protein_coding	HMGN3	611307
ENSCAFG00000002876	-0.318641	1.24365	1.32805	0.494887	12	42873432	42874695	+	trophoblast glycoprotein [Source:VGNC Symbol;Acc:VGNC:47731]	trophoblast glycoprotein	protein_coding	TPBG	102156010
ENSCAFG00000002994	0.0544045	-1.07015	-0.909127	-0.875533	12	45491214	45518139	+	5'-nucleotidase ecto [Source:VGNC Symbol;Acc:VGNC:44000]	5'-nucleotidase ecto	protein_coding	NT5E	474984
ENSCAFG00000003082	0.172111	0.880206	1.13306	1.28102	12	47114199	47133227	-	akirin 2 [Source:VGNC Symbol;Acc:VGNC:37766]	akirin 2	protein_coding	AKIRIN2	485222
ENSCAFG00000030839	0.344738	1.12449	1.14186	0.691882	12	48340096	48347220	+	0	0	deprecated	0	0
ENSCAFG00000003103	-0.00950505	-1.00937	-0.969166	-1.18988	12	48582573	48607105	-	Ras related GTP binding D [Source:VGNC Symbol;Acc:VGNC:49747]	Ras related GTP binding D	protein_coding	RRAGD	474994
ENSCAFG00000003105	-0.0812628	-2.821	-2.77349	-3.11649	12	48646193	48844777	+	ankyrin repeat domain 6 [Source:VGNC Symbol;Acc:VGNC:52103]	ankyrin repeat domain 6	protein_coding	ANKRD6	481919
ENSCAFG00000003538	-0.0659052	-0.445803	-0.78356	-1.12355	12	58485822	58552617	-	SIM bHLH transcription factor 1 [Source:VGNC Symbol;Acc:VGNC:46174]	SIM bHLH transcription factor 1	protein_coding	SIM1	481937
ENSCAFG00000003694	0.00508791	1.49009	1.69283	2.00379	12	63471519	63495333	+	PR/SET domain 1 [Source:VGNC Symbol;Acc:VGNC:44944]	PR/SET domain 1	protein_coding	PRDM1	481947
ENSCAFG00000029143	-0.232637	-0.632577	-0.821763	-1.08547	12	64302287	64324115	-	BEN domain containing 3 [Source:VGNC Symbol;Acc:VGNC:38430]	BEN domain containing 3	protein_coding	BEND3	481949
ENSCAFG00000003793	-0.0386502	-1.87738	-1.99733	-2.21878	12	65958215	66056887	-	sestrin 1 [Source:VGNC Symbol;Acc:VGNC:46047]	sestrin 1	protein_coding	SESN1	481956
ENSCAFG00000003960	0.327202	3.25967	3.47316	3.63317	12	68029353	68058518	-	TRAF3 interacting protein 2 [Source:VGNC Symbol;Acc:VGNC:47766]	TRAF3 interacting protein 2	protein_coding	TRAF3IP2	475031
ENSCAFG00000031808	-0.00781614	0.946166	1.01485	1.98898	12	69982482	69987647	+	0	0	protein_coding	0	0
ENSCAFG00000000074	0.213171	-1.04333	-0.91138	-0.78823	10	219734	227718	-	matrix metallopeptidase 19 [Source:VGNC Symbol;Acc:VGNC:43279]	matrix metallopeptidase 19	protein_coding	MMP19	606853
ENSCAFG00000000120	0.0547035	2.57722	2.79308	0.366631	10	638718	640359	+	interleukin 23 subunit alpha [Source:VGNC Symbol;Acc:VGNC:41972]	interleukin 23 subunit alpha	protein_coding	IL23A	481110
ENSCAFG00000000163	0.00939998	-0.351092	-0.327737	-1.04164	10	1233690	1246052	-	signal transducer and activator of transcription 6 [Source:VGNC Symbol;Acc:VGNC:46892]	signal transducer and activator of transcription 6	protein_coding	STAT6	100142679
ENSCAFG00000000178	-0.138155	-1.03185	-1.14274	-0.868921	10	1260718	1341878	+	LDL receptor related protein 1 [Source:VGNC Symbol;Acc:VGNC:42771]	LDL receptor related protein 1	protein_coding	LRP1	481124
ENSCAFG00000000238	-0.675991	-0.753498	-0.760976	-1.11389	10	1637145	1669273	+	kinesin family member 5A [Source:VGNC Symbol;Acc:VGNC:42407]	kinesin family member 5A	protein_coding	KIF5A	474416
ENSCAFG00000000374	0.0599021	1.89389	1.66846	1.82075	10	8697251	8729191	+	interleukin 1 receptor associated kinase 3 [Source:VGNC Symbol;Acc:VGNC:54151]	interleukin 1 receptor associated kinase 3	protein_coding	IRAK3	481150
ENSCAFG00000000407	0.0596983	0.9648	0.827078	1.89567	10	9982348	9991798	+	dual specificity tyrosine phosphorylation regulated kinase 2 [Source:VGNC Symbol;Acc:VGNC:40157]	dual specificity tyrosine phosphorylation regulated kinase 2	protein_coding	DYRK2	481152
ENSCAFG00000000420	-0.12624	-3.53464	-3.55581	-2.60615	10	10971766	10997780	-	0	0	deprecated	0	0
ENSCAFG00000040749	-0.0477417	-2.02185	-1.98929	-1.41048	10	10999537	11019115	-	0	0	deprecated	0	0
ENSCAFG00000000481	-0.157629	-0.759301	-0.878673	-1.06496	10	15842070	15888350	-	calcyphosine 2 [Source:VGNC Symbol;Acc:VGNC:38710]	calcyphosine 2	protein_coding	CAPS2	481169
ENSCAFG00000000525	-0.019755	-1.48183	-1.41078	-1.21999	10	15959369	15976992	+	GLI pathogenesis related 1 [Source:VGNC Symbol;Acc:VGNC:41260]	GLI pathogenesis related 1	protein_coding	GLIPR1	474452
ENSCAFG00000000673	-0.146127	-0.579959	-0.726726	-1.20552	10	16959138	16974381	+	plexin B2 [Source:VGNC Symbol;Acc:VGNC:44723]	0	protein_coding	PLXNB2	0
ENSCAFG00000000784	0.0945418	-1.53909	-1.54782	-1.70907	10	19884228	19910567	-	tetratricopeptide repeat domain 38 [Source:VGNC Symbol;Acc:VGNC:47956]	tetratricopeptide repeat domain 38	protein_coding	TTC38	474465
ENSCAFG00000000850	-0.00586949	-0.965336	-1.01712	-0.920027	10	20786069	20821722	+	KIAA0930 [Source:VGNC Symbol;Acc:VGNC:42355]	KIAA0930	protein_coding	KIAA0930	481210
ENSCAFG00000000869	0	1.57108	1.5112	2.36783	10	21164529	21188263	-	proline rich 5 [Source:VGNC Symbol;Acc:VGNC:45047]	proline rich 5	protein_coding	PRR5	100533463
ENSCAFG00000000873	0	1.20144	1.34118	1.56347	10	21429854	21497929	+	shisa like 1 [Source:VGNC Symbol;Acc:VGNC:49868]	shisa like 1	protein_coding	SHISAL1	100682848
ENSCAFG00000000946	0.143403	2.73814	3.04727	2.53254	10	22774833	22776069	+	alpha 1,4-galactosyltransferase (P blood group) [Source:HGNC Symbol;Acc:HGNC:18149]	alpha 1,4-galactosyltransferase (P blood group)	protein_coding	A4GALT	481222
ENSCAFG00000031718	-0.146913	-0.633004	-0.665013	-1.13099	10	23298150	23301156	-	0	0	deprecated	0	0
ENSCAFG00000001296	-0.213178	-1.37649	-1.13549	-1.16036	10	25156021	25176948	-	GRB2 related adaptor protein 2 [Source:VGNC Symbol;Acc:VGNC:41470]	GRB2 related adaptor protein 2	protein_coding	GRAP2	481241
ENSCAFG00000001367	-0.108875	-0.415369	-0.316602	-1.04989	10	25967365	26011562	+	neuronal pentraxin receptor [Source:HGNC Symbol;Acc:HGNC:7954]	0	protein_coding	NPTXR	0
ENSCAFG00000029842	-0.25406	1.56115	1.72364	1.79738	10	26475149	26486724	-	MAF bZIP transcription factor F [Source:VGNC Symbol;Acc:VGNC:49919]	MAF bZIP transcription factor F	protein_coding	MAFF	481255
ENSCAFG00000031949	-0.133531	-0.932414	-1.05604	-1.03448	10	26944352	26952816	-	pyridoxal phosphatase [Source:VGNC Symbol;Acc:VGNC:44397]	pyridoxal phosphatase	protein_coding	PDXP	100688635
ENSCAFG00000001513	0.0168305	-1.06895	-1.09206	-1.33821	10	27439279	27447712	-	potassium channel tetramerization domain containing 17 [Source:VGNC Symbol;Acc:VGNC:54152]	0	protein_coding	KCTD17	0
ENSCAFG00000037254	-0.183973	-1.82822	-1.50886	-1.79564	10	27449267	27457624	+	0	0	deprecated	0	0
ENSCAFG00000001519	-0.118121	1.93357	1.91819	1.59043	10	27541553	27567023	-	colony stimulating factor 2 receptor beta common subunit [Source:VGNC Symbol;Acc:VGNC:39656]	colony stimulating factor 2 receptor beta common subunit	protein_coding	CSF2RB	481276
ENSCAFG00000001711	0.220017	-2.05053	-1.92995	-1.09718	10	28743752	28752012	-	heme oxygenase 1 [Source:VGNC Symbol;Acc:VGNC:41719]	heme oxygenase 1	protein_coding	HMOX1	442987
ENSCAFG00000001740	-0.0393016	1.04932	0.837378	2.13203	10	29878085	30398019	+	LARGE xylosyl- and glucuronyltransferase 1 [Source:VGNC Symbol;Acc:VGNC:42585]	LARGE xylosyl- and glucuronyltransferase 1	protein_coding	LARGE1	474521
ENSCAFG00000029189	0.296413	0.982741	0.965547	1.53869	10	30622922	30681879	-	TIMP metallopeptidase inhibitor 3 [Source:VGNC Symbol;Acc:VGNC:47377]	0	protein_coding	TIMP3	0
ENSCAFG00000001879	-0.206571	-3.33957	-3.5571	-2.66616	10	32465505	32537883	+	NUAK family kinase 1 [Source:VGNC Symbol;Acc:VGNC:54977]	NUAK family kinase 1	protein_coding	NUAK1	481296
ENSCAFG00000001885	-0.163779	-0.676208	-0.794545	-1.07467	10	33192388	33242290	+	adaptor protein, phosphotyrosine interacting with PH domain and leucine zipper 2 [Source:VGNC Symbol;Acc:VGNC:38013]	adaptor protein, phosphotyrosine interacting with PH domain and leucine zipper 2	protein_coding	APPL2	481297
ENSCAFG00000032127	-0.214351	1.44396	1.38951	1.16896	10	33553972	33811215	-	carbohydrate sulfotransferase 11 [Source:VGNC Symbol;Acc:VGNC:39251]	carbohydrate sulfotransferase 11	protein_coding	CHST11	481299
ENSCAFG00000002099	-0.00885109	-0.818868	-0.75641	-1.09349	10	37582601	37623593	-	NCK adaptor protein 2 [Source:VGNC Symbol;Acc:VGNC:43652]	NCK adaptor protein 2	protein_coding	NCK2	481319
ENSCAFG00000002134	0.156095	0.593478	0.68737	1.17525	10	40579697	40605807	-	interleukin 18 receptor accessory protein [Source:VGNC Symbol;Acc:VGNC:41954]	interleukin 18 receptor accessory protein	protein_coding	IL18RAP	481327
ENSCAFG00000002152	0.0769023	1.11892	1.14292	1.61297	10	40965453	41003665	-	interleukin 1 receptor type 2 [Source:VGNC Symbol;Acc:VGNC:41959]	interleukin 1 receptor type 2	protein_coding	IL1R2	481330
ENSCAFG00000023414	-0.177584	-0.835004	-1.00242	-0.715242	10	45138537	45154744	-	cyclin and CBS domain divalent metal cation transport mediator 3 [Source:VGNC Symbol;Acc:VGNC:39408]	0	protein_coding	CNNM3	0
ENSCAFG00000031079	-0.108557	-2.10008	-2.06896	-2.35029	10	45745977	45750954	-	ZFP36 ring finger protein like 2 [Source:VGNC Symbol;Acc:VGNC:48614]	ZFP36 ring finger protein like 2	protein_coding	ZFP36L2	100856710
ENSCAFG00000002744	-0.252684	-0.328563	-0.359183	-1.00237	10	55429988	55573257	+	spectrin beta, non-erythrocytic 1 [Source:VGNC Symbol;Acc:VGNC:46775]	spectrin beta, non-erythrocytic 1	protein_coding	SPTBN1	403743
ENSCAFG00000002838	0.0738686	1.21149	1.25534	0.63421	10	56374144	56403051	+	cilia and flagella associated protein 36 [Source:VGNC Symbol;Acc:VGNC:39161]	cilia and flagella associated protein 36	protein_coding	CFAP36	474602
ENSCAFG00000002981	-0.240903	0.980663	0.980931	1.32716	10	60990206	61023654	+	REL proto-oncogene, NF-kB subunit [Source:VGNC Symbol;Acc:VGNC:45465]	REL proto-oncogene, NF-kB subunit	protein_coding	REL	474606
ENSCAFG00000003162	-0.139229	1.26643	1.23821	1.58717	10	63729762	63743303	-	pellino E3 ubiquitin protein ligase 1 [Source:VGNC Symbol;Acc:VGNC:44414]	pellino E3 ubiquitin protein ligase 1	protein_coding	PELI1	481388
ENSCAFG00000031586	0.194645	-0.771452	-0.716826	-1.38408	10	64045634	64052741	+	galectin like [Source:VGNC Symbol;Acc:VGNC:42651]	0	protein_coding	LGALSL	0
ENSCAFG00000003180	-0.141499	-1.2532	-1.20929	-1.10253	10	64482508	64508336	+	solute carrier family 1 member 4 [Source:VGNC Symbol;Acc:VGNC:46264]	solute carrier family 1 member 4	protein_coding	SLC1A4	481391
ENSCAFG00000031669	-0.0144519	-1.79413	-1.82762	-2.02406	10	67340052	67357774	-	cannabinoid receptor interacting protein 1 [Source:VGNC Symbol;Acc:VGNC:54520]	0	protein_coding	CNRIP1	0
ENSCAFG00000003260	0.0199219	1.20308	1.36617	0.735573	10	67395744	67420443	+	pleckstrin [Source:VGNC Symbol;Acc:VGNC:44666]	pleckstrin	protein_coding	PLEK	442956
ENSCAFG00000032746	0.233866	2.5543	2.8721	1.8012	10	68550105	68573382	+	MAX dimerization protein 1 [Source:VGNC Symbol;Acc:VGNC:43513]	MAX dimerization protein 1	protein_coding	MXD1	612631
ENSCAFG00000003324	-0.137712	0.973693	0.857511	1.88704	10	68586974	68587847	-	aspartic peptidase retroviral like 1 [Source:HGNC Symbol;Acc:HGNC:26321]	0	protein_coding	ASPRV1	0
ENSCAFG00000003353	0.169052	-0.870715	-0.951134	-1.23003	10	68838932	68841673	-	family with sequence similarity 136 member A [Source:NCBI gene;Acc:612657]	family with sequence similarity 136 member A	protein_coding	0	612657
ENSCAFG00000028873	-0.0999953	-0.901865	-0.936701	-1.2932	17	4469592	4476883	-	0	0	deprecated	0	0
ENSCAFG00000033956	0.326082	0.993104	1.24135	1.51942	17	5956895	5958887	+	0	0	lncRNA	0	0
ENSCAFG00000003383	-0.12638	1.08938	1.14024	0.848482	17	6590304	6638582	-	Canis lupus familiaris ADAM metallopeptidase domain 17 (ADAM17), transcript variant 1, mRNA. [Source:RefSeq mRNA;Acc:NM_001286866]	ADAM metallopeptidase domain 17	protein_coding	ADAM17	475662
ENSCAFG00000003579	-0.0343803	-0.74633	-0.974654	-1.12494	17	8239364	8327573	+	growth regulating estrogen receptor binding 1 [Source:VGNC Symbol;Acc:VGNC:53638]	growth regulating estrogen receptor binding 1	protein_coding	GREB1	610007
ENSCAFG00000003621	-0.227058	-0.600266	-0.695248	-1.61493	17	8393893	8481357	+	lipin 1 [Source:VGNC Symbol;Acc:VGNC:42751]	lipin 1	protein_coding	LPIN1	475670
ENSCAFG00000003825	-0.0358995	1.16008	0.996635	1.92732	17	15038181	15054451	-	matrilin 3 [Source:VGNC Symbol;Acc:VGNC:43041]	matrilin 3	protein_coding	MATN3	482985
ENSCAFG00000032813	-0.0800532	2.36189	2.60601	2.93154	17	15438115	15441282	+	0	0	deprecated	0	0
ENSCAFG00000003850	0.177894	2.27715	2.50138	2.64755	17	15439142	15439733	+	ras homolog family member B [Source:VGNC Symbol;Acc:VGNC:45555]	0	protein_coding	RHOB	0
ENSCAFG00000003852	-0.0109062	-0.702666	-0.840031	-1.05261	17	15574864	15610141	-	HCLS1 binding protein 3 [Source:VGNC Symbol;Acc:VGNC:41790]	HCLS1 binding protein 3	protein_coding	HS1BP3	610655
ENSCAFG00000004251	-0.122781	-0.660297	-0.86281	-1.06464	17	20293277	20306027	+	GRB2 associated regulator of MAPK1 subtype 2 [Source:VGNC Symbol;Acc:VGNC:41111]	0	protein_coding	GAREM2	0
ENSCAFG00000030769	0.0484279	-1.06561	-1.08163	-0.960902	17	20793805	20811355	+	solute carrier family 35 member F6 [Source:VGNC Symbol;Acc:VGNC:46380]	solute carrier family 35 member F6	protein_coding	SLC35F6	483003
ENSCAFG00000004673	-0.0119387	-1.20003	-0.967179	-0.922996	17	21079906	21092510	+	ketohexokinase [Source:VGNC Symbol;Acc:VGNC:42338]	ketohexokinase	protein_coding	KHK	100170647
ENSCAFG00000030192	-0.00297639	0.201251	0.11437	1.06861	17	21140793	21147397	+	transcription factor 23 [Source:VGNC Symbol;Acc:VGNC:47194]	transcription factor 23	protein_coding	TCF23	483008
ENSCAFG00000005212	-0.0966279	0.939854	1.04304	1.19822	17	22340328	22360772	+	FOS like 2, AP-1 transcription factor subunit [Source:VGNC Symbol;Acc:VGNC:40943]	FOS like 2, AP-1 transcription factor subunit	protein_coding	FOSL2	608412
ENSCAFG00000005309	0	1.64659	1.71553	1.80568	17	23944330	23967252	+	LBH regulator of WNT signaling pathway [Source:HGNC Symbol;Acc:HGNC:29532]	LBH regulator of WNT signaling pathway	protein_coding	LBH	611237
ENSCAFG00000005609	0.295777	0.751513	0.457113	1.43306	17	24901974	24960582	-	xanthine dehydrogenase [Source:VGNC Symbol;Acc:VGNC:48448]	xanthine dehydrogenase	protein_coding	XDH	483028
ENSCAFG00000005886	-0.135303	1.80375	1.82084	2.44794	17	28857649	29042844	+	cysteine rich transmembrane BMP regulator 1 [Source:VGNC Symbol;Acc:VGNC:39612]	cysteine rich transmembrane BMP regulator 1	protein_coding	CRIM1	475723
ENSCAFG00000006051	-0.0809317	-0.591294	-0.617198	-1.08008	17	29496127	29537933	-	eukaryotic translation initiation factor 2 alpha kinase 2 [Source:VGNC Symbol;Acc:VGNC:40257]	eukaryotic translation initiation factor 2 alpha kinase 2	protein_coding	EIF2AK2	611397
ENSCAFG00000006254	0.0547773	-1.41928	-1.50307	-1.45353	17	30741729	30814986	+	galactose mutarotase [Source:VGNC Symbol;Acc:VGNC:41083]	galactose mutarotase	protein_coding	GALM	483039
ENSCAFG00000023592	-0.0465393	-1.20595	-1.31479	-0.700169	17	32007296	32307690	-	solute carrier family 8 member A1 [Source:VGNC Symbol;Acc:VGNC:46480]	solute carrier family 8 member A1	protein_coding	SLC8A1	475738
ENSCAFG00000023317	-0.0589263	3.4425	3.67721	3.4945	17	34586715	34589136	+	dual specificity phosphatase 2 [Source:VGNC Symbol;Acc:VGNC:40132]	dual specificity phosphatase 2	protein_coding	DUSP2	611653
ENSCAFG00000007131	-0.105253	-0.939241	-1.06659	-0.892448	17	36336728	36445380	+	MER proto-oncogene, tyrosine kinase [Source:VGNC Symbol;Acc:VGNC:43162]	MER proto-oncogene, tyrosine kinase	protein_coding	MERTK	483060
ENSCAFG00000007245	-0.289555	2.90998	3.11641	1.52251	17	36968841	36979435	-	interleukin 1 alpha [Source:VGNC Symbol;Acc:VGNC:41956]	interleukin 1 alpha	protein_coding	IL1A	403782
ENSCAFG00000007249	0.25368	8.67709	8.91124	7.63778	17	37018886	37024868	-	interleukin 1 beta [Source:VGNC Symbol;Acc:VGNC:41957]	interleukin 1 beta	protein_coding	IL1B	403974
ENSCAFG00000029047	0.300503	2.26014	2.55151	2.4466	17	37144726	37149402	+	interleukin 36 gamma [Source:HGNC Symbol;Acc:HGNC:15741]	interleukin 36 gamma	protein_coding	IL36G	100686137
ENSCAFG00000007277	0.134074	6.862	7.14834	7.20866	17	37244716	37297281	+	interleukin 1 receptor antagonist [Source:VGNC Symbol;Acc:VGNC:41962]	interleukin 1 receptor antagonist	protein_coding	IL1RN	403660
ENSCAFG00000008265	-0.173081	2.51274	2.50598	3.4248	17	48287079	48329544	-	hexokinase 2 [Source:VGNC Symbol;Acc:VGNC:41699]	0	protein_coding	HK2	0
ENSCAFG00000008938	0.120154	-0.424749	-0.591474	-1.1073	17	49734781	49773058	+	RAB11 family interacting protein 5 [Source:VGNC Symbol;Acc:VGNC:45252]	RAB11 family interacting protein 5	protein_coding	RAB11FIP5	100856651
ENSCAFG00000008956	0.0297561	-1.07574	-1.08821	-1.3446	17	49950173	49957401	-	sepiapterin reductase [Source:VGNC Symbol;Acc:VGNC:49109]	sepiapterin reductase	protein_coding	SPR	483118
ENSCAFG00000009005	0.142041	1.24509	0.924038	1.47634	17	50634285	50653930	+	cytochrome P450 family 26 subfamily B member 1 [Source:VGNC Symbol;Acc:VGNC:50344]	cytochrome P450 family 26 subfamily B member 1	protein_coding	CYP26B1	483120
ENSCAFG00000009255	0.0664496	-1.41906	-1.4986	-2.01149	17	51623692	51682858	-	protein tyrosine phosphatase non-receptor type 22 [Source:VGNC Symbol;Acc:VGNC:45175]	protein tyrosine phosphatase non-receptor type 22	protein_coding	PTPN22	483124
ENSCAFG00000009786	-0.0359131	1.42054	1.40925	1.91273	17	53585087	53605693	+	mab-21 like 3 [Source:VGNC Symbol;Acc:VGNC:42912]	mab-21 like 3	protein_coding	MAB21L3	483137
ENSCAFG00000009811	-0.104815	-0.817702	-0.835755	-1.47586	17	54014693	54106198	-	immunoglobulin superfamily member 3 [Source:VGNC Symbol;Acc:VGNC:41916]	immunoglobulin superfamily member 3	protein_coding	IGSF3	483139
ENSCAFG00000009839	-0.100178	-2.43038	-2.2536	-2.19291	17	54392164	54425555	+	CD101 molecule [Source:VGNC Symbol;Acc:VGNC:38928]	CD101 molecule	protein_coding	CD101	475810
ENSCAFG00000010044	-0.309664	1.21157	1.38022	1.09454	17	56577128	56580233	-	zinc finger protein 697 [Source:VGNC Symbol;Acc:VGNC:48799]	0	protein_coding	ZNF697	0
ENSCAFG00000010476	-0.183086	1.15324	0.988548	1.80689	17	56856202	57020991	-	notch receptor 2 [Source:HGNC Symbol;Acc:HGNC:7882]	notch receptor 2	protein_coding	NOTCH2	483148
ENSCAFG00000010803	0.00899028	0.688509	0.652525	2.13411	17	57172846	57360583	+	phosphodiesterase 4D interacting protein [Source:HGNC Symbol;Acc:HGNC:15580]	myomegalin	protein_coding	PDE4DIP	100683419
ENSCAFG00000011405	0.433876	-0.877067	-0.919433	-1.30342	17	58774750	58779448	-	thioredoxin interacting protein [Source:VGNC Symbol;Acc:VGNC:48017]	thioredoxin interacting protein	protein_coding	TXNIP	475829
ENSCAFG00000037923	-0.586764	-0.773936	-1.20642	-0.958251	17	58935645	59005214	+	0	0	deprecated	0	0
ENSCAFG00000011671	-0.398427	1.04714	0.754966	0.436199	17	59229361	59280934	-	OTU deubiquitinase 7B [Source:VGNC Symbol;Acc:VGNC:44191]	OTU deubiquitinase 7B	protein_coding	OTUD7B	483178
ENSCAFG00000011804	-0.286509	0.972469	1.0007	0.321353	17	59525191	59531144	+	circadian associated repressor of transcription [Source:VGNC Symbol;Acc:VGNC:39265]	circadian associated repressor of transcription	protein_coding	CIART	100856543
ENSCAFG00000012050	0.0876517	1.36941	1.45979	2.21028	17	59736610	59763111	-	MCL1 apoptosis regulator, BCL2 family member [Source:VGNC Symbol;Acc:VGNC:43079]	MCL1 apoptosis regulator, BCL2 family member	protein_coding	MCL1	403537
ENSCAFG00000012044	0.193495	0.886766	1.05338	1.09557	17	59736610	59746980	+	ADAMTS like 4 [Source:VGNC Symbol;Acc:VGNC:37608]	ADAMTS like 4	protein_coding	ADAMTSL4	483184
ENSCAFG00000013650	-0.219605	0.80767	0.87267	1.06315	17	63079533	63118653	-	CTTNBP2 N-terminal like [Source:VGNC Symbol;Acc:VGNC:39720]	CTTNBP2 N-terminal like	protein_coding	CTTNBP2NL	483222
ENSCAFG00000013692	0.0347067	-1.72726	-1.70403	-1.92788	17	63895056	63899700	+	adenosine A3 receptor [Source:VGNC Symbol;Acc:VGNC:37668]	adenosine A3 receptor	protein_coding	ADORA3	403805
ENSCAFG00000003012	0.0495033	0.886334	0.871176	1.26285	15	2887749	2899270	-	cyclase associated actin cytoskeleton regulatory protein 1 [Source:NCBI gene;Acc:475317]	cyclase associated actin cytoskeleton regulatory protein 1	protein_coding	0	475317
ENSCAFG00000003018	0.145978	4.71051	4.79326	5.60716	15	2966836	2978968	-	major facilitator superfamily domain containing 2A [Source:VGNC Symbol;Acc:VGNC:43200]	major facilitator superfamily domain containing 2A	protein_coding	MFSD2A	475318
ENSCAFG00000003022	0.374505	3.33566	3.34147	5.34579	15	2977486	3012381	+	MYCL proto-oncogene, bHLH transcription factor [Source:VGNC Symbol;Acc:VGNC:43529]	MYCL proto-oncogene, bHLH transcription factor	protein_coding	MYCL	482461
ENSCAFG00000003210	0.0325586	-1.30678	-1.29325	-1.69126	15	4582895	4590989	+	four and a half LIM domains 3 [Source:VGNC Symbol;Acc:VGNC:40873]	four and a half LIM domains 3	protein_coding	FHL3	608080
ENSCAFG00000003304	0.070622	3.91989	4.06655	3.92885	15	4972328	4984238	-	zinc finger CCCH-type containing 12A [Source:VGNC Symbol;Acc:VGNC:48551]	zinc finger CCCH-type containing 12A	protein_coding	ZC3H12A	608211
ENSCAFG00000037516	-0.158522	0.902617	1.00888	1.87906	15	5177663	5184406	-	0	0	deprecated	0	0
ENSCAFG00000004833	-0.019646	-1.06048	-0.869615	-0.890765	15	16271594	16280964	-	beta-1,4-galactosyltransferase 2 [Source:VGNC Symbol;Acc:VGNC:38350]	beta-1,4-galactosyltransferase 2	protein_coding	B4GALT2	482527
ENSCAFG00000005069	0.0199834	1.42449	1.56735	1.71528	15	16589675	16666886	-	protein tyrosine phosphatase receptor type F [Source:VGNC Symbol;Acc:VGNC:45187]	protein tyrosine phosphatase receptor type F	protein_coding	PTPRF	475389
ENSCAFG00000005419	0.114442	2.64055	2.63427	1.90736	15	17808444	17818681	+	purine nucleoside phosphorylase [Source:VGNC Symbol;Acc:VGNC:44751]	purine nucleoside phosphorylase	protein_coding	PNP	475393
ENSCAFG00000005461	-0.000383851	1.22013	1.37945	1.82299	15	18104584	18115015	-	NDRG family member 2 [Source:VGNC Symbol;Acc:VGNC:43679]	NDRG family member 2	protein_coding	NDRG2	609390
ENSCAFG00000005676	-0.14268	-0.14389	-0.230009	-1.05336	15	18556757	18561609	-	spalt like transcription factor 2 [Source:HGNC Symbol;Acc:HGNC:10526]	0	protein_coding	SALL2	0
ENSCAFG00000005688	0.0715888	1.12478	1.34444	2.35842	15	19128104	19128917	-	pleckstrin homology like domain family A member 1 [Source:VGNC Symbol;Acc:VGNC:44501]	0	protein_coding	PHLDA1	0
ENSCAFG00000005746	-0.175209	1.06121	1.03478	1.51194	15	20581239	20937247	+	neuron navigator 3 [Source:VGNC Symbol;Acc:VGNC:43631]	neuron navigator 3	protein_coding	NAV3	482577
ENSCAFG00000006091	0.210496	-1.06823	-0.953432	-0.428356	15	29587866	29672329	-	KIT ligand [Source:VGNC Symbol;Acc:VGNC:42423]	KIT ligand	protein_coding	KITLG	403507
ENSCAFG00000006100	-0.169833	-1.40722	-1.17097	-0.506776	15	30322403	30326508	-	dual specificity phosphatase 6 [Source:VGNC Symbol;Acc:VGNC:40135]	dual specificity phosphatase 6	protein_coding	DUSP6	482594
ENSCAFG00000006121	-0.206446	0.307092	0.322228	1.18969	15	30547014	30674528	-	ATPase plasma membrane Ca2+ transporting 1 [Source:VGNC Symbol;Acc:VGNC:38256]	ATPase plasma membrane Ca2+ transporting 1	protein_coding	ATP2B1	403480
ENSCAFG00000006200	-0.0980557	-1.84878	-1.98221	-1.73008	15	34279502	34414767	+	plexin C1 [Source:VGNC Symbol;Acc:VGNC:44725]	plexin C1	protein_coding	PLXNC1	100685138
ENSCAFG00000007012	-0.225855	0.397465	0.421037	1.75175	15	40443149	40453891	+	Spi-C transcription factor [Source:VGNC Symbol;Acc:VGNC:46739]	Spi-C transcription factor	protein_coding	SPIC	612169
ENSCAFG00000007257	0.0439488	2.59666	2.60884	3.05887	15	40758809	40792597	+	DNA damage regulated autophagy modulator 1 [Source:VGNC Symbol;Acc:VGNC:40088]	0	protein_coding	DRAM1	0
ENSCAFG00000032756	-0.351804	-1.9152	-1.80181	-1.7945	15	55337379	55384568	-	golgi associated kinase 1B [Source:VGNC Symbol;Acc:VGNC:40646]	0	protein_coding	GASK1B	0
ENSCAFG00000008669	-0.184949	-1.60561	-1.61396	-1.74239	15	55426420	55461319	+	transmembrane protein 144 [Source:VGNC Symbol;Acc:VGNC:47479]	transmembrane protein 144	protein_coding	TMEM144	482668
ENSCAFG00000008804	-0.0816291	0.741496	0.832823	1.37287	15	59754466	60036122	-	membrane associated ring-CH-type finger 1 [Source:VGNC Symbol;Acc:VGNC:43014]	0	protein_coding	36951	0
ENSCAFG00000008883	0.0270984	0.530827	0.1506	2.1141	15	61756152	61945727	+	tolloid like 1 [Source:VGNC Symbol;Acc:VGNC:47400]	tolloid like 1	protein_coding	TLL1	482674
ENSCAFG00000000484	0.114642	0.879587	0.883385	1.30142	13	646386	920909	-	serine/threonine kinase 3 [Source:VGNC Symbol;Acc:VGNC:46911]	serine/threonine kinase 3	protein_coding	STK3	475045
ENSCAFG00000000675	-0.0141978	0.618409	0.613386	1.22528	13	5552099	5559286	+	dendrocyte expressed seven transmembrane protein [Source:VGNC Symbol;Acc:VGNC:49724]	0	protein_coding	DCSTAMP	0
ENSCAFG00000000865	-0.0247855	5.33544	5.29758	6.18479	13	18586794	18667758	-	ectonucleotide pyrophosphatase/phosphodiesterase 2 [Source:VGNC Symbol;Acc:VGNC:40375]	ectonucleotide pyrophosphatase/phosphodiesterase 2	protein_coding	ENPP2	482026
ENSCAFG00000000875	-0.157645	1.0242	0.946648	0.97178	13	18729233	18823979	-	TATA-box binding protein associated factor 2 [Source:VGNC Symbol;Acc:VGNC:47080]	TATA-box binding protein associated factor 2	protein_coding	TAF2	475084
ENSCAFG00000000882	0.0776716	1.58331	1.66135	2.19683	13	18831797	18842175	-	DNA replication and sister chromatid cohesion 1 [Source:VGNC Symbol;Acc:VGNC:51769]	DNA replication and sister chromatid cohesion 1	protein_coding	DSCC1	609036
ENSCAFG00000000885	-0.0209796	-1.79888	-1.9915	-1.67157	13	18859097	18988362	+	DEP domain containing MTOR interacting protein [Source:VGNC Symbol;Acc:VGNC:39900]	DEP domain containing MTOR interacting protein	protein_coding	DEPTOR	482028
ENSCAFG00000000957	0.181741	-1.16843	-1.26127	-1.69273	13	19394550	19627403	-	syntrophin beta 1 [Source:VGNC Symbol;Acc:VGNC:46613]	0	protein_coding	SNTB1	0
ENSCAFG00000000967	-0.185664	2.20274	2.04163	2.52887	13	21377315	21379832	+	zinc fingers and homeoboxes 2 [Source:VGNC Symbol;Acc:VGNC:48632]	zinc fingers and homeoboxes 2	protein_coding	ZHX2	482033
ENSCAFG00000001050	-0.155599	-1.73173	-1.75588	-1.73457	13	22635239	22794453	-	MTSS I-BAR domain containing 1 [Source:VGNC Symbol;Acc:VGNC:43493]	MTSS I-BAR domain containing 1	protein_coding	MTSS1	482037
ENSCAFG00000001077	0.670998	1.56163	1.63372	2.86129	13	23338488	23346359	+	Canis lupus familiaris tribbles pseudokinase 1 (TRIB1), mRNA. [Source:RefSeq mRNA;Acc:NM_001313808]	tribbles pseudokinase 1	protein_coding	TRIB1	482039
ENSCAFG00000001086	-0.201668	-1.65326	-1.37601	-0.527396	13	25200391	25205878	+	MYC proto-oncogene, bHLH transcription factor [Source:VGNC Symbol;Acc:VGNC:43527]	MYC proto-oncogene, bHLH transcription factor	protein_coding	MYC	403924
ENSCAFG00000035602	-0.128321	-1.60277	-1.46662	-1.69707	13	25410433	25431934	+	0	0	lncRNA	0	0
ENSCAFG00000001113	-0.103649	-2.34606	-2.40563	-2.65859	13	29216661	29249279	-	transmembrane protein 71 [Source:VGNC Symbol;Acc:VGNC:47602]	transmembrane protein 71	protein_coding	TMEM71	100856209
ENSCAFG00000001131	0.0835482	-2.0272	-1.97271	0.142807	13	29505269	29590701	-	Src like adaptor [Source:VGNC Symbol;Acc:VGNC:46202]	Src like adaptor	protein_coding	SLA	608259
ENSCAFG00000001141	-0.18209	-1.5619	-1.51813	-1.0103	13	29689071	29746038	-	N-myc downstream regulated 1 [Source:VGNC Symbol;Acc:VGNC:59047]	N-myc downstream regulated 1	protein_coding	NDRG1	482049
ENSCAFG00000001148	-0.104207	-1.34455	-1.44909	-1.34977	13	29856223	29871765	-	ST3 beta-galactoside alpha-2,3-sialyltransferase 1 [Source:VGNC Symbol;Acc:VGNC:46850]	ST3 beta-galactoside alpha-2,3-sialyltransferase 1	protein_coding	ST3GAL1	482050
ENSCAFG00000001237	0	0.722534	0.398579	1.21302	13	35880568	35885864	+	protein tyrosine phosphatase 4A3 [Source:VGNC Symbol;Acc:VGNC:45163]	protein tyrosine phosphatase 4A3	protein_coding	PTP4A3	606961
ENSCAFG00000032457	0.122673	0.806931	0.940268	1.5975	13	37122730	37123771	-	MAF bZIP transcription factor A [Source:VGNC Symbol;Acc:VGNC:42920]	MAF bZIP transcription factor A	protein_coding	MAFA	100684427
ENSCAFG00000001301	0.0687936	-1.37751	-1.43969	-1.88738	13	37222178	37227525	+	gasdermin D [Source:VGNC Symbol;Acc:VGNC:41526]	gasdermin D	protein_coding	GSDMD	609395
ENSCAFG00000001433	-0.125809	-1.13763	-1.23657	-1.05627	13	37442694	37502589	-	plectin [Source:VGNC Symbol;Acc:VGNC:44665]	plectin	protein_coding	PLEC	482083
ENSCAFG00000029172	-0.0757294	-0.797232	-0.947599	-1.06125	13	37457463	37459386	+	0	0	deprecated	0	0
ENSCAFG00000001546	-0.0140796	-1.05023	-1.13232	-1.3261	13	37628125	37696993	+	maestro heat like repeat family member 1 [Source:VGNC Symbol;Acc:VGNC:43370]	0	protein_coding	MROH1	0
ENSCAFG00000030589	0.0718174	-0.720225	-0.885198	-1.34862	13	38377654	38396437	-	hydroxylysine kinase [Source:VGNC Symbol;Acc:VGNC:41845]	hydroxylysine kinase	protein_coding	HYKK	475133
ENSCAFG00000001781	-0.0438246	-1.58949	-1.51178	-1.88918	13	38451144	38467119	-	wolframin ER transmembrane glycoprotein [Source:VGNC Symbol;Acc:VGNC:48407]	wolframin ER transmembrane glycoprotein	protein_coding	WFS1	482113
ENSCAFG00000001792	-0.261647	5.67743	5.53793	6.23094	13	38518630	38816859	+	LIM and calponin homology domains 1 [Source:VGNC Symbol;Acc:VGNC:42678]	0	protein_coding	LIMCH1	0
ENSCAFG00000001903	-0.15729	-1.25484	-1.31969	-1.5377	13	43400826	43502978	+	ATPase phospholipid transporting 10D (putative) [Source:VGNC Symbol;Acc:VGNC:55155]	ATPase phospholipid transporting 10D (putative)	protein_coding	ATP10D	482134
ENSCAFG00000001942	-0.237488	-2.65553	-2.47546	-2.95146	13	43979572	44015356	-	tec protein tyrosine kinase [Source:VGNC Symbol;Acc:VGNC:47231]	tec protein tyrosine kinase	protein_coding	TEC	482140
ENSCAFG00000002090	-0.0130439	-0.915943	-0.784214	-1.17964	13	47484548	47643635	+	steroid 5 alpha-reductase 3 [Source:VGNC Symbol;Acc:VGNC:51783]	steroid 5 alpha-reductase 3	protein_coding	SRD5A3	482155
ENSCAFG00000031330	-0.0304258	-2.37074	-2.27855	-2.13063	13	48829884	48844563	-	HOP homeobox [Source:VGNC Symbol;Acc:VGNC:41743]	HOP homeobox	protein_coding	HOPX	100855799
ENSCAFG00000003025	0.052722	0.367678	0.502972	1.34677	13	62299650	62344766	-	Ras association domain family member 6 [Source:VGNC Symbol;Acc:VGNC:45383]	Ras association domain family member 6	protein_coding	RASSF6	482195
ENSCAFG00000003029	0.571713	5.33092	5.32005	5.75156	13	62434791	62438932	+	C-X-C motif chemokine ligand 8 [Source:VGNC Symbol;Acc:VGNC:39749]	C-X-C motif chemokine ligand 8	protein_coding	CXCL8	403850
ENSCAFG00000004432	-0.0254457	-1.67888	-1.59289	-0.696582	22	3018355	3051262	+	RCC1 and BTB domain containing protein 2 [Source:VGNC Symbol;Acc:VGNC:49731]	0	protein_coding	RCBTB2	0
ENSCAFG00000004480	0.164185	1.87438	1.9957	2.08091	22	4879291	4905145	+	rubicon like autophagy enhancer [Source:VGNC Symbol;Acc:VGNC:45802]	rubicon like autophagy enhancer	protein_coding	RUBCNL	485452
ENSCAFG00000004944	-0.488795	-1.66782	-1.67894	-1.0656	22	22207809	22210908	-	protocadherin 9 [Source:VGNC Symbol;Acc:VGNC:49937]	protocadherin 9	protein_coding	PCDH9	476942
ENSCAFG00000005070	0.146941	1.957	1.96213	1.78635	22	30550971	30555504	+	aconitate decarboxylase 1 [Source:VGNC Symbol;Acc:VGNC:37515]	aconitate decarboxylase 1	protein_coding	ACOD1	485496
ENSCAFG00000006072	0.203477	2.13338	2.4184	1.02179	22	58825105	58853941	-	RAB20, member RAS oncogene family [Source:VGNC Symbol;Acc:VGNC:45260]	RAB20, member RAS oncogene family	protein_coding	RAB20	485549
ENSCAFG00000006199	-0.203686	-1.02205	-1.12418	-1.12524	22	60301882	60431243	+	ATPase phospholipid transporting 11A [Source:VGNC Symbol;Acc:VGNC:38238]	ATPase phospholipid transporting 11A	protein_coding	ATP11A	476992
ENSCAFG00000006240	-0.173729	-1.33173	-1.62823	-1.48163	22	60474399	60570926	+	MCF.2 cell line derived transforming sequence like [Source:VGNC Symbol;Acc:VGNC:43074]	MCF.2 cell line derived transforming sequence like	protein_coding	MCF2L	485555
ENSCAFG00000006458	0.0361307	-2.30082	-2.23912	-2.14695	22	61094913	61202106	-	RAS p21 protein activator 3 [Source:VGNC Symbol;Acc:VGNC:45361]	RAS p21 protein activator 3	protein_coding	RASA3	476998
ENSCAFG00000005915	-0.0133488	-1.0431	-1.06878	-1.3339	9	295190	303234	-	leucine rich repeat containing 45 [Source:VGNC Symbol;Acc:VGNC:42800]	leucine rich repeat containing 45	protein_coding	LRRC45	483375
ENSCAFG00000005893	-0.135993	-1.23964	-1.08262	-0.581265	9	372215	372797	+	MAF bZIP transcription factor G [Source:VGNC Symbol;Acc:VGNC:42921]	MAF bZIP transcription factor G	protein_coding	MAFG	607914
ENSCAFG00000005752	-0.0840519	-1.18244	-1.15526	-1.18696	9	607102	615159	+	FA core complex associated protein 100 [Source:VGNC Symbol;Acc:VGNC:40556]	0	protein_coding	FAAP100	0
ENSCAFG00000005675	-0.215832	-0.774065	-1.07418	-1.53835	9	1406091	1506760	-	ring finger protein 213 [Source:VGNC Symbol;Acc:VGNC:45657]	0	protein_coding	RNF213	0
ENSCAFG00000005640	0.0244621	-1.33326	-1.4942	-1.44865	9	1540929	1549933	+	N-sulfoglucosamine sulfohydrolase [Source:VGNC Symbol;Acc:VGNC:46104]	N-sulfoglucosamine sulfohydrolase	protein_coding	SGSH	403707
ENSCAFG00000031851	-0.165752	-0.885016	-1.0052	-1.01738	9	1839639	1844569	+	chromobox 8 [Source:VGNC Symbol;Acc:VGNC:38769]	chromobox 8	protein_coding	CBX8	608591
ENSCAFG00000032086	-0.205035	-0.234196	-0.386028	-1.07968	9	1847821	1855777	-	chromobox 2 [Source:VGNC Symbol;Acc:VGNC:51933]	0	protein_coding	CBX2	0
ENSCAFG00000005442	0.460352	3.66319	3.65518	5.0306	9	2713229	2808877	+	dynein axonemal heavy chain 17 [Source:VGNC Symbol;Acc:VGNC:40014]	dynein axonemal heavy chain 17	protein_coding	DNAH17	475921
ENSCAFG00000005312	0.0433764	1.52743	1.58522	1.48474	9	2807831	2944189	-	phosphatidylglycerophosphate synthase 1 [Source:VGNC Symbol;Acc:VGNC:44472]	phosphatidylglycerophosphate synthase 1	protein_coding	PGS1	475920
ENSCAFG00000005306	0.0734447	5.62407	5.61955	5.12855	9	2859266	2859944	+	0	0	deprecated	0	0
ENSCAFG00000005287	0.264442	0.912509	1.03475	1.01157	9	2973483	2974897	-	0	0	protein_coding	0	0
ENSCAFG00000005284	0.0467666	-1.48466	-1.53818	-1.58307	9	2978989	2980990	-	chromosome 9 C17orf99 homolog [Source:VGNC Symbol;Acc:VGNC:51931]	chromosome 9 C17orf99 homolog	protein_coding	C9H17orf99	609032
ENSCAFG00000005275	-0.0274755	-1.00604	-1.10789	-0.890259	9	2991129	2999487	-	transmembrane channel like 8 [Source:VGNC Symbol;Acc:VGNC:47427]	0	protein_coding	TMC8	0
ENSCAFG00000005122	0.115429	-1.33745	-1.18	-1.40205	9	4153561	4165054	+	ST6 N-acetylgalactosaminide alpha-2,6-sialyltransferase 2 [Source:VGNC Symbol;Acc:VGNC:54367]	ST6 N-acetylgalactosaminide alpha-2,6-sialyltransferase 2	protein_coding	ST6GALNAC2	100049005
ENSCAFG00000025460	-0.0221673	-1.15667	-1.16446	-1.49556	9	4714085	4720575	+	tripartite motif containing 65 [Source:VGNC Symbol;Acc:VGNC:47832]	tripartite motif containing 65	protein_coding	TRIM65	609505
ENSCAFG00000030297	0.103993	1.12867	1.20884	1.31818	9	5107994	5182130	+	growth factor receptor bound protein 2 [Source:VGNC Symbol;Acc:VGNC:41472]	growth factor receptor bound protein 2	protein_coding	GRB2	483312
ENSCAFG00000004762	-0.103761	0.658614	0.65743	1.1758	9	5213288	5225569	+	solute carrier family 25 member 19 [Source:VGNC Symbol;Acc:VGNC:46298]	solute carrier family 25 member 19	protein_coding	SLC25A19	483311
ENSCAFG00000004718	0.118521	1.45054	1.42287	1.63432	9	5368610	5384682	-	solute carrier family 16 member 5 [Source:HGNC Symbol;Acc:HGNC:10926]	0	protein_coding	SLC16A5	0
ENSCAFG00000004638	0.175783	-0.545444	-0.587212	-1.01364	9	5567390	5577478	+	ferredoxin reductase [Source:VGNC Symbol;Acc:VGNC:40814]	ferredoxin reductase	protein_coding	FDXR	475910
ENSCAFG00000004595	0.00464684	-2.41157	-2.66615	-2.47771	9	5700921	5714204	+	CD300 molecule like family member f [Source:NCBI gene;Acc:483297]	CD300 molecule like family member f	protein_coding	0	483297
ENSCAFG00000004565	-0.246645	-1.09022	-1.00759	-1.04817	9	5798831	5810490	+	CD300e molecule [Source:VGNC Symbol;Acc:VGNC:38947]	CD300e molecule	protein_coding	CD300E	100686403
ENSCAFG00000037662	-0.153216	-0.997905	-1.29076	-0.544877	9	5818756	5822866	-	0	0	deprecated	0	0
ENSCAFG00000028809	0.133137	-1.63355	-1.56401	-0.911344	9	5830587	5837780	+	0	0	deprecated	0	0
ENSCAFG00000024944	-0.0434865	0.824405	0.83886	1.70746	9	5858851	5862730	+	CMRF35-like molecule 7 [Source:NCBI gene;Acc:102151751]	CMRF35-like molecule 7	protein_coding	0	102151751
ENSCAFG00000004561	0.0655981	1.13559	0.928132	0.734036	9	5917029	5925613	+	CMRF35-like molecule 7 [Source:NCBI gene;Acc:100686711]	CMRF35-like molecule 7	protein_coding	0	100686711
ENSCAFG00000032631	-0.0826996	-1.60712	-1.739	-1.66411	9	5949374	5976435	-	0	0	protein_coding	0	0
ENSCAFG00000004524	0.0205067	-1.42701	-1.32856	-1.37353	9	6120383	6149784	-	tweety family member 2 [Source:VGNC Symbol;Acc:VGNC:49681]	tweety family member 2	protein_coding	TTYH2	106559221
ENSCAFG00000013735	-0.15141	-1.2881	-1.25414	-1.30477	9	9177713	9231132	-	integrin subunit beta 3 [Source:NCBI gene;Acc:403788]	integrin subunit beta 3	protein_coding	ITGB3	403788
ENSCAFG00000013052	-0.226909	-1.08884	-1.32398	-1.38357	9	11133699	11454022	+	tetratricopeptide repeat, ankyrin repeat and coiled-coil containing 2 [Source:VGNC Symbol;Acc:VGNC:47099]	tetratricopeptide repeat, ankyrin repeat and coiled-coil containing 2	protein_coding	TANC2	480483
ENSCAFG00000029003	0.229802	0.89574	0.779322	1.35508	9	13039484	13040809	+	0	0	protein_coding	0	0
ENSCAFG00000011236	-0.0524343	-0.496767	-0.623179	-1.13356	9	14560750	14589002	+	axin 2 [Source:VGNC Symbol;Acc:VGNC:38325]	axin 2	protein_coding	AXIN2	490903
ENSCAFG00000011070	-0.151506	-0.818523	-0.760764	-1.00006	9	15048293	15117192	+	arylsulfatase G [Source:VGNC Symbol;Acc:VGNC:51920]	arylsulfatase G	protein_coding	ARSG	480460
ENSCAFG00000011038	-0.0346509	-1.20034	-1.19444	-1.30585	9	15114343	15148020	-	WD repeat domain, phosphoinositide interacting 1 [Source:VGNC Symbol;Acc:VGNC:48412]	WD repeat domain, phosphoinositide interacting 1	protein_coding	WIPI1	490899
ENSCAFG00000010982	-0.0875648	-1.14436	-0.878269	-0.776971	9	15207596	15218948	-	FAM20A golgi associated secretory pathway pseudokinase [Source:VGNC Symbol;Acc:VGNC:40654]	FAM20A golgi associated secretory pathway pseudokinase	protein_coding	FAM20A	480458
ENSCAFG00000010736	-0.382005	0.997505	0.879634	1.91848	9	16474438	16475722	+	potassium voltage-gated channel subfamily J member 2 [Source:VGNC Symbol;Acc:VGNC:42263]	potassium voltage-gated channel subfamily J member 2	protein_coding	KCNJ2	403717
ENSCAFG00000014334	0.00709158	-0.970203	-1.00731	-1.07031	9	19266556	19297587	+	histone deacetylase 5 [Source:VGNC Symbol;Acc:VGNC:49093]	histone deacetylase 5	protein_coding	HDAC5	490941
ENSCAFG00000014402	-0.0711584	-1.02789	-1.08735	-1.60023	9	19411581	19441081	+	membrane palmitoylated protein 2 [Source:VGNC Symbol;Acc:VGNC:43343]	membrane palmitoylated protein 2	protein_coding	MPP2	490945
ENSCAFG00000014429	0.128501	-1.03055	-1.07602	-0.930533	9	19448186	19463708	-	CD300 molecule like family member g [Source:VGNC Symbol;Acc:VGNC:38948]	CD300 molecule like family member g	protein_coding	CD300LG	607203
ENSCAFG00000014584	0.00803108	-1.32354	-1.42979	-1.5647	9	19921321	19926325	-	0	0	deprecated	0	0
ENSCAFG00000014624	0.085089	-0.626579	-0.842487	-1.33404	9	20050593	20061640	-	interferon induced protein 35 [Source:VGNC Symbol;Acc:VGNC:41872]	interferon induced protein 35	protein_coding	IFI35	490954
ENSCAFG00000014679	-0.0682352	-0.818685	-0.553273	-1.14151	9	20317323	20320930	+	pleckstrin homology, MyTH4 and FERM domain containing H3 [Source:VGNC Symbol;Acc:VGNC:55788]	0	protein_coding	PLEKHH3	0
ENSCAFG00000015213	0.00188308	1.1971	1.2113	1.60813	9	20539479	20614720	+	signal transducer and activator of transcription 3 [Source:VGNC Symbol;Acc:VGNC:46890]	signal transducer and activator of transcription 3	protein_coding	STAT3	490967
ENSCAFG00000029482	-0.226657	-0.532839	-0.55219	-1.0584	9	20975031	20983759	+	kelch like family member 11 [Source:VGNC Symbol;Acc:VGNC:42447]	kelch like family member 11	protein_coding	KLHL11	480520
ENSCAFG00000016071	-0.0149731	-1.25623	-1.05672	-1.14591	9	22170571	22181798	-	insulin like growth factor binding protein 4 [Source:VGNC Symbol;Acc:VGNC:41905]	insulin like growth factor binding protein 4	protein_coding	IGFBP4	608158
ENSCAFG00000016150	0.240379	-1.1135	-0.897787	-0.950173	9	22462013	22468956	+	nuclear receptor subfamily 1 group D member 1 [Source:VGNC Symbol;Acc:VGNC:43940]	nuclear receptor subfamily 1 group D member 1	protein_coding	NR1D1	100688236
ENSCAFG00000016173	-0.0380996	-0.706978	-0.68771	-1.43549	9	22468593	22493495	-	Canis lupus familiaris thyroid hormone receptor alpha (THRA), mRNA. [Source:RefSeq mRNA;Acc:NM_001286862]	thyroid hormone receptor alpha	protein_coding	THRA	403601
ENSCAFG00000016261	0	2.40681	2.35729	0.923588	9	22530697	22532341	-	colony stimulating factor 3 [Source:VGNC Symbol;Acc:VGNC:39657]	0	protein_coding	CSF3	0
ENSCAFG00000016627	-0.171333	-1.11666	-0.834142	-1.37209	9	23687527	23753435	-	Rho GTPase activating protein 23 [Source:VGNC Symbol;Acc:VGNC:38052]	Rho GTPase activating protein 23	protein_coding	ARHGAP23	491038
ENSCAFG00000016765	-0.135792	-0.623247	-0.624454	-1.45865	9	24139418	24154934	-	oxysterol binding protein like 7 [Source:VGNC Symbol;Acc:VGNC:44157]	oxysterol binding protein like 7	protein_coding	OSBPL7	491045
ENSCAFG00000016870	-0.0799247	-0.791358	-0.62159	-1.50644	9	24958845	24961243	-	homeobox B13 [Source:VGNC Symbol;Acc:VGNC:41750]	homeobox B13	protein_coding	HOXB13	491060
ENSCAFG00000016918	-0.016557	-1.74515	-1.75028	-1.74644	9	25369750	25372655	-	G protein subunit gamma transducin 2 [Source:VGNC Symbol;Acc:VGNC:41325]	G protein subunit gamma transducin 2	protein_coding	GNGT2	403617
ENSCAFG00000016920	0.0846899	-1.29662	-1.13225	-1.47681	9	25374588	25387096	+	ABI family member 3 [Source:VGNC Symbol;Acc:VGNC:37476]	ABI family member 3	protein_coding	ABI3	491068
ENSCAFG00000016967	0.13177	-1.1218	-1.05879	-1.62319	9	26100187	26115188	+	pyruvate dehydrogenase kinase 2 [Source:VGNC Symbol;Acc:VGNC:44381]	pyruvate dehydrogenase kinase 2	protein_coding	PDK2	491075
ENSCAFG00000017026	-0.0458236	-0.481219	-0.355328	-1.13699	9	26316774	26331920	+	xylosyltransferase 2 [Source:VGNC Symbol;Acc:VGNC:48476]	xylosyltransferase 2	protein_coding	XYLT2	493990
ENSCAFG00000017390	-0.0222769	-1.38913	-1.47109	-1.91969	9	31703286	31725704	-	tripartite motif containing 25 [Source:VGNC Symbol;Acc:VGNC:47810]	tripartite motif containing 25	protein_coding	TRIM25	491103
ENSCAFG00000017425	-0.0135435	-1.21154	-1.174	-0.984025	9	32562173	32610608	-	CUE domain containing 1 [Source:VGNC Symbol;Acc:VGNC:39726]	CUE domain containing 1	protein_coding	CUEDC1	491105
ENSCAFG00000017556	0.021667	0.96122	0.981222	1.05239	9	33175134	33262871	-	testis expressed 14, intercellular bridge forming factor [Source:VGNC Symbol;Acc:VGNC:47267]	testis expressed 14, intercellular bridge forming factor	protein_coding	TEX14	480572
ENSCAFG00000017594	-0.0246293	-0.90008	-0.93079	-1.71245	9	33772778	33825933	+	glycerophosphodiester phosphodiesterase domain containing 1 [Source:VGNC Symbol;Acc:VGNC:49766]	glycerophosphodiester phosphodiesterase domain containing 1	protein_coding	GDPD1	491117
ENSCAFG00000018164	0.00198922	5.72438	5.80754	5.69967	9	37681033	37683018	-	chemokine (C-C motif) ligand 4 [Source:NCBI gene;Acc:448786]	chemokine (C-C motif) ligand 4	protein_coding	CCL4	448786
ENSCAFG00000018167	0.0163444	3.27706	3.39101	3.39999	9	37693565	37695566	+	chemokine (C-C motif) ligand 3 [Source:NCBI gene;Acc:448787]	chemokine (C-C motif) ligand 3	protein_coding	CCL3	448787
ENSCAFG00000018171	0.327604	3.94205	3.86477	3.5264	9	37817390	37823880	+	C-C motif chemokine ligand 5 [Source:VGNC Symbol;Acc:VGNC:53197]	C-C motif chemokine ligand 5	protein_coding	CCL5	403522
ENSCAFG00000023928	-0.196231	1.51307	1.52665	2.1982	9	38948736	38950831	-	C-C motif chemokine ligand 8 [Source:VGNC Symbol;Acc:VGNC:55561]	C-C motif chemokine ligand 8	protein_coding	CCL8	448792
ENSCAFG00000018348	-0.206399	3.02881	3.19036	2.9161	9	38994637	38996142	-	C-C motif chemokine ligand 7 [Source:VGNC Symbol;Acc:VGNC:52022]	C-C motif chemokine ligand 7	protein_coding	CCL7	491148
ENSCAFG00000018349	-0.316153	0.859491	0.936325	1.13232	9	39007881	39010042	-	0	0	deprecated	0	0
ENSCAFG00000018462	0.0463072	-1.48803	-1.38282	-0.901533	9	40795296	40808721	-	ring finger protein 135 [Source:HGNC Symbol;Acc:HGNC:21158]	ring finger protein 135	protein_coding	RNF135	480614
ENSCAFG00000018466	-0.0547507	-1.22083	-1.36455	-1.34681	9	40815865	40845417	-	ArfGAP with dual PH domains 2 [Source:VGNC Symbol;Acc:VGNC:37611]	ArfGAP with dual PH domains 2	protein_coding	ADAP2	610782
ENSCAFG00000018638	-0.0582661	1.17469	0.859112	1.04619	9	41981078	42133653	+	kinase suppressor of ras 1 [Source:VGNC Symbol;Acc:VGNC:42547]	kinase suppressor of ras 1	protein_coding	KSR1	610451
ENSCAFG00000018719	-0.00958269	-0.73697	-0.809084	-1.08866	9	42778080	42782604	-	Canis lupus familiaris aldolase, fructose-bisphosphate C (ALDOC), mRNA. [Source:RefSeq mRNA;Acc:NM_001286945]	aldolase, fructose-bisphosphate C	protein_coding	ALDOC	480622
ENSCAFG00000018868	-0.123577	-1.54602	-1.66658	-1.94404	9	43227180	43313378	-	myosin XVIIIA [Source:VGNC Symbol;Acc:VGNC:43557]	myosin XVIIIA	protein_coding	MYO18A	480630
ENSCAFG00000018950	-0.326891	-1.06713	-0.833991	-1.13639	9	43695856	43713751	+	ankyrin repeat domain 13B [Source:VGNC Symbol;Acc:VGNC:37885]	ankyrin repeat domain 13B	protein_coding	ANKRD13B	491181
ENSCAFG00000018960	-0.338013	-1.18351	-1.24807	-2.09193	9	43711844	43723731	-	coronin 6 [Source:VGNC Symbol;Acc:VGNC:39531]	coronin 6	protein_coding	CORO6	491182
ENSCAFG00000019377	-0.180888	-0.698591	-0.78258	-1.13275	9	47643647	47670552	-	calcium/calmodulin dependent protein kinase kinase 1 [Source:VGNC Symbol;Acc:VGNC:38683]	calcium/calmodulin dependent protein kinase kinase 1	protein_coding	CAMKK1	611124
ENSCAFG00000013971	0.135804	-1.95166	-1.83135	-1.84331	9	47695764	47727453	-	ATPase sarcoplasmic/endoplasmic reticulum Ca2+ transporting 3 [Source:VGNC Symbol;Acc:VGNC:38255]	ATPase sarcoplasmic/endoplasmic reticulum Ca2+ transporting 3	protein_coding	ATP2A3	491437
ENSCAFG00000019526	0.179601	-3.91583	-4.06851	-2.88792	9	48605099	48609291	+	fucosyltransferase 7 [Source:VGNC Symbol;Acc:VGNC:41014]	fucosyltransferase 7	protein_coding	FUT7	449026
ENSCAFG00000023212	-0.195562	-1.60275	-1.63111	-1.53103	9	48610788	48630181	+	ATP binding cassette subfamily A member 2 [Source:VGNC Symbol;Acc:VGNC:37425]	0	pseudogene	ABCA2	0
ENSCAFG00000019569	0.0731828	-1.26277	-1.23114	-1.49634	9	48864491	48877154	+	1-acylglycerol-3-phosphate O-acyltransferase 2 [Source:VGNC Symbol;Acc:VGNC:37711]	1-acylglycerol-3-phosphate O-acyltransferase 2	protein_coding	AGPAT2	491249
ENSCAFG00000019633	-0.0374381	-2.20314	-2.33058	-2.21704	9	48873055	49019038	+	notch receptor 1 [Source:VGNC Symbol;Acc:VGNC:43898]	notch receptor 1	protein_coding	NOTCH1	480676
ENSCAFG00000019685	-0.0186088	-1.56399	-1.63169	-1.62949	9	49113922	49120591	+	caspase recruitment domain family member 9 [Source:VGNC Symbol;Acc:VGNC:38718]	caspase recruitment domain family member 9	protein_coding	CARD9	607492
ENSCAFG00000019869	-0.0377837	1.10198	1.15285	0.790861	9	51308322	51330270	+	ral guanine nucleotide dissociation stimulator [Source:NCBI gene;Acc:480686]	ral guanine nucleotide dissociation stimulator	protein_coding	0	480686
ENSCAFG00000029121	-0.149774	-0.682275	-0.958526	-1.42862	9	52805926	52820952	+	family with sequence similarity 78 member A [Source:VGNC Symbol;Acc:VGNC:40695]	family with sequence similarity 78 member A	protein_coding	FAM78A	480692
ENSCAFG00000019963	-0.0088501	0.441176	0.384408	1.15405	9	53875216	53962734	+	formin binding protein 1 [Source:VGNC Symbol;Acc:VGNC:40924]	formin binding protein 1	protein_coding	FNBP1	480695
ENSCAFG00000020008	0.00346775	-0.915937	-0.981906	-1.17303	9	54635869	54656134	+	SH3 domain containing GRB2 like, endophilin B2 [Source:VGNC Symbol;Acc:VGNC:46128]	SH3 domain containing GRB2 like, endophilin B2	protein_coding	SH3GLB2	491306
ENSCAFG00000020045	0.0773115	-0.235047	-0.229961	-1.0408	9	54880805	54891358	-	protein kinase N3 [Source:VGNC Symbol;Acc:VGNC:44613]	protein kinase N3	protein_coding	PKN3	491313
ENSCAFG00000020082	-0.119467	-1.65508	-1.75442	-1.74031	9	55240313	55298244	-	dynamin 1 [Source:VGNC Symbol;Acc:VGNC:51945]	dynamin 1	protein_coding	DNM1	491319
ENSCAFG00000029298	-0.0839119	-1.0226	-0.975993	-0.643734	9	61013837	61042520	+	glycoprotein alpha-galactosyltransferase 1, pseudogene [Source:NCBI gene;Acc:491357]	glycoprotein alpha-galactosyltransferase 1, pseudogene	protein_coding	GGTA1P	491357
ENSCAFG00000001306	-0.229992	0.416292	0.358649	1.02961	14	3193812	3301499	-	leucine rich repeats and guanylate kinase domain containing [Source:VGNC Symbol;Acc:VGNC:54786]	leucine rich repeats and guanylate kinase domain containing	protein_coding	LRGUK	475184
ENSCAFG00000001362	-0.225855	1.20644	1.01712	1.87605	14	4747557	5102995	+	plexin A4 [Source:VGNC Symbol;Acc:VGNC:44721]	plexin A4	protein_coding	PLXNA4	482251
ENSCAFG00000001611	-0.0729041	-1.48224	-1.32363	-0.999789	14	7724779	7735142	-	interferon regulatory factor 5 [Source:VGNC Symbol;Acc:VGNC:42094]	interferon regulatory factor 5	protein_coding	IRF5	482264
ENSCAFG00000023734	-0.328932	-1.26356	-1.33415	-2.12001	14	7825670	7850271	-	coiled-coil domain containing 136 [Source:VGNC Symbol;Acc:VGNC:38792]	coiled-coil domain containing 136	protein_coding	CCDC136	100686370
ENSCAFG00000001852	-0.130982	-0.992636	-0.99352	-1.03761	14	14032474	14250288	+	ADAM metallopeptidase domain 22 [Source:VGNC Symbol;Acc:VGNC:37580]	ADAM metallopeptidase domain 22	protein_coding	ADAM22	482286
ENSCAFG00000001856	0.125461	3.30634	3.51026	4.54894	14	14319839	14345870	-	STEAP4 metalloreductase [Source:VGNC Symbol;Acc:VGNC:46899]	STEAP4 metalloreductase	protein_coding	STEAP4	482287
ENSCAFG00000002342	0.0772687	-1.25046	-1.17507	-1.44967	14	28669823	28759653	-	ETS variant 1 [Source:VGNC Symbol;Acc:VGNC:40496]	ETS variant 1	protein_coding	ETV1	475246
ENSCAFG00000002424	0.0619533	0.606138	0.673277	1.04106	14	31154391	31220472	+	basic leucine zipper and W2 domains 2 [Source:VGNC Symbol;Acc:VGNC:38572]	basic leucine zipper and W2 domains 2	protein_coding	BZW2	100856737
ENSCAFG00000002432	0.0719511	-1.54914	-1.46351	-1.65032	14	31260965	31292746	+	tetraspanin 13 [Source:VGNC Symbol;Acc:VGNC:47913]	tetraspanin 13	protein_coding	TSPAN13	482332
ENSCAFG00000002498	-0.136856	-1.47025	-1.71387	-1.58322	14	32788492	33304272	+	histone deacetylase 9 [Source:VGNC Symbol;Acc:VGNC:50632]	histone deacetylase 9	protein_coding	HDAC9	482339
ENSCAFG00000002519	-0.270863	1.1066	1.23536	1.80154	14	34372852	34443940	+	integrin subunit beta 8 [Source:VGNC Symbol;Acc:VGNC:42143]	integrin subunit beta 8	protein_coding	ITGB8	475253
ENSCAFG00000002733	0.14973	3.13235	3.20985	3.02289	14	36474267	36478519	+	interleukin 6 [Source:VGNC Symbol;Acc:VGNC:41992]	interleukin 6	protein_coding	IL6	403985
ENSCAFG00000002753	0.0380731	-1.4635	-1.52165	-1.27597	14	36918912	36947518	+	glycoprotein nmb [Source:VGNC Symbol;Acc:VGNC:41389]	glycoprotein nmb	protein_coding	GPNMB	482355
ENSCAFG00000003017	0.0255738	-1.55015	-1.53782	-1.5166	14	42047827	42158085	-	carboxypeptidase vitellogenic like [Source:VGNC Symbol;Acc:VGNC:39584]	carboxypeptidase vitellogenic like	protein_coding	CPVL	611483
ENSCAFG00000003023	0.0192872	-1.42873	-1.51237	-1.59302	14	42217569	42513386	+	chimerin 2 [Source:VGNC Symbol;Acc:VGNC:49738]	chimerin 2	protein_coding	CHN2	475267
ENSCAFG00000003227	0.235849	-2.0064	-1.87981	-1.82416	14	47612281	47721734	+	endonuclease/exonuclease/phosphatase family domain containing 1 [Source:VGNC Symbol;Acc:VGNC:40212]	endonuclease/exonuclease/phosphatase family domain containing 1	protein_coding	EEPD1	482399
ENSCAFG00000003406	-0.345484	-0.520628	-0.844746	-1.1309	14	55598659	55712194	+	MET proto-oncogene, receptor tyrosine kinase [Source:VGNC Symbol;Acc:VGNC:43166]	MET proto-oncogene, receptor tyrosine kinase	protein_coding	MET	403438
ENSCAFG00000012301	0.0983294	0.706045	0.627058	1.1256	16	345832	432969	+	tensin 3 [Source:VGNC Symbol;Acc:VGNC:51833]	tensin 3	protein_coding	TNS3	491620
ENSCAFG00000003615	-0.0224423	-1.55853	-1.18879	-1.03783	16	6304163	6313959	-	zyxin [Source:VGNC Symbol;Acc:VGNC:51838]	zyxin	protein_coding	ZYX	482736
ENSCAFG00000003890	-0.177644	-0.859802	-0.897097	-1.37851	16	7521125	7553387	+	KIAA1147 [Source:VGNC Symbol;Acc:VGNC:42359]	KIAA1147	protein_coding	KIAA1147	609262
ENSCAFG00000004011	-0.0559036	-1.23394	-1.15932	-0.750633	16	8869802	9032075	-	thromboxane A synthase 1 [Source:VGNC Symbol;Acc:VGNC:47178]	thromboxane A synthase 1	protein_coding	TBXAS1	482771
ENSCAFG00000004102	-0.206836	-0.75062	-1.00672	-1.47618	16	9598404	9658535	+	zinc finger CCCH-type containing, antiviral 1 [Source:VGNC Symbol;Acc:VGNC:48563]	zinc finger CCCH-type containing, antiviral 1	protein_coding	ZC3HAV1	100856206
ENSCAFG00000003190	-0.119687	-1.30451	-1.38094	-1.44933	16	12964400	12994022	+	WD repeat domain 91 [Source:VGNC Symbol;Acc:VGNC:48398]	WD repeat domain 91	protein_coding	WDR91	482705
ENSCAFG00000003179	-0.0120707	-1.01342	-0.903383	-1.01659	16	12998855	12999407	-	transmembrane protein 140 [Source:VGNC Symbol;Acc:VGNC:47476]	transmembrane protein 140	protein_coding	TMEM140	608116
ENSCAFG00000003169	-0.1857	-0.783364	-0.815863	-1.3193	16	13085973	13279666	-	caldesmon 1 [Source:VGNC Symbol;Acc:VGNC:38666]	caldesmon 1	protein_coding	CALD1	608135
ENSCAFG00000032359	-0.0712253	-1.05577	-0.814329	-1.12749	16	14867417	14873936	+	GTPase, IMAP family member 2 [Source:VGNC Symbol;Acc:VGNC:41216]	GTPase, IMAP family member 2	protein_coding	GIMAP2	482797
ENSCAFG00000004585	-0.240532	0.707739	0.611314	1.0826	16	14918270	14923535	-	transmembrane protein 176B [Source:VGNC Symbol;Acc:VGNC:47502]	transmembrane protein 176B	protein_coding	TMEM176B	610914
ENSCAFG00000031409	-0.314655	0.945508	1.05372	1.35195	16	14927914	14932939	+	transmembrane protein 176A [Source:VGNC Symbol;Acc:VGNC:47501]	transmembrane protein 176A	protein_coding	TMEM176A	475535
ENSCAFG00000004773	0.00623875	-1.36168	-1.33883	-1.64996	16	15136247	15192538	+	ArfGAP with GTPase domain, ankyrin repeat and PH domain 3 [Source:VGNC Symbol;Acc:VGNC:51785]	ArfGAP with GTPase domain, ankyrin repeat and PH domain 3	protein_coding	AGAP3	100688009
ENSCAFG00000005330	-0.09681	1.24513	1.06209	1.15648	16	22143921	22211320	+	SH2 domain containing 4A [Source:VGNC Symbol;Acc:VGNC:46114]	SH2 domain containing 4A	protein_coding	SH2D4A	475564
ENSCAFG00000005337	0.0368998	1.09312	1.22664	2.0047	16	22218136	22306813	-	chondroitin sulfate N-acetylgalactosaminyltransferase 1 [Source:VGNC Symbol;Acc:VGNC:39659]	chondroitin sulfate N-acetylgalactosaminyltransferase 1	protein_coding	CSGALNACT1	482831
ENSCAFG00000005750	0.299981	3.64867	3.88711	4.60693	16	25391700	25407289	-	indoleamine 2,3-dioxygenase 1 [Source:VGNC Symbol;Acc:VGNC:41865]	indoleamine 2,3-dioxygenase 1	protein_coding	IDO1	475574
ENSCAFG00000006154	0.260293	-2.06283	-1.80048	-1.96684	16	27390283	27410103	-	eukaryotic translation initiation factor 4E binding protein 1 [Source:VGNC Symbol;Acc:VGNC:40286]	eukaryotic translation initiation factor 4E binding protein 1	protein_coding	EIF4EBP1	475590
ENSCAFG00000006176	-0.118165	-0.806095	-0.889771	-1.24267	16	27462500	27531154	+	RAB11 family interacting protein 1 [Source:HGNC Symbol;Acc:HGNC:30265]	RAB11 family interacting protein 1	protein_coding	RAB11FIP1	482852
ENSCAFG00000006291	0.141228	-1.00787	-1.15689	-1.83412	16	31135943	31144648	+	ring finger protein 122 [Source:VGNC Symbol;Acc:VGNC:49772]	0	protein_coding	RNF122	0
ENSCAFG00000006371	0.0451265	-0.174232	0.0625554	1.60198	16	31706850	31918469	-	neuregulin 1 [Source:VGNC Symbol;Acc:VGNC:43967]	neuregulin 1	protein_coding	NRG1	482861
ENSCAFG00000006503	-0.146107	1.60535	1.62397	1.47049	16	33810360	33959841	-	RNA binding protein, mRNA processing factor [Source:VGNC Symbol;Acc:VGNC:45434]	RNA binding protein, mRNA processing factor	protein_coding	RBPMS	475599
ENSCAFG00000030240	0.147878	1.13503	1.18872	2.54777	16	34801119	34817289	+	dual specificity phosphatase 4 [Source:HGNC Symbol;Acc:HGNC:3070]	0	protein_coding	DUSP4	0
ENSCAFG00000006745	-0.0147964	-2.60214	-2.54461	-2.03774	16	36058454	36103987	+	PEAK1 related, kinase-activating pseudokinase 1 [Source:VGNC Symbol;Acc:VGNC:59050]	PEAK1 related, kinase-activating pseudokinase 1	protein_coding	PRAG1	482885
ENSCAFG00000006830	-0.129528	-1.5701	-1.50186	-1.26045	16	39436752	39513280	-	macrophage scavenger receptor 1 [Source:VGNC Symbol;Acc:VGNC:43448]	macrophage scavenger receptor 1	protein_coding	MSR1	482891
ENSCAFG00000006979	-0.151761	-2.17905	-2.16644	-2.61781	16	40957736	41068967	-	microtubule associated scaffold protein 1 [Source:VGNC Symbol;Acc:VGNC:43496]	microtubule associated scaffold protein 1	protein_coding	MTUS1	475615
ENSCAFG00000007582	-0.0917073	-0.684715	-0.7476	-1.01748	16	45266240	45377831	-	sorting nexin 25 [Source:VGNC Symbol;Acc:VGNC:46633]	sorting nexin 25	protein_coding	SNX25	475629
ENSCAFG00000007662	-0.0240268	2.73198	2.71208	2.92715	16	45735581	45806294	+	acyl-CoA synthetase long chain family member 1 [Source:VGNC Symbol;Acc:VGNC:37532]	acyl-CoA synthetase long chain family member 1	protein_coding	ACSL1	475631
ENSCAFG00000008123	-0.129883	-1.13628	-1.27343	-0.637857	16	47438463	47883237	-	teneurin transmembrane protein 3 [Source:VGNC Symbol;Acc:VGNC:47248]	teneurin transmembrane protein 3	protein_coding	TENM3	475637
ENSCAFG00000004093	0.216754	1.22914	1.31384	1.93632	20	1765238	1879346	-	monoglyceride lipase [Source:VGNC Symbol;Acc:VGNC:54327]	monoglyceride lipase	protein_coding	MGLL	476511
ENSCAFG00000004467	-0.103941	-1.14886	-1.02711	-0.931344	20	4300385	4328768	-	XPC complex subunit, DNA damage recognition and repair factor [Source:VGNC Symbol;Acc:VGNC:48456]	XPC complex subunit, DNA damage recognition and repair factor	protein_coding	XPC	476521
ENSCAFG00000004481	-0.10207	-1.61626	-1.69175	-0.91492	20	4531729	4616854	+	solute carrier family 6 member 6 [Source:VGNC Symbol;Acc:VGNC:46467]	solute carrier family 6 member 6	protein_coding	SLC6A6	404000
ENSCAFG00000004613	-0.114624	-1.03507	-0.944496	-0.458547	20	5554840	5609308	+	plexin D1 [Source:VGNC Symbol;Acc:VGNC:44726]	plexin D1	protein_coding	PLXND1	476526
ENSCAFG00000004991	0.0755333	-1.69374	-1.74803	-1.35401	20	6134562	6208159	-	peroxisome proliferator activated receptor gamma [Source:VGNC Symbol;Acc:VGNC:44836]	peroxisome proliferator activated receptor gamma	protein_coding	PPARG	403606
ENSCAFG00000005140	-0.134317	1.13557	1.20048	0.747567	20	8132617	8211323	-	interleukin 1 receptor associated kinase 2 [Source:HGNC Symbol;Acc:HGNC:6113]	interleukin 1 receptor associated kinase 2	protein_coding	IRAK2	484657
ENSCAFG00000005331	-0.0344432	-0.81326	-1.0704	-0.851293	20	8475286	8490174	+	calcium/calmodulin dependent protein kinase I [Source:VGNC Symbol;Acc:VGNC:38677]	calcium/calmodulin dependent protein kinase I	protein_coding	CAMK1	484665
ENSCAFG00000023463	-0.0618082	-1.4908	-1.61322	-1.97988	20	12747750	13065329	-	inositol 1,4,5-trisphosphate receptor type 1 [Source:VGNC Symbol;Acc:VGNC:42157]	inositol 1,4,5-trisphosphate receptor type 1	protein_coding	ITPR1	476548
ENSCAFG00000006445	-0.30436	-0.241511	-0.317181	-1.01428	20	20299118	20340090	+	eukaryotic translation initiation factor 4E family member 3 [Source:VGNC Symbol;Acc:VGNC:40285]	0	protein_coding	EIF4E3	0
ENSCAFG00000006461	-0.0374679	0.880083	0.811164	1.31616	20	20697348	21015865	+	forkhead box P1 [Source:VGNC Symbol;Acc:VGNC:40965]	forkhead box P1	protein_coding	FOXP1	484692
ENSCAFG00000006496	-0.0710334	-1.02799	-1.03424	-0.702601	20	21771791	21873803	+	melanocyte inducing transcription factor [Source:VGNC Symbol;Acc:VGNC:43248]	melanocyte inducing transcription factor	protein_coding	MITF	415126
ENSCAFG00000006521	-0.0909824	-1.31023	-1.27932	-1.12884	20	22401571	22576125	+	FERM domain containing 4B [Source:VGNC Symbol;Acc:VGNC:40981]	FERM domain containing 4B	protein_coding	FRMD4B	484693
ENSCAFG00000006668	-0.332142	0.831385	0.669776	1.32938	20	24480577	24489354	-	kelch repeat and BTB domain containing 8 [Source:VGNC Symbol;Acc:VGNC:42226]	kelch repeat and BTB domain containing 8	protein_coding	KBTBD8	106557453
ENSCAFG00000006680	-0.351221	-1.01602	-1.20993	-1.19248	20	24996620	25036298	+	leucine rich repeats and immunoglobulin like domains 1 [Source:VGNC Symbol;Acc:VGNC:42767]	0	protein_coding	LRIG1	0
ENSCAFG00000009149	0.373387	-1.01122	-0.799882	-0.885104	20	37234723	37238254	-	small integral membrane protein 4 [Source:VGNC Symbol;Acc:VGNC:46563]	small integral membrane protein 4	protein_coding	SMIM4	100856540
ENSCAFG00000009273	-0.146049	-1.33289	-1.38971	-0.94265	20	37255703	37276707	-	stabilin 1 [Source:VGNC Symbol;Acc:VGNC:54368]	stabilin 1	protein_coding	STAB1	100856645
ENSCAFG00000009389	-0.0096998	-1.77113	-1.67215	-1.41482	20	37278530	37312558	-	nischarin [Source:VGNC Symbol;Acc:VGNC:43822]	0	protein_coding	NISCH	0
ENSCAFG00000023309	0.145875	-1.55423	-1.43495	-1.50482	20	37529464	37539541	+	twinfilin actin binding protein 2 [Source:VGNC Symbol;Acc:VGNC:49952]	twinfilin actin binding protein 2	protein_coding	TWF2	111089970
ENSCAFG00000009881	0.0170309	2.48422	2.46491	3.07794	20	37550864	37566438	-	5'-aminolevulinate synthase 1 [Source:VGNC Symbol;Acc:VGNC:37776]	5'-aminolevulinate synthase 1	protein_coding	ALAS1	476600
ENSCAFG00000010042	-0.0579286	-0.87786	-1.19475	-0.847553	20	37765631	37774299	-	poly(ADP-ribose) polymerase family member 3 [Source:NCBI gene;Acc:484745]	poly(ADP-ribose) polymerase family member 3	protein_coding	PARP3	484745
ENSCAFG00000010804	0.0840261	1.00509	0.734458	0.875917	20	39136522	39165886	-	semaphorin 3F [Source:VGNC Symbol;Acc:VGNC:45992]	semaphorin 3F	protein_coding	SEMA3F	484763
ENSCAFG00000012175	-0.0227774	-0.854845	-0.787305	-1.01093	20	40484346	40496081	+	solute carrier family 26 member 6 [Source:HGNC Symbol;Acc:HGNC:14472]	0	protein_coding	SLC26A6	0
ENSCAFG00000013517	-0.106097	-1.34323	-1.43789	-2.20806	20	41806920	41821231	-	neurobeachin like 2 [Source:VGNC Symbol;Acc:VGNC:58319]	neurobeachin like 2	protein_coding	NBEAL2	484784
ENSCAFG00000013783	-0.0781867	-1.88577	-1.85517	-0.0886554	20	42294995	42297952	-	C-C motif chemokine receptor 5 (gene/pseudogene) [Source:VGNC Symbol;Acc:VGNC:57305]	C-C motif chemokine receptor 5 (gene/pseudogene)	protein_coding	CCR5	484789
ENSCAFG00000013786	-0.0907679	-1.19677	-1.10347	-0.967475	20	42307579	42308698	-	C-C motif chemokine receptor 2 [Source:VGNC Symbol;Acc:VGNC:57304]	C-C motif chemokine receptor 2	protein_coding	CCR2	484790
ENSCAFG00000013794	0.064425	-1.91222	-1.68343	-1.38698	20	42383134	42384217	-	C-C motif chemokine receptor 3 [Source:VGNC Symbol;Acc:VGNC:38912]	C-C motif chemokine receptor 3	protein_coding	CCR3	448802
ENSCAFG00000035684	0.174232	-1.62333	-1.21875	-1.41014	20	42400050	42401267	-	0	0	lncRNA	0	0
ENSCAFG00000013805	0.0225471	-1.20526	-1.22822	-0.630937	20	42424808	42425876	+	chemokine (C-C motif) receptor 1 [Source:NCBI gene;Acc:484791]	chemokine (C-C motif) receptor 1	protein_coding	CCR1	484791
ENSCAFG00000014040	-0.371062	-0.626313	-0.829073	-1.14744	20	43234855	43293815	+	CUB domain containing protein 1 [Source:VGNC Symbol;Acc:VGNC:39018]	CUB domain containing protein 1	protein_coding	CDCP1	484797
ENSCAFG00000014879	0.0839803	1.76752	1.83393	2.69804	20	44626198	44630626	+	leucine rich repeat containing 25 [Source:VGNC Symbol;Acc:VGNC:42791]	leucine rich repeat containing 25	protein_coding	LRRC25	609889
ENSCAFG00000014891	-0.109953	0.866662	0.975265	1.04529	20	44668650	44693455	-	pyroglutamyl-peptidase I [Source:VGNC Symbol;Acc:VGNC:44467]	pyroglutamyl-peptidase I	protein_coding	PGPEP1	484823
ENSCAFG00000023338	0.127836	1.6562	1.68615	1.64593	20	44737176	44738220	+	JunD proto-oncogene, AP-1 transcription factor subunit [Source:VGNC Symbol;Acc:VGNC:42199]	0	protein_coding	JUND	0
ENSCAFG00000014956	0.136573	0.744087	0.721658	1.07638	20	44819738	44823322	-	IFI30 lysosomal thiol reductase [Source:VGNC Symbol;Acc:VGNC:41871]	IFI30 lysosomal thiol reductase	protein_coding	IFI30	476669
ENSCAFG00000014978	-0.00799821	-0.571189	-0.701362	-1.27289	20	44825947	44836136	-	phosphoinositide-3-kinase regulatory subunit 2 [Source:NCBI gene;Acc:609956]	phosphoinositide-3-kinase regulatory subunit 2	protein_coding	0	609956
ENSCAFG00000015092	0.13315	1.40936	1.25254	2.4802	20	44938896	44969020	-	potassium calcium-activated channel subfamily N member 1 [Source:VGNC Symbol;Acc:VGNC:42284]	potassium calcium-activated channel subfamily N member 1	protein_coding	KCNN1	484829
ENSCAFG00000015159	-0.227751	2.04908	2.03051	2.35988	20	45051134	45070414	+	Janus kinase 3 [Source:VGNC Symbol;Acc:VGNC:42177]	Janus kinase 3	protein_coding	JAK3	610004
ENSCAFG00000015416	-0.0804136	-1.24491	-1.3737	-1.75222	20	45428531	45437753	+	anoctamin 8 [Source:VGNC Symbol;Acc:VGNC:37930]	anoctamin 8	protein_coding	ANO8	484839
ENSCAFG00000015430	0.367283	1.28802	1.24431	0.423861	20	45453794	45458997	+	abhydrolase domain containing 8 [Source:VGNC Symbol;Acc:VGNC:37473]	abhydrolase domain containing 8	protein_coding	ABHD8	484840
ENSCAFG00000015976	0.0364995	-2.18248	-1.94562	-1.6004	20	46732536	46744604	+	RAS protein activator like 3 [Source:VGNC Symbol;Acc:VGNC:45363]	RAS protein activator like 3	protein_coding	RASAL3	610409
ENSCAFG00000034878	-0.218872	2.11053	2.12813	3.57359	20	47834644	47837795	+	0	0	deprecated	0	0
ENSCAFG00000037363	0.0809712	3.16582	2.95412	4.56686	20	47841437	47843987	+	0	0	deprecated	0	0
ENSCAFG00000016245	-0.0236152	3.43669	3.2809	4.96481	20	47844169	47861907	+	adhesion G protein-coupled receptor E2-like [Source:NCBI gene;Acc:484897]	adhesion G protein-coupled receptor E2-like	protein_coding	0	484897
ENSCAFG00000023035	-0.292078	-1.09671	-1.24964	-1.03284	20	47929345	47968581	-	adhesion G protein-coupled receptor E2 [Source:NCBI gene;Acc:610750]	adhesion G protein-coupled receptor E2	protein_coding	ADGRE2	610750
ENSCAFG00000016453	-0.0682137	-0.77423	-0.802188	-1.13219	20	48356017	48384230	+	adhesion G protein-coupled receptor L1 [Source:VGNC Symbol;Acc:VGNC:37650]	adhesion G protein-coupled receptor L1	protein_coding	ADGRL1	610349
ENSCAFG00000016504	0.0454233	1.07049	1.16708	0.896848	20	48453609	48472450	-	interleukin 27 receptor subunit alpha [Source:HGNC Symbol;Acc:HGNC:17290]	0	protein_coding	IL27RA	0
ENSCAFG00000016604	0.155918	2.66325	2.87524	2.33323	20	48624462	48641035	-	zinc finger SWIM-type containing 4 [Source:VGNC Symbol;Acc:VGNC:48857]	zinc finger SWIM-type containing 4	protein_coding	ZSWIM4	484913
ENSCAFG00000028848	0.20348	2.03464	2.18809	2.33092	20	49359398	49360442	-	JunB proto-oncogene, AP-1 transcription factor subunit [Source:VGNC Symbol;Acc:VGNC:42198]	JunB proto-oncogene, AP-1 transcription factor subunit	protein_coding	JUNB	100856456
ENSCAFG00000017539	-0.219242	1.00264	0.874331	0.718426	20	50115124	50152485	-	low density lipoprotein receptor [Source:VGNC Symbol;Acc:VGNC:42622]	low density lipoprotein receptor	protein_coding	LDLR	100683160
ENSCAFG00000017874	0.183154	2.19397	2.35214	1.67326	20	50817414	50818498	-	intercellular adhesion molecule 4 (Landsteiner-Wiener blood group) [Source:NCBI gene;Acc:611265]	intercellular adhesion molecule 4 (Landsteiner-Wiener blood group)	protein_coding	0	611265
ENSCAFG00000031460	-0.049861	3.42408	3.61108	2.86359	20	50818714	50827914	-	intercellular adhesion molecule 1 [Source:VGNC Symbol;Acc:VGNC:41856]	intercellular adhesion molecule 1	protein_coding	ICAM1	403975
ENSCAFG00000029509	0.138962	-0.63106	-0.462381	-1.25806	20	52441243	52445008	+	mast cell expressed membrane protein 1 [Source:HGNC Symbol;Acc:HGNC:27291]	mast cell expressed membrane protein 1	protein_coding	MCEMP1	611542
ENSCAFG00000018540	0.0339053	-2.16584	-2.22074	-1.54325	20	53054814	53088768	-	myosin IF [Source:VGNC Symbol;Acc:VGNC:43565]	0	protein_coding	MYO1F	0
ENSCAFG00000018557	-0.0510201	-1.11732	-1.10463	-1.18572	20	53089603	53107084	-	ADAM metallopeptidase with thrombospondin type 1 motif 10 [Source:VGNC Symbol;Acc:VGNC:37591]	ADAM metallopeptidase with thrombospondin type 1 motif 10	protein_coding	ADAMTS10	611267
ENSCAFG00000018568	0.0103887	-1.46932	-1.36579	-0.508033	20	53342020	53385263	-	EGF-like module containing, mucin-like, hormone receptor-like sequence 4 [Source:NCBI gene;Acc:611665]	EGF-like module containing, mucin-like, hormone receptor-like sequence 4	protein_coding	EMR4	611665
ENSCAFG00000018571	-0.183278	3.33611	3.35011	4.17993	20	53400865	53465258	-	adhesion G protein-coupled receptor E1 [Source:VGNC Symbol;Acc:VGNC:37636]	adhesion G protein-coupled receptor E1	protein_coding	ADGRE1	485015
ENSCAFG00000018590	0.0633906	1.03123	0.960696	1.5942	20	53482497	53531224	-	vav guanine nucleotide exchange factor 1 [Source:VGNC Symbol;Acc:VGNC:48236]	vav guanine nucleotide exchange factor 1	protein_coding	VAV1	485016
ENSCAFG00000018610	0.0765036	1.36228	1.41135	1.23207	20	53544119	53554270	-	thyroid hormone receptor interactor 10 [Source:VGNC Symbol;Acc:VGNC:47844]	thyroid hormone receptor interactor 10	protein_coding	TRIP10	476726
ENSCAFG00000018625	0.116367	3.84977	3.81682	5.14503	20	53565856	53599372	+	complement C3 [Source:VGNC Symbol;Acc:VGNC:38591]	complement C3	protein_coding	C3	476728
ENSCAFG00000030308	0.362541	5.64289	5.74179	7.25973	20	53639039	53644011	+	CD70 molecule [Source:VGNC Symbol;Acc:VGNC:38970]	CD70 molecule	protein_coding	CD70	485018
ENSCAFG00000030400	-0.107705	0.807411	1.07135	1.23838	20	53679091	53682789	-	TNF superfamily member 9 [Source:VGNC Symbol;Acc:VGNC:47674]	0	protein_coding	TNFSF9	0
ENSCAFG00000018634	0.0608689	0.398935	0.656109	1.28538	20	53697771	53702348	+	tubulin beta 4A class IVa [Source:VGNC Symbol;Acc:VGNC:47989]	tubulin beta 4A class IVa	protein_coding	TUBB4A	100855815
ENSCAFG00000018859	-0.0305268	4.65771	4.53403	4.67711	20	54575697	54671548	+	protein tyrosine phosphatase receptor type S [Source:VGNC Symbol;Acc:VGNC:45198]	0	protein_coding	PTPRS	0
ENSCAFG00000019015	0.0110002	1.57591	1.81649	2.93512	20	55177827	55183518	+	leucine rich alpha-2-glycoprotein 1 [Source:VGNC Symbol;Acc:VGNC:42765]	leucine rich alpha-2-glycoprotein 1	protein_coding	LRG1	611876
ENSCAFG00000019114	0.261486	4.36016	4.45667	4.96761	20	55383246	55522451	-	Epstein-Barr virus induced 3 [Source:HGNC Symbol;Acc:HGNC:3129]	Epstein-Barr virus induced 3	protein_coding	EBI3	485043
ENSCAFG00000019187	0.103788	-1.3994	-1.30411	-1.62563	20	55698967	55704949	+	megakaryocyte-associated tyrosine kinase [Source:VGNC Symbol;Acc:VGNC:43039]	megakaryocyte-associated tyrosine kinase	protein_coding	MATK	611999
ENSCAFG00000024487	0.0183757	-2.07104	-1.85215	-2.07186	20	56763617	56767907	+	0	0	protein_coding	0	0
ENSCAFG00000019432	0.00583911	-1.09588	-0.915099	-0.865224	20	56999928	57011201	+	BTB domain containing 2 [Source:VGNC Symbol;Acc:VGNC:54579]	0	protein_coding	BTBD2	0
ENSCAFG00000019534	-0.0710372	1.58372	1.76703	2.03569	20	57536879	57542781	-	midnolin [Source:VGNC Symbol;Acc:VGNC:43225]	midnolin	protein_coding	MIDN	485087
ENSCAFG00000019552	-0.0116885	-1.51307	-1.45442	-1.45061	20	57568968	57667209	-	Rho GTPase activating protein 45 [Source:VGNC Symbol;Acc:VGNC:38066]	Rho GTPase activating protein 45	protein_coding	ARHGAP45	612358
ENSCAFG00000019543	-0.147512	2.35735	2.32791	2.64364	20	57606530	57639333	+	strawberry notch homolog 2 [Source:VGNC Symbol;Acc:VGNC:45885]	strawberry notch homolog 2	protein_coding	SBNO2	485089
ENSCAFG00000019652	0.0796692	0.985262	1.00227	1.41589	20	57724213	57746854	-	AT-rich interaction domain 3A [Source:VGNC Symbol;Acc:VGNC:38095]	AT-rich interaction domain 3A	protein_coding	ARID3A	612370
ENSCAFG00000023272	0.174362	-1.90157	-1.739	-1.64941	20	57878151	57884172	-	follistatin like 3 [Source:VGNC Symbol;Acc:VGNC:40999]	follistatin like 3	protein_coding	FSTL3	612399
ENSCAFG00000019720	0.177472	1.55952	1.51879	2.16895	20	57978188	57981966	-	mucosal vascular addressin cell adhesion molecule 1 [Source:VGNC Symbol;Acc:VGNC:42916]	mucosal vascular addressin cell adhesion molecule 1	protein_coding	MADCAM1	485103
ENSCAFG00000003374	-0.0628691	1.17342	1.1636	1.69719	18	1662404	1749729	+	IKAROS family zinc finger 1 [Source:VGNC Symbol;Acc:VGNC:41923]	IKAROS family zinc finger 1	protein_coding	IKZF1	483231
ENSCAFG00000030906	0.0740907	0.722198	0.729826	1.03886	18	10020891	10075503	-	RAS like proto-oncogene A [Source:VGNC Symbol;Acc:VGNC:45330]	RAS like proto-oncogene A	protein_coding	RALA	475875
ENSCAFG00000003569	0.152665	0.584651	0.641586	1.15833	18	10136664	10141552	-	YAE1 maturation factor of ABCE1 [Source:VGNC Symbol;Acc:VGNC:48477]	YAE1 maturation factor of ABCE1	protein_coding	YAE1	609096
ENSCAFG00000003952	0.0450768	-1.78093	-1.78739	-1.83412	18	13376580	13468040	-	protein kinase cAMP-dependent type II regulatory subunit beta [Source:VGNC Symbol;Acc:VGNC:44977]	protein kinase cAMP-dependent type II regulatory subunit beta	protein_coding	PRKAR2B	475887
ENSCAFG00000003977	-0.202598	0.74729	0.713076	1.49889	18	13579614	13611591	-	phosphatidylinositol-4,5-bisphosphate 3-kinase catalytic subunit gamma [Source:VGNC Symbol;Acc:VGNC:44558]	phosphatidylinositol-4,5-bisphosphate 3-kinase catalytic subunit gamma	protein_coding	PIK3CG	483266
ENSCAFG00000031388	0.292936	0.705047	0.625608	1.42132	18	13757840	13758299	+	0	0	deprecated	0	0
ENSCAFG00000003992	-0.0296287	3.33201	3.45032	3.40596	18	14186763	14212138	+	nicotinamide phosphoribosyltransferase [Source:VGNC Symbol;Acc:VGNC:49876]	0	protein_coding	NAMPT	0
ENSCAFG00000032880	0.183044	-1.46016	-1.38713	-0.46713	18	14545108	14564511	-	0	0	deprecated	0	0
ENSCAFG00000004125	-0.1258	1.12219	1.08195	1.10262	18	15240542	15308087	-	lysine methyltransferase 2E [Source:VGNC Symbol;Acc:VGNC:42492]	lysine methyltransferase 2E	protein_coding	KMT2E	475895
ENSCAFG00000004283	0.0986576	-1.12215	-0.929514	-0.862601	18	17227818	17286192	-	family with sequence similarity 185 member A [Source:VGNC Symbol;Acc:VGNC:40635]	family with sequence similarity 185 member A	protein_coding	FAM185A	475901
ENSCAFG00000004293	-0.248981	-1.07681	-1.05996	-0.371202	18	17305493	17406888	+	coiled-coil domain containing 146 [Source:VGNC Symbol;Acc:VGNC:38798]	coiled-coil domain containing 146	protein_coding	CCDC146	610021
ENSCAFG00000004316	-0.127032	1.87935	1.87012	1.5913	18	17403974	17479400	-	gamma-secretase activating protein [Source:VGNC Symbol;Acc:VGNC:41524]	0	protein_coding	GSAP	0
ENSCAFG00000004366	-0.0421457	0.461063	0.61717	1.05889	18	18014357	18699053	-	membrane associated guanylate kinase, WW and PDZ domain containing 2 [Source:VGNC Symbol;Acc:VGNC:42928]	membrane associated guanylate kinase, WW and PDZ domain containing 2	protein_coding	MAGI2	475904
ENSCAFG00000006401	-0.070413	-3.2863	-3.25599	-2.00648	18	20299759	20376138	+	CD36 molecule [Source:VGNC Symbol;Acc:VGNC:38951]	CD36 molecule	protein_coding	CD36	475931
ENSCAFG00000006381	0.0169654	2.0251	2.18528	2.77869	18	20457609	20635275	-	semaphorin 3C [Source:VGNC Symbol;Acc:VGNC:45989]	semaphorin 3C	protein_coding	SEMA3C	475930
ENSCAFG00000006505	-0.0813052	-0.857265	-1.00082	-1.07406	18	25548636	25552583	-	single Ig and TIR domain containing [Source:VGNC Symbol;Acc:VGNC:46167]	0	protein_coding	SIGIRR	0
ENSCAFG00000006840	-0.30442	-0.544679	-0.645427	-1.25217	18	31900761	32130610	-	low density lipoprotein receptor class A domain containing 3 [Source:VGNC Symbol;Acc:VGNC:42624]	0	protein_coding	LDLRAD3	0
ENSCAFG00000006881	0.460352	4.82371	4.69032	5.70036	18	32565257	32708669	+	solute carrier family 1 member 2 [Source:VGNC Symbol;Acc:VGNC:46262]	solute carrier family 1 member 2	protein_coding	SLC1A2	403750
ENSCAFG00000006889	-0.0460135	1.65944	1.71604	1.94464	18	32737906	32826810	-	CD44 molecule [Source:VGNC Symbol;Acc:VGNC:51860]	CD44 molecule	protein_coding	CD44	403939
ENSCAFG00000006941	0.0623478	-1.64812	-1.61455	-1.92816	18	33383004	33422447	-	catalase [Source:NCBI gene;Acc:403474]	catalase	protein_coding	CAT	403474
ENSCAFG00000007127	0.186135	-1.83755	-1.73203	-1.68308	18	33494193	33885899	+	LIM domain only 2 [Source:HGNC Symbol;Acc:HGNC:6642]	0	protein_coding	LMO2	0
ENSCAFG00000007298	-0.187673	-0.838048	-0.988409	-1.02992	18	34570642	34601648	-	t-complex 11 like 1 [Source:VGNC Symbol;Acc:VGNC:47209]	t-complex 11 like 1	protein_coding	TCP11L1	609152
ENSCAFG00000007649	-0.0537245	1.09648	0.993581	1.36948	18	37531031	37533179	+	macrophage expressed 1 [Source:VGNC Symbol;Acc:VGNC:43333]	macrophage expressed 1	protein_coding	MPEG1	475960
ENSCAFG00000007651	-0.0407604	1.82215	1.75955	1.71894	18	37539217	37570939	-	deltex E3 ubiquitin ligase 4 [Source:VGNC Symbol;Acc:VGNC:40119]	deltex E3 ubiquitin ligase 4	protein_coding	DTX4	483461
ENSCAFG00000007693	0.0280717	-1.93007	-1.93847	-1.87308	18	37812343	37848409	+	leupaxin [Source:VGNC Symbol;Acc:VGNC:42756]	leupaxin	protein_coding	LPXN	483465
ENSCAFG00000007838	-0.066543	1.55772	1.41481	2.28021	18	38570606	38580831	-	serpin family G member 1 [Source:VGNC Symbol;Acc:VGNC:52042]	0	protein_coding	SERPING1	0
ENSCAFG00000007954	-0.265022	1.98769	1.87861	1.92323	18	38816328	38838435	+	tankyrase 1 binding protein 1 [Source:VGNC Symbol;Acc:VGNC:47682]	tankyrase 1 binding protein 1	protein_coding	TNKS1BP1	483496
ENSCAFG00000029640	-0.1142	0.805834	0.769861	1.70071	18	41554222	41555122	-	0	0	deprecated	0	0
ENSCAFG00000008279	-0.132068	1.90397	1.85143	2.68178	18	41587726	41635308	-	protein tyrosine phosphatase receptor type J [Source:VGNC Symbol;Acc:VGNC:45190]	protein tyrosine phosphatase receptor type J	protein_coding	PTPRJ	483617
ENSCAFG00000038658	0.0697384	0.940598	0.555112	1.14235	18	41714627	41717879	-	0	0	deprecated	0	0
ENSCAFG00000008723	0.171699	0.748486	0.876475	1.26711	18	42253783	42270644	+	Spi-1 proto-oncogene [Source:VGNC Symbol;Acc:VGNC:52051]	Spi-1 proto-oncogene	protein_coding	SPI1	611255
ENSCAFG00000008977	-0.106696	-0.837027	-1.03259	-0.977474	18	42616366	42665127	+	LDL receptor related protein 4 [Source:VGNC Symbol;Acc:VGNC:42777]	LDL receptor related protein 4	protein_coding	LRP4	483628
ENSCAFG00000009400	0	1.01048	0.927922	1.51973	18	44372497	44398607	+	tumor protein p53 inducible protein 11 [Source:VGNC Symbol;Acc:VGNC:47722]	tumor protein p53 inducible protein 11	protein_coding	TP53I11	483645
ENSCAFG00000009416	-0.0583046	0.348267	0.456047	2.0624	18	44388760	44406489	-	tetraspanin 18 [Source:VGNC Symbol;Acc:VGNC:47917]	tetraspanin 18	protein_coding	TSPAN18	611375
ENSCAFG00000009441	0.0918106	1.51368	1.55315	1.98638	18	44658354	44683045	-	CD82 molecule [Source:VGNC Symbol;Acc:VGNC:38976]	CD82 molecule	protein_coding	CD82	611384
ENSCAFG00000030372	0.173822	-1.17846	-1.01738	-0.955243	18	45219856	45244801	+	tetraspanin 4 [Source:HGNC Symbol;Acc:HGNC:11859]	tetraspanin 4	protein_coding	TSPAN4	611422
ENSCAFG00000010052	0.116549	-1.50779	-1.35953	-1.19966	18	46009824	46019780	-	cathepsin D [Source:NCBI gene;Acc:483662]	cathepsin D	protein_coding	CTSD	483662
ENSCAFG00000010231	0.0401515	-1.71315	-1.62095	-1.24201	18	46321291	46829537	+	potassium voltage-gated channel subfamily Q member 1 [Source:VGNC Symbol;Acc:VGNC:51877]	0	protein_coding	KCNQ1	0
ENSCAFG00000010388	-0.173007	-0.666679	-0.799293	-1.41317	18	47216499	47274949	-	NAD synthetase 1 [Source:VGNC Symbol;Acc:VGNC:43606]	NAD synthetase 1	protein_coding	NADSYN1	483674
ENSCAFG00000011171	0.142503	-1.66839	-1.62173	-1.64032	18	49802350	49813925	-	aldehyde dehydrogenase 3 family member B1 [Source:VGNC Symbol;Acc:VGNC:51840]	aldehyde dehydrogenase 3 family member B1	protein_coding	ALDH3B1	476003
ENSCAFG00000011210	0.042548	-1.08828	-1.04073	-0.551922	18	49826437	49836401	+	unc-93 homolog B1, TLR signaling regulator [Source:VGNC Symbol;Acc:VGNC:49636]	unc-93 homolog B1, TLR signaling regulator	protein_coding	UNC93B1	483692
ENSCAFG00000011535	0.0715268	1.22441	1.26034	1.06872	18	50003636	50010532	+	transmembrane protein 134 [Source:VGNC Symbol;Acc:VGNC:47472]	transmembrane protein 134	protein_coding	TMEM134	610471
ENSCAFG00000011599	0.0448011	-0.68012	-0.634218	-1.14749	18	50055714	50061080	-	TBC1 domain family member 10C [Source:VGNC Symbol;Acc:VGNC:47130]	TBC1 domain family member 10C	protein_coding	TBC1D10C	610509
ENSCAFG00000013132	-0.0286355	0.925297	1.07553	1.21913	18	51368351	51373748	+	FOS like 1, AP-1 transcription factor subunit [Source:VGNC Symbol;Acc:VGNC:40942]	FOS like 1, AP-1 transcription factor subunit	protein_coding	FOSL1	483724
ENSCAFG00000013251	0.0233325	-0.200914	-0.265914	-1.07802	18	51409740	51423293	-	sorting nexin 32 [Source:VGNC Symbol;Acc:VGNC:46639]	sorting nexin 32	protein_coding	SNX32	483726
ENSCAFG00000025135	0.184163	0.887622	0.863123	1.41887	18	51463223	51479260	+	adaptor related protein complex 5 subunit beta 1 [Source:VGNC Symbol;Acc:VGNC:37971]	adaptor related protein complex 5 subunit beta 1	protein_coding	AP5B1	476023
ENSCAFG00000013951	-0.201442	1.07372	0.993351	0.36497	18	52079565	52083602	-	transmembrane 7 superfamily member 2 [Source:VGNC Symbol;Acc:VGNC:47413]	transmembrane 7 superfamily member 2	protein_coding	TM7SF2	476027
ENSCAFG00000014216	0.0175389	-1.13679	-1.19449	-1.58893	18	52353231	52366645	+	mitogen-activated protein kinase kinase kinase kinase 2 [Source:VGNC Symbol;Acc:VGNC:42982]	mitogen-activated protein kinase kinase kinase kinase 2	protein_coding	MAP4K2	483759
ENSCAFG00000014338	-0.117994	0.489055	0.349035	1.17165	18	52439603	52537623	+	neurexin 2 [Source:VGNC Symbol;Acc:VGNC:43979]	neurexin 2	protein_coding	NRXN2	483760
ENSCAFG00000014609	0.0112923	-1.01993	-1.06963	-0.486672	18	52834307	52850967	-	fermitin family member 3 [Source:VGNC Symbol;Acc:VGNC:40824]	fermitin family member 3	protein_coding	FERMT3	483766
ENSCAFG00000032525	-0.340985	-1.52204	-1.71987	-1.83733	18	54096782	54116632	+	AHNAK nucleoprotein [Source:VGNC Symbol;Acc:VGNC:37728]	0	protein_coding	AHNAK	0
ENSCAFG00000015901	0.0838134	1.56894	1.6961	1.98642	18	54466189	54468631	+	ferritin heavy chain 1 [Source:VGNC Symbol;Acc:VGNC:56089]	ferritin heavy chain 1	protein_coding	FTH1	100499480
ENSCAFG00000015918	0.035878	-1.13431	-1.15883	-0.563435	18	54484176	54530768	+	RAB3A interacting protein like 1 [Source:VGNC Symbol;Acc:VGNC:45288]	RAB3A interacting protein like 1	protein_coding	RAB3IL1	612267
ENSCAFG00000025083	-0.0150881	1.10261	1.2758	1.61089	18	54659484	54670815	+	fatty acid desaturase 1 [Source:VGNC Symbol;Acc:VGNC:51870]	fatty acid desaturase 1	protein_coding	FADS1	483793
ENSCAFG00000016070	-0.153237	-1.07849	-0.9803	-1.91698	18	54730056	54752646	-	diacylglycerol lipase alpha [Source:VGNC Symbol;Acc:VGNC:39764]	0	protein_coding	DAGLA	0
ENSCAFG00000016177	-0.00623414	-0.96644	-1.02251	-1.00786	18	55042096	55048143	+	cytochrome b561 family member A3 [Source:VGNC Symbol;Acc:VGNC:50278]	cytochrome b561 family member A3	protein_coding	CYB561A3	483799
ENSCAFG00000003700	-0.0306279	-1.33104	-1.36869	-1.12498	19	2848163	3059740	+	mastermind like transcriptional coactivator 3 [Source:VGNC Symbol;Acc:VGNC:50422]	mastermind like transcriptional coactivator 3	protein_coding	MAML3	102154734
ENSCAFG00000003725	-0.349932	0.63304	0.656441	1.15216	19	3589719	3607191	-	nocturnin [Source:VGNC Symbol;Acc:VGNC:43876]	nocturnin	protein_coding	NOCT	483818
ENSCAFG00000003808	-0.259493	-0.799168	-0.895683	-1.3589	19	12189393	12250368	-	jade family PHD finger 1 [Source:VGNC Symbol;Acc:VGNC:42169]	jade family PHD finger 1	protein_coding	JADE1	483830
ENSCAFG00000003962	-0.194823	-1.16654	-1.07359	-0.465857	19	15155136	15332045	-	FAT atypical cadherin 4 [Source:VGNC Symbol;Acc:VGNC:40745]	FAT atypical cadherin 4	protein_coding	FAT4	483834
ENSCAFG00000004151	-0.00690976	1.63604	1.6179	1.17375	19	18419428	18451344	+	annexin A5 [Source:VGNC Symbol;Acc:VGNC:37942]	annexin A5	protein_coding	ANXA5	476094
ENSCAFG00000004160	0.387945	8.65719	8.69878	9.15769	19	18857743	18965111	+	TNFAIP3 interacting protein 3 [Source:VGNC Symbol;Acc:VGNC:47678]	TNFAIP3 interacting protein 3	protein_coding	TNIP3	100855775
ENSCAFG00000004606	0.0637939	-1.62471	-1.50634	-1.84118	19	23503646	23533936	+	bridging integrator 1 [Source:VGNC Symbol;Acc:VGNC:38458]	0	protein_coding	BIN1	0
ENSCAFG00000030972	0.113183	-1.46419	-1.6415	-1.67813	19	23943565	23988413	-	glycophorin C (Gerbich blood group) [Source:NCBI gene;Acc:609898]	glycophorin C (Gerbich blood group)	protein_coding	GYPC	609898
ENSCAFG00000004893	-0.00738953	-1.76534	-1.89281	-2.73778	19	30579490	30580084	-	transmembrane protein 37 [Source:VGNC Symbol;Acc:VGNC:47573]	transmembrane protein 37	protein_coding	TMEM37	610386
ENSCAFG00000005003	-0.122354	-2.05652	-2.19218	-1.40176	19	35633415	36498816	-	NCK associated protein 5 [Source:VGNC Symbol;Acc:VGNC:43654]	NCK associated protein 5	protein_coding	NCKAP5	483893
ENSCAFG00000005109	0.146236	-1.70935	-1.57996	-1.70991	19	38873991	38877889	-	C-X-C motif chemokine receptor 4 [Source:VGNC Symbol;Acc:VGNC:39751]	C-X-C motif chemokine receptor 4	protein_coding	CXCR4	483900
ENSCAFG00000005178	0.0741706	-2.32194	-2.14244	-2.36046	19	40655554	40702136	+	histamine N-methyltransferase [Source:VGNC Symbol;Acc:VGNC:54805]	histamine N-methyltransferase	protein_coding	HNMT	476133
ENSCAFG00000005497	-0.225073	0.614508	0.437843	1.45837	19	46424770	46466691	-	zinc finger E-box binding homeobox 2 [Source:VGNC Symbol;Acc:VGNC:48597]	zinc finger E-box binding homeobox 2	protein_coding	ZEB2	483909
ENSCAFG00000029093	-0.295466	1.17537	0.983017	1.26387	19	51041221	51069137	+	LY6/PLAUR domain containing 6 [Source:VGNC Symbol;Acc:VGNC:42888]	LY6/PLAUR domain containing 6	protein_coding	LYPD6	608509
ENSCAFG00000029252	0.425698	1.41892	1.4728	2.22198	19	51887485	51909239	-	Rho family GTPase 3 [Source:VGNC Symbol;Acc:VGNC:45618]	Rho family GTPase 3	protein_coding	RND3	483917
ENSCAFG00000005717	-0.130021	-1.35835	-1.07456	-0.845784	19	52569955	52898204	-	nebulin [Source:HGNC Symbol;Acc:HGNC:7720]	0	protein_coding	NEB	0
ENSCAFG00000005773	-0.396702	-0.423751	-0.414149	-1.0322	19	52993617	53036278	-	calcium voltage-gated channel auxiliary subunit beta 4 [Source:VGNC Symbol;Acc:VGNC:54803]	calcium voltage-gated channel auxiliary subunit beta 4	protein_coding	CACNB4	609361
ENSCAFG00000004315	-0.0199886	0.929927	1.05261	1.93629	23	759776	866312	+	synapse differentiation inducing 1 [Source:VGNC Symbol;Acc:VGNC:47025]	synapse differentiation inducing 1	protein_coding	SYNDIG1	612795
ENSCAFG00000004931	-0.14636	-1.25228	-1.15106	-1.89017	23	7782396	7805148	-	phospholipase C delta 1 [Source:VGNC Symbol;Acc:VGNC:44647]	phospholipase C delta 1	protein_coding	PLCD1	485586
ENSCAFG00000004948	-0.205626	-2.00084	-2.07103	-2.24201	23	7813557	7889266	+	DLEC1 cilia and flagella associated protein [Source:VGNC Symbol;Acc:VGNC:54779]	DLEC1 cilia and flagella associated protein	protein_coding	DLEC1	100686697
ENSCAFG00000005051	0.0355299	0.633566	0.786196	1.04538	23	8278804	8358560	-	sodium voltage-gated channel alpha subunit 5 [Source:VGNC Symbol;Acc:VGNC:45921]	sodium voltage-gated channel alpha subunit 5	protein_coding	SCN5A	403497
ENSCAFG00000005088	0.124549	1.65636	1.86189	2.25848	23	8817052	8821552	-	cysteine and serine rich nuclear protein 1 [Source:VGNC Symbol;Acc:VGNC:39673]	cysteine and serine rich nuclear protein 1	protein_coding	CSRNP1	485596
ENSCAFG00000031104	-0.103298	-6.19506	-6.23707	-6.14803	23	8936790	8952809	-	Canis lupus familiaris C-X3-C motif chemokine receptor 1 (CX3CR1), mRNA. [Source:RefSeq mRNA;Acc:NM_001284491]	C-X3-C motif chemokine receptor 1	protein_coding	CX3CR1	485599
ENSCAFG00000029033	0.193689	0.863586	0.704249	1.253	23	11200335	11263032	+	0	0	lncRNA	0	0
ENSCAFG00000005361	-0.312247	-1.46724	-1.70262	-1.49414	23	11835624	11886907	-	0	0	deprecated	0	0
ENSCAFG00000005613	-0.236132	0.45344	0.454382	1.0404	23	16710674	16788340	+	solute carrier family 4 member 7 [Source:VGNC Symbol;Acc:VGNC:46436]	solute carrier family 4 member 7	protein_coding	SLC4A7	485637
ENSCAFG00000005849	-0.107613	-1.04343	-1.15584	-0.911483	23	25411413	25757609	+	TBC1 domain family member 5 [Source:VGNC Symbol;Acc:VGNC:47150]	TBC1 domain family member 5	protein_coding	TBC1D5	485651
ENSCAFG00000005873	-0.0565303	1.62161	1.66297	1.02489	23	26281855	26473559	+	raftlin, lipid raft linker 1 [Source:VGNC Symbol;Acc:VGNC:45500]	0	protein_coding	RFTN1	0
ENSCAFG00000006024	0.0499482	1.03931	1.01238	1.21054	23	27258670	27333920	+	SH3 domain binding protein 5 [Source:VGNC Symbol;Acc:VGNC:46120]	SH3 domain binding protein 5	protein_coding	SH3BP5	485657
ENSCAFG00000006695	0.00356717	0.70252	0.762124	1.31359	23	30797955	30878107	-	solute carrier organic anion transporter family member 2A1 [Source:VGNC Symbol;Acc:VGNC:46495]	solute carrier organic anion transporter family member 2A1	protein_coding	SLCO2A1	485668
ENSCAFG00000007541	0.20906	1.50868	1.54131	1.75587	23	34558127	34610763	+	muscle RAS oncogene homolog [Source:VGNC Symbol;Acc:VGNC:43358]	muscle RAS oncogene homolog	protein_coding	MRAS	477082
ENSCAFG00000008028	-0.029458	-2.84299	-2.8532	-2.08387	23	38814300	39353337	-	solute carrier family 9 member A9 [Source:VGNC Symbol;Acc:VGNC:46491]	solute carrier family 9 member A9	protein_coding	SLC9A9	611417
ENSCAFG00000031929	-0.191026	-1.17764	-1.1981	-0.708436	23	39472108	39496407	+	0	0	deprecated	0	0
ENSCAFG00000008101	0.0385235	-0.936674	-0.919487	-1.60201	23	41289827	41383170	-	procollagen-lysine,2-oxoglutarate 5-dioxygenase 2 [Source:VGNC Symbol;Acc:VGNC:44702]	procollagen-lysine,2-oxoglutarate 5-dioxygenase 2	protein_coding	PLOD2	485702
ENSCAFG00000008312	-0.0359708	-0.992077	-1.12875	-0.727928	23	43939702	43979393	+	HPS3 biogenesis of lysosomal organelles complex 2 subunit 1 [Source:VGNC Symbol;Acc:VGNC:41775]	HPS3 biogenesis of lysosomal organelles complex 2 subunit 1	protein_coding	HPS3	485709
ENSCAFG00000008387	-0.185927	0.590523	0.648475	1.17583	23	45044529	45133879	+	TSC22 domain family member 2 [Source:VGNC Symbol;Acc:VGNC:47893]	TSC22 domain family member 2	protein_coding	TSC22D2	477111
ENSCAFG00000008567	0.14795	4.99915	5.06018	5.76406	23	46416332	46424336	+	succinate receptor 1 [Source:VGNC Symbol;Acc:VGNC:46968]	succinate receptor 1	protein_coding	SUCNR1	485719
ENSCAFG00000040319	-0.125178	-1.60779	-1.73872	-1.43139	23	47497755	47502322	-	0	0	deprecated	0	0
ENSCAFG00000031794	0.0173087	-1.03795	-1.37959	-0.661678	23	47503351	47503798	+	RAP2B, member of RAS oncogene family [Source:VGNC Symbol;Acc:VGNC:52900]	0	protein_coding	RAP2B	0
ENSCAFG00000009096	-0.0168644	1.1325	1.25825	1.07015	23	51963106	51968401	-	latexin [Source:VGNC Symbol;Acc:VGNC:42871]	latexin	protein_coding	LXN	610062
ENSCAFG00000025580	-0.30356	-1.02388	-1.34408	-1.49141	25	7832886	8092263	-	FRY microtubule binding protein [Source:VGNC Symbol;Acc:VGNC:40988]	FRY microtubule binding protein	protein_coding	FRY	477318
ENSCAFG00000006585	0.264443	-1.12809	-1.23528	-1.04282	25	9295499	9347460	-	arachidonate 5-lipoxygenase activating protein [Source:VGNC Symbol;Acc:VGNC:59072]	arachidonate 5-lipoxygenase activating protein	protein_coding	ALOX5AP	477323
ENSCAFG00000034774	0.223262	-1.04235	-1.09077	-0.967992	25	10046128	10097457	-	0	0	deprecated	0	0
ENSCAFG00000006701	-0.146752	1.68689	1.85163	3.14529	25	11231723	11407514	+	fms related tyrosine kinase 1 [Source:VGNC Symbol;Acc:VGNC:40907]	fms related tyrosine kinase 1	protein_coding	FLT1	403727
ENSCAFG00000030320	-0.146264	-0.925099	-0.833234	-1.04479	25	13473151	13482249	+	shisa family member 2 [Source:HGNC Symbol;Acc:HGNC:20366]	0	protein_coding	SHISA2	0
ENSCAFG00000007288	0.0917826	-0.780304	-0.891711	-1.15855	25	17588698	17733755	+	crystallin lambda 1 [Source:VGNC Symbol;Acc:VGNC:39647]	crystallin lambda 1	protein_coding	CRYL1	486050
ENSCAFG00000007934	0.0484201	-1.23001	-1.18619	-0.836645	25	26048256	26057455	+	cathepsin B [Source:VGNC Symbol;Acc:VGNC:39709]	cathepsin B	protein_coding	CTSB	486077
ENSCAFG00000007953	0.243816	-0.845424	-0.827632	-1.60874	25	26101761	26117462	-	nei like DNA glycosylase 2 [Source:VGNC Symbol;Acc:VGNC:43727]	nei like DNA glycosylase 2	protein_coding	NEIL2	486078
ENSCAFG00000008300	-0.0281317	-0.716549	-0.651175	-1.4498	25	29205855	29222740	+	zinc finger protein 395 [Source:VGNC Symbol;Acc:VGNC:48717]	0	protein_coding	ZNF395	0
ENSCAFG00000008753	-0.122551	-0.627783	-0.741723	-1.34193	25	30900282	31038144	-	dihydropyrimidinase like 2 [Source:VGNC Symbol;Acc:VGNC:40083]	dihydropyrimidinase like 2	protein_coding	DPYSL2	486107
ENSCAFG00000009001	-0.271479	-0.986656	-1.13365	-1.20537	25	32050202	32257096	-	dedicator of cytokinesis 5 [Source:VGNC Symbol;Acc:VGNC:40049]	dedicator of cytokinesis 5	protein_coding	DOCK5	100684965
ENSCAFG00000009107	0.182134	-0.826127	-1.17162	-1.34652	25	33816206	33816626	+	NK3 homeobox 1 [Source:HGNC Symbol;Acc:HGNC:7838]	0	protein_coding	NKX3-1	0
ENSCAFG00000009245	-0.0929159	-0.808834	-0.787604	-1.08379	25	34301779	34319104	-	Rho related BTB domain containing 2 [Source:VGNC Symbol;Acc:VGNC:45557]	Rho related BTB domain containing 2	protein_coding	RHOBTB2	100856331
ENSCAFG00000034580	0.00922493	1.45526	1.52315	1.98777	25	34552411	34613965	-	0	0	deprecated	0	0
ENSCAFG00000009272	0.505868	2.04024	2.59706	2.45781	25	34591862	34594346	+	early growth response 3 [Source:VGNC Symbol;Acc:VGNC:40242]	early growth response 3	protein_coding	EGR3	486121
ENSCAFG00000009371	-0.190502	1.35104	1.27321	1.6378	25	34702292	34725197	-	sorbin and SH3 domain containing 3 [Source:VGNC Symbol;Acc:VGNC:46658]	0	protein_coding	SORBS3	0
ENSCAFG00000009390	-0.0457111	1.37674	1.34067	1.50415	25	34734469	34838962	-	protein phosphatase 3 catalytic subunit gamma [Source:VGNC Symbol;Acc:VGNC:44920]	protein phosphatase 3 catalytic subunit gamma	protein_coding	PPP3CC	609027
ENSCAFG00000009425	-0.110139	5.41957	5.40463	5.8227	25	34853819	34901190	-	solute carrier family 39 member 14 [Source:VGNC Symbol;Acc:VGNC:46402]	solute carrier family 39 member 14	protein_coding	SLC39A14	486124
ENSCAFG00000009587	0.0611197	2.13148	2.00708	2.16177	25	35044200	35087461	-	bone morphogenetic protein 1 [Source:VGNC Symbol;Acc:VGNC:38475]	0	protein_coding	BMP1	0
ENSCAFG00000009736	0.344063	0.62624	1.00381	1.71133	25	35165819	35176654	-	dematin actin binding protein [Source:VGNC Symbol;Acc:VGNC:40005]	0	protein_coding	DMTN	0
ENSCAFG00000009749	0	0.455947	0.340664	1.55384	25	35194747	35199792	-	fibroblast growth factor 17 [Source:VGNC Symbol;Acc:VGNC:40844]	fibroblast growth factor 17	protein_coding	FGF17	607952
ENSCAFG00000010461	-0.164209	-1.14847	-1.04856	-0.64277	25	40148617	40159959	-	transmembrane 4 L six family member 20 [Source:VGNC Symbol;Acc:VGNC:47408]	transmembrane 4 L six family member 20	protein_coding	TM4SF20	609780
ENSCAFG00000010505	0	1.54489	1.4115	0.472942	25	40506749	40509709	+	C-C motif chemokine ligand 20 [Source:VGNC Symbol;Acc:VGNC:38884]	C-C motif chemokine ligand 20	protein_coding	CCL20	448790
ENSCAFG00000030640	0.0990536	-1.91999	-1.78683	-1.67777	25	41421209	41547896	-	phosphotyrosine interaction domain containing 1 [Source:VGNC Symbol;Acc:VGNC:44526]	phosphotyrosine interaction domain containing 1	protein_coding	PID1	100685906
ENSCAFG00000029276	-0.133879	-1.06868	-1.35974	-1.46505	25	42396627	42397506	+	0	0	deprecated	0	0
ENSCAFG00000010704	0.023545	-0.624291	-0.671739	-1.08844	25	42467336	42530661	+	SP140 nuclear body protein [Source:VGNC Symbol;Acc:VGNC:59096]	SP140 nuclear body protein	protein_coding	SP140	609988
ENSCAFG00000010979	-0.0013025	-1.33474	-1.50688	-1.23415	25	43117255	43264159	+	armadillo repeat containing 9 [Source:VGNC Symbol;Acc:VGNC:38129]	armadillo repeat containing 9	protein_coding	ARMC9	477407
ENSCAFG00000011021	-0.240146	-3.29792	-3.35482	-3.84086	25	43287458	43293873	+	0	0	deprecated	0	0
ENSCAFG00000011816	-0.181742	-1.20483	-1.16738	-1.21376	25	44844916	44964061	+	diacylglycerol kinase delta [Source:VGNC Symbol;Acc:VGNC:39917]	diacylglycerol kinase delta	protein_coding	DGKD	486167
ENSCAFG00000012001	0.119307	-1.49985	-1.36934	0.510462	25	45697026	45697569	-	ADP ribosylation factor like GTPase 4C [Source:VGNC Symbol;Acc:VGNC:38113]	ADP ribosylation factor like GTPase 4C	protein_coding	ARL4C	100685179
ENSCAFG00000012092	0.0955126	-1.06566	-0.903397	-0.819985	25	46449277	46972782	+	ArfGAP with GTPase domain, ankyrin repeat and PH domain 1 [Source:VGNC Symbol;Acc:VGNC:37695]	ArfGAP with GTPase domain, ankyrin repeat and PH domain 1	protein_coding	AGAP1	606892
ENSCAFG00000012303	-0.0816714	-1.16367	-1.1383	-1.28161	25	48307818	48369940	+	LRR binding FLII interacting protein 1 [Source:VGNC Symbol;Acc:VGNC:59085]	LRR binding FLII interacting protein 1	protein_coding	LRRFIP1	477419
ENSCAFG00000012433	-0.29393	-1.20549	-1.32942	-1.01577	25	48716173	48748214	-	period circadian regulator 2 [Source:VGNC Symbol;Acc:VGNC:44421]	period circadian regulator 2	protein_coding	PER2	486180
ENSCAFG00000012680	0.0548446	-1.17973	-1.12141	-1.28863	25	50543895	50549468	+	arginyl aminopeptidase like 1 [Source:VGNC Symbol;Acc:VGNC:54353]	arginyl aminopeptidase like 1	protein_coding	RNPEPL1	486199
ENSCAFG00000012846	-0.145295	-1.15945	-1.1729	-1.39727	25	51145558	51177818	-	PAS domain containing serine/threonine kinase [Source:VGNC Symbol;Acc:VGNC:44270]	PAS domain containing serine/threonine kinase	protein_coding	PASK	609502
ENSCAFG00000013184	0.145526	4.34519	4.7549	5.64134	25	51608602	51618669	-	programmed cell death 1 [Source:VGNC Symbol;Acc:VGNC:44334]	0	protein_coding	PDCD1	0
ENSCAFG00000004087	-0.0962609	-0.895927	-0.972479	-1.17504	21	4824398	5167282	+	mastermind like transcriptional coactivator 2 [Source:VGNC Symbol;Acc:VGNC:42940]	mastermind like transcriptional coactivator 2	protein_coding	MAML2	485116
ENSCAFG00000004127	-0.263121	-1.72811	-1.79326	-1.69112	21	5828013	5891805	+	sestrin 3 [Source:VGNC Symbol;Acc:VGNC:46049]	sestrin 3	protein_coding	SESN3	485118
ENSCAFG00000004402	-0.0807007	-1.40115	-1.6325	-1.29068	21	12794706	12795846	-	serine protease 23 [Source:VGNC Symbol;Acc:VGNC:45065]	serine protease 23	protein_coding	PRSS23	485150
ENSCAFG00000005179	-0.119154	-0.804969	-0.649011	-1.40287	21	21626036	21677544	-	calpain 5 [Source:VGNC Symbol;Acc:VGNC:38705]	calpain 5	protein_coding	CAPN5	485175
ENSCAFG00000005203	-0.198587	-1.24852	-1.24952	-1.68313	21	21915955	21917053	-	tsukushi, small leucine rich proteoglycan [Source:VGNC Symbol;Acc:VGNC:52857]	tsukushi, small leucine rich proteoglycan	protein_coding	TSKU	485178
ENSCAFG00000005365	0.169998	1.83011	1.9426	1.20553	21	22831182	23001371	-	diacylglycerol O-acyltransferase 2 [Source:VGNC Symbol;Acc:VGNC:39913]	0	protein_coding	DGAT2	0
ENSCAFG00000005437	-0.0886701	-4.92128	-5.0155	-4.58561	21	23345709	23393624	-	solute carrier organic anion transporter family member 2B1 [Source:VGNC Symbol;Acc:VGNC:46496]	solute carrier organic anion transporter family member 2B1	protein_coding	SLCO2B1	485192
ENSCAFG00000005628	-0.0906269	0.189039	0.486349	1.34487	21	24929779	24930700	-	pyrimidinergic receptor P2Y6 [Source:VGNC Symbol;Acc:VGNC:44218]	0	protein_coding	P2RY6	0
ENSCAFG00000005677	-0.0156138	1.77304	1.71109	2.34224	21	25492079	25531060	+	ArfGAP with RhoGAP domain, ankyrin repeat and PH domain 1 [Source:VGNC Symbol;Acc:VGNC:38025]	0	protein_coding	ARAP1	0
ENSCAFG00000005698	0.107563	1.66143	1.32846	3.33483	21	25541551	25634469	+	phosphodiesterase 2A [Source:VGNC Symbol;Acc:VGNC:44351]	phosphodiesterase 2A	protein_coding	PDE2A	609574
ENSCAFG00000005829	0.219022	4.02562	4.0697	4.17753	21	26076756	26078672	-	interleukin 18 binding protein [Source:VGNC Symbol;Acc:VGNC:41952]	interleukin 18 binding protein	protein_coding	IL18BP	476818
ENSCAFG00000006411	0.051298	0.485798	0.548055	1.3719	21	29714399	29719799	+	sphingomyelin phosphodiesterase 1 [Source:VGNC Symbol;Acc:VGNC:46569]	sphingomyelin phosphodiesterase 1	protein_coding	SMPD1	485334
ENSCAFG00000006757	-0.0398193	-1.12478	-0.920118	-0.779838	21	31165368	31312126	+	PPFIA binding protein 2 [Source:VGNC Symbol;Acc:VGNC:44848]	PPFIA binding protein 2	protein_coding	PPFIBP2	485366
ENSCAFG00000007156	-0.155787	1.76973	1.81403	1.53263	21	32465067	32573474	-	DENN domain containing 5A [Source:VGNC Symbol;Acc:VGNC:39893]	DENN domain containing 5A	protein_coding	DENND5A	476844
ENSCAFG00000007562	-0.000718765	-1.01278	-1.1096	-1.22104	21	33620310	33655181	+	adenosine monophosphate deaminase 3 [Source:HGNC Symbol;Acc:HGNC:470]	0	protein_coding	AMPD3	0
ENSCAFG00000007580	0.0922238	-3.86784	-3.84823	-3.16367	21	33716952	33727385	-	lymphatic vessel endothelial hyaluronan receptor 1 [Source:VGNC Symbol;Acc:VGNC:42900]	lymphatic vessel endothelial hyaluronan receptor 1	protein_coding	LYVE1	100855439
ENSCAFG00000007867	-0.0325045	-1.07456	-1.22952	-1.37083	21	35153040	35546023	+	microtubule associated monooxygenase, calponin and LIM domain containing 2 [Source:HGNC Symbol;Acc:HGNC:24693]	microtubule associated monooxygenase, calponin and LIM domain containing 2	protein_coding	MICAL2	476858
ENSCAFG00000029553	0.497203	8.6776	8.49393	7.34406	21	40627470	40634004	-	0	0	deprecated	0	0
ENSCAFG00000015205	0	1.80348	1.64488	2.12878	21	40647280	40650792	-	Canis lupus familiaris serum amyloid A1 (SAA1), mRNA. [Source:RefSeq mRNA;Acc:NM_001313872]	serum amyloid A1	protein_coding	SAA1	751814
ENSCAFG00000009135	0.185381	8.28505	8.12887	7.04442	21	40663391	40704729	+	serum amyloid A1 [Source:NCBI gene;Acc:403585]	serum amyloid A1	protein_coding	SAA1	403585
ENSCAFG00000015206	0.413911	8.61421	8.45101	7.27045	21	40680857	40685074	+	serum amyloid A protein [Source:NCBI gene;Acc:476879]	serum amyloid A protein	protein_coding	0	476879
ENSCAFG00000031339	-0.00366536	-1.23859	-1.19543	-0.696542	21	41070580	41077911	+	transmembrane protein 86A [Source:VGNC Symbol;Acc:VGNC:47608]	transmembrane protein 86A	protein_coding	TMEM86A	485407
ENSCAFG00000009777	-0.339288	1.24985	0.997411	1.49049	21	41783347	42181231	+	neuron navigator 2 [Source:VGNC Symbol;Acc:VGNC:43630]	neuron navigator 2	protein_coding	NAV2	485411
ENSCAFG00000009822	-0.114326	-0.902873	-0.624063	-1.04788	21	42386561	42403627	+	HIV-1 Tat interactive protein 2 [Source:VGNC Symbol;Acc:VGNC:41821]	HIV-1 Tat interactive protein 2	protein_coding	HTATIP2	476886
ENSCAFG00000030417	-0.152374	-0.949984	-1.04023	-0.924477	21	50309935	50316082	+	syntaxin 3 [Source:VGNC Symbol;Acc:VGNC:46955]	syntaxin 3	protein_coding	STX3	100855648
ENSCAFG00000010352	0.0343008	-1.12934	-0.979062	-0.653247	21	50448935	50456914	+	membrane spanning 4-domains A2 [Source:VGNC Symbol;Acc:VGNC:43432]	membrane spanning 4-domains A2	protein_coding	MS4A2	403799
ENSCAFG00000010370	0.126028	2.86351	2.93117	3.70658	21	50640839	50659044	+	membrane spanning 4-domains A7 [Source:VGNC Symbol;Acc:VGNC:49673]	membrane spanning 4-domains A7	protein_coding	MS4A7	612564
ENSCAFG00000005157	-0.203427	-1.66695	-1.49749	-1.79388	24	599772	601649	+	thrombomodulin [Source:VGNC Symbol;Acc:VGNC:47334]	thrombomodulin	protein_coding	THBD	474355
ENSCAFG00000005883	-0.134431	-0.852136	-0.801536	-1.2622	24	14136807	14172023	+	thioredoxin related transmembrane protein 4 [Source:VGNC Symbol;Acc:VGNC:47645]	0	protein_coding	TMX4	0
ENSCAFG00000006219	0.0440325	1.37066	1.23806	1.61189	24	17586742	17659907	+	sialic acid binding Ig like lectin 1 [Source:VGNC Symbol;Acc:VGNC:46168]	sialic acid binding Ig like lectin 1	protein_coding	SIGLEC1	485794
ENSCAFG00000015593	-0.0544586	-1.43231	-1.51988	-1.06763	24	19524892	19544939	+	signal-regulatory protein beta-1 [Source:NCBI gene;Acc:609523]	signal-regulatory protein beta-1	protein_coding	0	609523
ENSCAFG00000029125	0.0693296	-1.33071	-1.30064	-1.43172	24	19556652	19573560	+	signal regulatory protein beta 2 [Source:VGNC Symbol;Acc:VGNC:49696]	signal regulatory protein beta 2	protein_coding	SIRPB2	485810
ENSCAFG00000006973	-0.000464235	-1.07088	-1.08484	-1.41278	24	20513566	20514532	-	SRY-box 12 [Source:VGNC Symbol;Acc:VGNC:46673]	SRY-box 12	protein_coding	SOX12	485820
ENSCAFG00000007122	0.0464615	2.86591	2.82402	3.15008	24	21473304	21513489	+	HCK proto-oncogene, Src family tyrosine kinase [Source:VGNC Symbol;Acc:VGNC:41618]	HCK proto-oncogene, Src family tyrosine kinase	protein_coding	HCK	485828
ENSCAFG00000007145	-0.0804713	1.95581	1.86721	2.05534	24	21522179	21575234	+	transmembrane 9 superfamily member 4 [Source:VGNC Symbol;Acc:VGNC:47417]	transmembrane 9 superfamily member 4	protein_coding	TM9SF4	477191
ENSCAFG00000031042	-0.167358	1.94529	1.88614	1.90484	24	21594593	21603015	-	PLAG1 like zinc finger 2 [Source:VGNC Symbol;Acc:VGNC:44640]	PLAG1 like zinc finger 2	protein_coding	PLAGL2	485829
ENSCAFG00000007206	-0.108815	1.24025	1.2078	1.09521	24	21666909	21703541	+	0	0	deprecated	0	0
ENSCAFG00000007232	0.0354944	2.43738	2.52366	2.36774	24	21808605	21940054	-	nucleolar protein 4 like [Source:VGNC Symbol;Acc:VGNC:54656]	0	protein_coding	NOL4L	0
ENSCAFG00000007578	0.112176	1.04068	0.930213	0.833882	24	23796637	23798168	+	tumor protein p53 inducible nuclear protein 2 [Source:VGNC Symbol;Acc:VGNC:47726]	tumor protein p53 inducible nuclear protein 2	protein_coding	TP53INP2	610064
ENSCAFG00000008413	-0.0925967	-0.99271	-1.06492	-1.09661	24	24925720	25050348	+	erythrocyte membrane protein band 4.1 like 1 [Source:VGNC Symbol;Acc:VGNC:40393]	erythrocyte membrane protein band 4.1 like 1	protein_coding	EPB41L1	485855
ENSCAFG00000008755	0.0359855	1.19806	1.13111	0.675562	24	25986688	26020149	+	SRC proto-oncogene, non-receptor tyrosine kinase [Source:VGNC Symbol;Acc:VGNC:46791]	SRC proto-oncogene, non-receptor tyrosine kinase	protein_coding	SRC	485864
ENSCAFG00000008869	0.126006	1.27514	1.3647	2.19237	24	26632986	26662822	-	transglutaminase 2 [Source:VGNC Symbol;Acc:VGNC:47316]	transglutaminase 2	protein_coding	TGM2	485867
ENSCAFG00000009017	0.00492154	0.740555	0.774534	1.15108	24	27231915	27299958	+	protein phosphatase 1 regulatory subunit 16B [Source:VGNC Symbol;Acc:VGNC:44885]	protein phosphatase 1 regulatory subunit 16B	protein_coding	PPP1R16B	485871
ENSCAFG00000024903	-0.0237819	0.78257	0.81587	1.83038	24	28770748	28772525	-	MAF bZIP transcription factor B [Source:VGNC Symbol;Acc:VGNC:54653]	0	protein_coding	MAFB	0
ENSCAFG00000009058	-0.0347622	0.947183	0.974581	1.06631	24	29075158	29165539	+	DNA topoisomerase I [Source:VGNC Symbol;Acc:VGNC:49631]	DNA topoisomerase I	protein_coding	TOP1	477229
ENSCAFG00000009142	-0.0203559	-0.424966	-0.401936	-1.00299	24	29343634	29359104	+	lipin 3 [Source:VGNC Symbol;Acc:VGNC:42753]	lipin 3	protein_coding	LPIN3	485876
ENSCAFG00000009291	-0.385548	-1.37664	-1.47798	-1.87723	24	31239377	31267346	+	L3MBTL histone methyl-lysine binding protein 1 [Source:VGNC Symbol;Acc:VGNC:54652]	0	protein_coding	L3MBTL1	0
ENSCAFG00000009641	-0.0153269	1.85274	1.68815	1.30492	24	32504711	32505833	+	Canis lupus familiaris peptidase inhibitor 3 (PI3), mRNA. [Source:RefSeq mRNA;Acc:NM_001290099]	peptidase inhibitor 3	protein_coding	PI3	477241
ENSCAFG00000030211	0.183159	3.1005	3.193	3.22009	24	32628084	32648941	-	syndecan 4 [Source:VGNC Symbol;Acc:VGNC:45944]	syndecan 4	protein_coding	SDC4	485893
ENSCAFG00000009681	0.211633	0.854743	0.837301	1.26396	24	32661819	32665276	+	SYS1 golgi trafficking protein [Source:VGNC Symbol;Acc:VGNC:54736]	SYS1 golgi trafficking protein	protein_coding	SYS1	485894
ENSCAFG00000009780	0.054371	-0.921408	-0.794989	-1.15586	24	33180848	33182714	-	neuralized E3 ubiquitin protein ligase 2 [Source:VGNC Symbol;Acc:VGNC:43751]	neuralized E3 ubiquitin protein ligase 2	protein_coding	NEURL2	477248
ENSCAFG00000009905	0.275587	3.27805	3.31939	3.60439	24	33273917	33281411	+	matrix metallopeptidase 9 [Source:VGNC Symbol;Acc:VGNC:43290]	matrix metallopeptidase 9	protein_coding	MMP9	403885
ENSCAFG00000009994	0.196648	5.81161	5.87136	6.16992	24	33373044	33383309	+	CD40 molecule [Source:VGNC Symbol;Acc:VGNC:38958]	CD40 molecule	protein_coding	CD40	403469
ENSCAFG00000010313	-0.0230868	-0.806308	-0.769741	-1.39283	24	33598741	33639100	-	engulfment and cell motility 2 [Source:VGNC Symbol;Acc:VGNC:40310]	engulfment and cell motility 2	protein_coding	ELMO2	477251
ENSCAFG00000010434	0.41471	0.606221	0.525466	1.36834	24	33778551	33785399	-	thyrotropin-releasing hormone receptor-like [Source:NCBI gene;Acc:485909]	thyrotropin-releasing hormone receptor-like	protein_coding	0	485909
ENSCAFG00000010435	-0.188062	0.574935	0.825627	2.32058	24	33797120	33799731	-	osteoclast stimulatory transmembrane protein [Source:VGNC Symbol;Acc:VGNC:54657]	0	protein_coding	OCSTAMP	0
ENSCAFG00000010874	-0.0673987	-1.11617	-1.0906	-0.98059	24	34732923	34828569	-	sulfatase 2 [Source:VGNC Symbol;Acc:VGNC:46975]	sulfatase 2	protein_coding	SULF2	477254
ENSCAFG00000010948	-0.0877564	1.63973	1.55874	1.84904	24	35402771	35582041	-	phosphatidylinositol-3,4,5-trisphosphate dependent Rac exchange factor 1 [Source:VGNC Symbol;Acc:VGNC:44962]	0	protein_coding	PREX1	0
ENSCAFG00000011408	-0.153217	0.669922	0.668776	1.12116	24	35930258	35954170	-	zinc finger NFX1-type containing 1 [Source:VGNC Symbol;Acc:VGNC:48834]	zinc finger NFX1-type containing 1	protein_coding	ZNFX1	477260
ENSCAFG00000011366	0.258996	1.25976	1.12339	2.20373	24	36025471	36119488	-	potassium voltage-gated channel subfamily B member 1 [Source:VGNC Symbol;Acc:VGNC:42235]	potassium voltage-gated channel subfamily B member 1	protein_coding	KCNB1	485918
ENSCAFG00000011426	-0.0322923	0.138369	0.393989	1.20226	24	36129000	36162505	-	prostaglandin I2 synthase [Source:VGNC Symbol;Acc:VGNC:45149]	0	protein_coding	PTGIS	0
ENSCAFG00000011499	0.272972	0.894422	1.23287	0.268072	24	36498134	36503604	+	snail family transcriptional repressor 1 [Source:VGNC Symbol;Acc:VGNC:46584]	snail family transcriptional repressor 1	protein_coding	SNAI1	485924
ENSCAFG00000031326	0.317774	2.29036	2.46537	2.5139	24	36633868	36662656	+	CCAAT enhancer binding protein beta [Source:VGNC Symbol;Acc:VGNC:54618]	CCAAT enhancer binding protein beta	protein_coding	CEBPB	100856480
ENSCAFG00000011531	-0.00801242	1.08489	1.0248	1.3739	24	36936430	37003720	+	protein tyrosine phosphatase non-receptor type 1 [Source:VGNC Symbol;Acc:VGNC:45167]	protein tyrosine phosphatase non-receptor type 1	protein_coding	PTPN1	477263
ENSCAFG00000011625	-0.144702	-1.45111	-1.40926	-1.21063	24	37606926	37752856	-	nuclear factor of activated T cells 2 [Source:VGNC Symbol;Acc:VGNC:43767]	0	protein_coding	NFATC2	0
ENSCAFG00000011813	-0.172153	1.01224	0.812708	1.33561	24	39414709	39438204	-	zinc finger protein 217 [Source:VGNC Symbol;Acc:VGNC:48674]	0	protein_coding	ZNF217	0
ENSCAFG00000011920	-0.127906	-2.1769	-2.40524	-2.02096	24	41642666	41661995	+	Cas scaffold protein family member 4 [Source:VGNC Symbol;Acc:VGNC:38741]	0	protein_coding	CASS4	0
ENSCAFG00000032121	0.0471409	-0.771829	-0.698824	-1.20772	24	42396310	42410589	+	RNA binding motif protein 38 [Source:VGNC Symbol;Acc:VGNC:54726]	RNA binding motif protein 38	protein_coding	RBM38	611796
ENSCAFG00000031382	-0.335821	-2.04145	-2.15367	-2.00541	24	42601047	42609565	-	prostate transmembrane protein, androgen induced 1 [Source:VGNC Symbol;Acc:VGNC:44731]	prostate transmembrane protein, androgen induced 1	protein_coding	PMEPA1	485945
ENSCAFG00000039392	0.0786021	3.65282	3.79949	4.04288	24	46527285	46529135	+	0	0	deprecated	0	0
ENSCAFG00000012710	-0.224032	4.06435	4.24623	4.66343	24	46548719	46560725	+	solute carrier organic anion transporter family member 4A1 [Source:VGNC Symbol;Acc:VGNC:46498]	0	protein_coding	SLCO4A1	0
ENSCAFG00000012968	-0.167699	1.76025	1.67294	1.45378	24	47146118	47161378	-	helicase with zinc finger 2 [Source:VGNC Symbol;Acc:VGNC:41653]	helicase with zinc finger 2	protein_coding	HELZ2	485973
ENSCAFG00000013120	-0.197806	-0.349914	-0.3263	-1.01023	24	47426339	47434023	-	zinc finger protein 512B [Source:VGNC Symbol;Acc:VGNC:48744]	zinc finger protein 512B	protein_coding	ZNF512B	485983
ENSCAFG00000006514	0.12264	4.01523	4.07241	3.87904	27	952885	954067	+	G protein-coupled receptor 84 [Source:VGNC Symbol;Acc:VGNC:41446]	G protein-coupled receptor 84	protein_coding	GPR84	100687941
ENSCAFG00000007322	-0.181937	-1.42809	-1.44906	-1.31069	27	2320040	2325659	+	keratin 3 [Source:VGNC Symbol;Acc:VGNC:42525]	0	protein_coding	KRT3	0
ENSCAFG00000007338	-0.216509	1.93853	2.49256	0.878246	27	2947618	2955829	-	nuclear receptor subfamily 4 group A member 1 [Source:VGNC Symbol;Acc:VGNC:43954]	nuclear receptor subfamily 4 group A member 1	protein_coding	NR4A1	403897
ENSCAFG00000007728	-0.034677	-0.355513	-0.459968	-1.03641	27	3404043	3460556	-	solute carrier family 4 member 8 [Source:VGNC Symbol;Acc:VGNC:46437]	solute carrier family 4 member 8	protein_coding	SLC4A8	403697
ENSCAFG00000007902	-0.208409	2.45978	2.286	2.52764	27	3790059	3822762	+	solute carrier family 11 member 2 [Source:VGNC Symbol;Acc:VGNC:46217]	solute carrier family 11 member 2	protein_coding	SLC11A2	486543
ENSCAFG00000032583	-0.0103917	-1.54052	-1.73545	-2.06701	27	3856115	3866407	-	methyltransferase like 7A [Source:VGNC Symbol;Acc:VGNC:43180]	methyltransferase like 7A	protein_coding	METTL7A	100685262
ENSCAFG00000008465	0.0206458	1.30625	1.37592	1.56181	27	4963435	5016759	+	formin like 3 [Source:VGNC Symbol;Acc:VGNC:40915]	formin like 3	protein_coding	FMNL3	486555
ENSCAFG00000008811	0.449137	1.39453	1.43397	1.15724	27	5679748	5686692	+	Rho family GTPase 1 [Source:VGNC Symbol;Acc:VGNC:45616]	Rho family GTPase 1	protein_coding	RND1	477623
ENSCAFG00000009103	-0.0910452	-1.32081	-1.34656	-1.10806	27	6852937	6910941	+	vitamin D receptor [Source:VGNC Symbol;Acc:VGNC:48249]	vitamin D receptor	protein_coding	VDR	486588
ENSCAFG00000009286	-0.080869	-0.984969	-0.915658	-1.02202	27	8111386	8174464	+	solute carrier family 38 member 1 [Source:VGNC Symbol;Acc:VGNC:46390]	solute carrier family 38 member 1	protein_coding	SLC38A1	477633
ENSCAFG00000010589	-0.151266	-1.21596	-1.27664	-0.952599	27	16257814	16350143	-	FYVE, RhoGEF and PH domain containing 4 [Source:VGNC Symbol;Acc:VGNC:40836]	FYVE, RhoGEF and PH domain containing 4	protein_coding	FGD4	486615
ENSCAFG00000010639	-0.262879	0.541284	0.486313	1.3504	27	16829576	16856311	-	retroelement silencing factor 1 [Source:VGNC Symbol;Acc:VGNC:42371]	retroelement silencing factor 1	protein_coding	RESF1	477650
ENSCAFG00000011458	-0.0788087	-1.45197	-1.59787	-1.6119	27	22369417	22409441	-	lymphoid restricted membrane protein [Source:NCBI gene;Acc:486631]	lymphoid restricted membrane protein	protein_coding	0	486631
ENSCAFG00000033004	0.0890601	-0.604742	-0.863064	-1.02381	27	22412025	22422842	-	0	0	deprecated	0	0
ENSCAFG00000011487	-0.0102877	0.708161	0.775476	1.17353	27	22569995	22636850	+	branched chain amino acid transaminase 1 [Source:VGNC Symbol;Acc:VGNC:38401]	branched chain amino acid transaminase 1	protein_coding	BCAT1	486633
ENSCAFG00000012724	-0.0827745	-1.14157	-1.12079	-1.27821	27	30951396	31072844	+	epidermal growth factor receptor pathway substrate 8 [Source:VGNC Symbol;Acc:VGNC:40427]	0	protein_coding	EPS8	0
ENSCAFG00000012789	-0.0941803	-1.38984	-1.50099	-1.34318	27	31082288	31321894	-	protein tyrosine phosphatase receptor type O [Source:VGNC Symbol;Acc:VGNC:45195]	protein tyrosine phosphatase receptor type O	protein_coding	PTPRO	486664
ENSCAFG00000012854	-0.46835	-1.2054	-0.933607	-1.05443	27	31413307	31528921	+	RAS like estrogen regulated growth inhibitor [Source:VGNC Symbol;Acc:VGNC:45478]	RAS like estrogen regulated growth inhibitor	protein_coding	RERG	486665
ENSCAFG00000012883	0.116903	-1.02751	-0.964734	-0.982289	27	31662895	31683590	+	Rho GDP dissociation inhibitor beta [Source:VGNC Symbol;Acc:VGNC:38070]	Rho GDP dissociation inhibitor beta	protein_coding	ARHGDIB	486666
ENSCAFG00000013148	-0.24758	-1.45337	-1.70014	-1.32323	27	32471152	32877656	+	glutamate ionotropic receptor NMDA type subunit 2B [Source:VGNC Symbol;Acc:VGNC:41493]	glutamate ionotropic receptor NMDA type subunit 2B	protein_coding	GRIN2B	494009
ENSCAFG00000031033	0.00832307	0.966956	1.02213	1.30302	27	33177638	33184332	-	epithelial membrane protein 1 [Source:VGNC Symbol;Acc:VGNC:40352]	epithelial membrane protein 1	protein_coding	EMP1	486676
ENSCAFG00000013245	0.0940441	0.980381	0.945271	1.09128	27	33671512	33672760	+	G protein-coupled receptor 19 [Source:VGNC Symbol;Acc:VGNC:41424]	0	protein_coding	GPR19	0
ENSCAFG00000013248	0.35041	1.05996	0.879152	0.832982	27	33690208	33711329	-	cAMP responsive element binding protein like 2 [Source:VGNC Symbol;Acc:VGNC:39602]	cAMP responsive element binding protein like 2	protein_coding	CREBL2	611207
ENSCAFG00000013274	-0.312613	0.842804	0.898659	1.0269	27	33789800	33833582	+	dual specificity phosphatase 16 [Source:VGNC Symbol;Acc:VGNC:40130]	dual specificity phosphatase 16	protein_coding	DUSP16	486683
ENSCAFG00000013495	-0.16015	1.89457	2.0666	2.03929	27	35828940	35838821	+	oxidized low density lipoprotein receptor 1 [Source:VGNC Symbol;Acc:VGNC:44120]	oxidized low density lipoprotein receptor 1	protein_coding	OLR1	486694
ENSCAFG00000013504	-0.0641882	-1.73718	-1.57199	-1.28892	27	35864120	35884337	+	C-type lectin domain containing 7A [Source:VGNC Symbol;Acc:VGNC:39335]	C-type lectin domain containing 7A	protein_coding	CLEC7A	611385
ENSCAFG00000013531	-0.113639	-0.808524	-1.01368	-0.911814	27	35919909	35934027	-	0	0	deprecated	0	0
ENSCAFG00000028762	0.098556	-2.3398	-2.24256	-2.33215	27	36740983	36766777	-	killer cell lectin like receptor G1 [Source:VGNC Symbol;Acc:VGNC:42487]	killer cell lectin like receptor G1	protein_coding	KLRG1	611464
ENSCAFG00000025436	-0.176477	-2.37662	-2.64643	-1.06543	27	37433791	37435246	-	complement C3a receptor 1 [Source:VGNC Symbol;Acc:VGNC:38592]	complement C3a receptor 1	protein_coding	C3AR1	486704
ENSCAFG00000025324	0.0123348	1.4408	1.47136	0.797799	27	37519569	37558847	+	C-type lectin domain family 4 member D [Source:HGNC Symbol;Acc:HGNC:14554]	C-type lectin domain family 4 member D	protein_coding	CLEC4D	611536
ENSCAFG00000013968	-0.0320915	-0.926397	-1.01381	-0.660133	27	37669630	37700814	+	CD163 molecule [Source:VGNC Symbol;Acc:VGNC:38931]	CD163 molecule	protein_coding	CD163	477704
ENSCAFG00000014011	0.125845	2.05897	1.95224	1.75333	27	37777339	37803048	-	antigen WC1.1-like [Source:NCBI gene;Acc:611565]	antigen WC1.1-like	protein_coding	0	611565
ENSCAFG00000014098	0.0648753	0.710135	0.764585	1.20036	27	37935006	37949666	+	complement C1r subcomponent like [Source:VGNC Symbol;Acc:VGNC:38587]	complement C1r subcomponent like	protein_coding	C1RL	486713
ENSCAFG00000014220	0.28288	2.208	1.8274	2.17438	27	37951310	37960918	+	complement C1r [Source:VGNC Symbol;Acc:VGNC:38586]	complement C1r	protein_coding	C1R	477707
ENSCAFG00000014463	0.0573222	0.896777	0.908093	1.18768	27	38084523	38096803	-	protein tyrosine phosphatase non-receptor type 6 [Source:VGNC Symbol;Acc:VGNC:45179]	protein tyrosine phosphatase non-receptor type 6	protein_coding	PTPN6	486717
ENSCAFG00000014717	-0.0540224	-1.54539	-1.65858	-2.19077	27	38341053	38342839	+	PILR alpha associated neural protein [Source:VGNC Symbol;Acc:VGNC:44518]	PILR alpha associated neural protein	protein_coding	PIANP	611639
ENSCAFG00000015138	0.06644	-1.13397	-1.10877	-0.748454	27	38522494	38525108	+	vesicle associated membrane protein 1 [Source:VGNC Symbol;Acc:VGNC:54386]	vesicle associated membrane protein 1	protein_coding	VAMP1	486726
ENSCAFG00000015172	0.0160558	1.71279	1.72378	2.16923	27	38742225	38754966	-	CD9 molecule [Source:VGNC Symbol;Acc:VGNC:38981]	0	protein_coding	CD9	0
ENSCAFG00000015228	0.480016	2.99471	2.81314	4.37764	27	38834908	38972738	+	von Willebrand factor [Source:VGNC Symbol;Acc:VGNC:48329]	von Willebrand factor	protein_coding	VWF	399544
ENSCAFG00000015466	0.0401614	3.37368	3.37477	4.57748	27	41528234	41648367	-	tetraspanin 9 [Source:VGNC Symbol;Acc:VGNC:47926]	tetraspanin 9	protein_coding	TSPAN9	612996
ENSCAFG00000040525	-0.0322923	1.68531	1.73799	2.19544	27	41684759	41721398	-	0	0	deprecated	0	0
ENSCAFG00000015522	-0.321549	1.9019	2.03372	2.97013	27	41749045	41782824	-	TEA domain transcription factor 4 [Source:VGNC Symbol;Acc:VGNC:57446]	TEA domain transcription factor 4	protein_coding	TEAD4	611826
ENSCAFG00000015756	0.705986	1.49066	1.18642	3.13952	27	42269696	42296182	-	solute carrier family 6 member 12 [Source:VGNC Symbol;Acc:VGNC:46455]	solute carrier family 6 member 12	protein_coding	SLC6A12	404013
ENSCAFG00000015790	-0.0610758	-0.99025	-1.07242	-0.753833	27	42605518	42606730	-	ninjurin 2 [Source:VGNC Symbol;Acc:VGNC:43812]	0	protein_coding	NINJ2	0
ENSCAFG00000015804	-0.166878	-0.901966	-1.03284	-0.733553	27	42765180	42911929	+	WNK lysine deficient protein kinase 1 [Source:VGNC Symbol;Acc:VGNC:48418]	WNK lysine deficient protein kinase 1	protein_coding	WNK1	477728
ENSCAFG00000031884	0.264458	0.831502	0.838528	1.22646	27	43625399	43626398	-	0	0	deprecated	0	0
ENSCAFG00000016114	-0.0683211	-1.50908	-1.54419	-1.42871	27	44885445	44913007	-	adenosine deaminase 2 [Source:VGNC Symbol;Acc:VGNC:37569]	adenosine deaminase 2	protein_coding	ADA2	484249
ENSCAFG00000008997	-0.00194351	-0.838889	-0.911644	-1.27815	34	203381	228475	-	OTU deubiquitinase with linear linkage specificity like [Source:VGNC Symbol;Acc:VGNC:40574]	OTU deubiquitinase with linear linkage specificity like	protein_coding	OTULINL	606782
ENSCAFG00000011828	-0.163936	-1.07624	-0.990705	-1.28644	34	16446943	16504372	-	kelch like family member 6 [Source:VGNC Symbol;Acc:VGNC:42475]	kelch like family member 6	protein_coding	KLHL6	488096
ENSCAFG00000012085	-0.198303	-0.963141	-0.929534	-1.76227	34	16851375	16946786	-	ATP binding cassette subfamily C member 5 [Source:VGNC Symbol;Acc:VGNC:37442]	ATP binding cassette subfamily C member 5	protein_coding	ABCC5	478648
ENSCAFG00000013218	-0.125927	-0.833812	-0.921226	-1.1549	34	18020171	18069673	-	enoyl-CoA hydratase and 3-hydroxyacyl CoA dehydrogenase [Source:VGNC Symbol;Acc:VGNC:40250]	enoyl-CoA hydratase and 3-hydroxyacyl CoA dehydrogenase	protein_coding	EHHADH	488110
ENSCAFG00000013297	-0.164744	0.931266	0.837168	2.08178	34	18368130	18522156	-	insulin like growth factor 2 mRNA binding protein 2 [Source:VGNC Symbol;Acc:VGNC:41899]	0	protein_coding	IGF2BP2	0
ENSCAFG00000013420	-0.0963525	3.05272	2.99347	3.76616	34	18729597	18788313	-	ETS variant 5 [Source:VGNC Symbol;Acc:VGNC:40499]	ETS variant 5	protein_coding	ETV5	607474
ENSCAFG00000013889	0.052772	-1.8373	-1.59555	-2.38867	34	19828914	19831943	+	receptor transporter protein 4 [Source:VGNC Symbol;Acc:VGNC:53463]	receptor transporter protein 4	protein_coding	RTP4	488122
ENSCAFG00000013904	-0.164981	0.663029	0.675633	1.39401	34	20087394	20124704	-	BCL6 transcription repressor [Source:NCBI gene;Acc:488124]	BCL6 transcription repressor	protein_coding	BCL6	488124
ENSCAFG00000014029	-0.127349	0.635266	0.782564	1.15754	34	22547217	22622645	+	interleukin 1 receptor accessory protein [Source:VGNC Symbol;Acc:VGNC:41960]	interleukin 1 receptor accessory protein	protein_coding	IL1RAP	488126
ENSCAFG00000014075	-0.0325545	1.77565	1.86368	2.48035	34	24411686	24519888	-	Mab-21 domain containing 2 [Source:VGNC Symbol;Acc:VGNC:43048]	0	protein_coding	MB21D2	0
ENSCAFG00000014158	0	0.491523	0.520453	1.82307	34	24903357	25015885	-	ATPase 13A4 [Source:VGNC Symbol;Acc:VGNC:38244]	ATPase 13A4	protein_coding	ATP13A4	100855915
ENSCAFG00000031848	-0.0317233	-1.72997	-1.664	-2.25863	34	26139542	26154671	-	0	0	protein_coding	0	0
ENSCAFG00000015157	-0.16512	-0.815236	-1.11155	-0.79365	34	35427907	35727312	-	TRAF2 and NCK interacting kinase [Source:VGNC Symbol;Acc:VGNC:47675]	TRAF2 and NCK interacting kinase	protein_coding	TNIK	488166
ENSCAFG00000015246	-0.102034	-0.957902	-0.921888	-1.50949	34	35917729	36080428	-	phospholipase D1 [Source:VGNC Symbol;Acc:VGNC:44660]	0	protein_coding	PLD1	0
ENSCAFG00000006638	0.0635825	0.745727	1.01176	0.888998	29	1152796	1156653	-	snail family transcriptional repressor 2 [Source:VGNC Symbol;Acc:VGNC:46585]	snail family transcriptional repressor 2	protein_coding	SNAI2	486940
ENSCAFG00000006999	0.282552	-0.833625	-1.07573	-1.16124	29	6640125	7064029	+	XK related 4 [Source:VGNC Symbol;Acc:VGNC:54125]	XK related 4	protein_coding	XKR4	609128
ENSCAFG00000007034	-0.04431	1.65996	1.66748	2.22285	29	7367480	7447612	+	LYN proto-oncogene, Src family tyrosine kinase [Source:VGNC Symbol;Acc:VGNC:42882]	LYN proto-oncogene, Src family tyrosine kinase	protein_coding	LYN	477886
ENSCAFG00000008408	0.108035	-1.32359	-1.16518	-1.3654	29	27420086	27460421	-	tumor protein D52 [Source:NCBI gene;Acc:477920]	tumor protein D52	protein_coding	0	477920
ENSCAFG00000008422	-0.0594396	-1.19815	-1.25725	-1.2875	29	27897307	28067358	-	zinc finger protein 704 [Source:VGNC Symbol;Acc:VGNC:48803]	0	protein_coding	ZNF704	0
ENSCAFG00000008430	-0.203149	-0.637878	-0.772509	-1.42648	29	28211084	28227767	-	phosphoprotein membrane anchor with glycosphingolipid microdomains 1 [Source:VGNC Symbol;Acc:VGNC:44242]	phosphoprotein membrane anchor with glycosphingolipid microdomains 1	protein_coding	PAG1	610895
ENSCAFG00000009305	-0.11243	-0.842034	-1.00529	-0.944404	29	39333121	39388362	+	epithelial splicing regulatory protein 1 [Source:VGNC Symbol;Acc:VGNC:40478]	0	protein_coding	ESRP1	0
ENSCAFG00000006576	-0.166116	-1.37806	-1.52036	-0.607436	28	614394	900471	+	WDFY family member 4 [Source:VGNC Symbol;Acc:VGNC:53018]	WDFY family member 4	protein_coding	WDFY4	486770
ENSCAFG00000006604	-0.107723	-0.6885	-0.74704	-1.18473	28	933755	1024883	-	V-set and transmembrane domain containing 4 [Source:VGNC Symbol;Acc:VGNC:53017]	transmembrane protein 273	protein_coding	VSTM4	100686036
ENSCAFG00000024930	-0.0418781	-1.47861	-1.62713	-1.59705	28	1069177	1106990	-	0	0	deprecated	0	0
ENSCAFG00000006869	-0.112408	2.47138	2.50324	3.02286	28	1956699	1980944	+	Canis lupus familiaris zinc finger AN1-type containing 4 (ZFAND4), mRNA. [Source:RefSeq mRNA;Acc:NM_001302671]	zinc finger AN1-type containing 4	protein_coding	ZFAND4	477752
ENSCAFG00000007010	0.210976	-0.807834	-1.03583	-1.40058	28	2452376	2478620	-	Ras association domain family member 4 [Source:VGNC Symbol;Acc:VGNC:45381]	Ras association domain family member 4	protein_coding	RASSF4	607383
ENSCAFG00000007224	-0.0836744	0.980612	1.07111	1.50966	28	5438843	5524191	-	5-hydroxytryptamine receptor 7 [Source:VGNC Symbol;Acc:VGNC:41834]	5-hydroxytryptamine receptor 7	protein_coding	HTR7	477762
ENSCAFG00000029146	-0.400042	1.5973	1.78604	1.78442	28	6167088	6171934	-	protein phosphatase 1 regulatory subunit 3C [Source:VGNC Symbol;Acc:VGNC:44898]	protein phosphatase 1 regulatory subunit 3C	protein_coding	PPP1R3C	477766
ENSCAFG00000007749	-0.134962	-1.57826	-1.60211	-1.48534	28	7602630	7745056	-	myoferlin [Source:VGNC Symbol;Acc:VGNC:43579]	myoferlin	protein_coding	MYOF	607472
ENSCAFG00000007888	0.015902	-1.34077	-1.69349	-1.71705	28	7801712	7820021	+	free fatty acid receptor 4 [Source:VGNC Symbol;Acc:VGNC:40832]	free fatty acid receptor 4	protein_coding	FFAR4	477774
ENSCAFG00000008621	-0.0714183	1.8685	1.70868	1.46804	28	9790895	9847993	-	tolloid like 2 [Source:VGNC Symbol;Acc:VGNC:56114]	tolloid like 2	protein_coding	TLL2	486816
ENSCAFG00000008880	-0.0951484	2.80974	2.84012	3.30638	28	9978899	10085980	-	phosphoinositide-3-kinase adaptor protein 1 [Source:VGNC Symbol;Acc:VGNC:44550]	phosphoinositide-3-kinase adaptor protein 1	protein_coding	PIK3AP1	608653
ENSCAFG00000009428	-0.406702	-1.52297	-1.26704	-1.24422	28	12289826	12349036	+	cyclin and CBS domain divalent metal cation transport mediator 1 [Source:VGNC Symbol;Acc:VGNC:39406]	cyclin and CBS domain divalent metal cation transport mediator 1	protein_coding	CNNM1	486833
ENSCAFG00000009663	-0.104275	-0.928911	-1.02113	-1.09927	28	13112454	13129198	+	stearoyl-CoA desaturase [Source:VGNC Symbol;Acc:VGNC:45900]	stearoyl-CoA desaturase	protein_coding	SCD	486839
ENSCAFG00000009815	-0.0557085	-1.28164	-1.13452	-1.70587	28	13714201	13718926	+	sideroflexin 3 [Source:VGNC Symbol;Acc:VGNC:46089]	sideroflexin 3	protein_coding	SFXN3	486848
ENSCAFG00000010155	-0.0806506	3.55362	3.6107	3.37856	28	14901842	14910276	+	nuclear factor kappa B subunit 2 [Source:VGNC Symbol;Acc:VGNC:43781]	nuclear factor kappa B subunit 2	protein_coding	NFKB2	486858
ENSCAFG00000010176	0.229921	1.20376	1.19919	0.637389	28	14927811	14929722	+	F-box and leucine rich repeat protein 15 [Source:VGNC Symbol;Acc:VGNC:52991]	F-box and leucine rich repeat protein 15	protein_coding	FBXL15	100855612
ENSCAFG00000010254	-0.112962	-1.01695	-0.984442	-0.84896	28	15202309	15214440	+	sideroflexin 2 [Source:VGNC Symbol;Acc:VGNC:46088]	sideroflexin 2	protein_coding	SFXN2	100855721
ENSCAFG00000010451	-0.0799148	-1.04238	-1.07582	-1.45726	28	15814428	15816566	-	0	0	deprecated	0	0
ENSCAFG00000010473	-0.215438	-1.26661	-1.28615	-0.791988	28	15944502	16165838	-	SH3 and PX domains 2A [Source:VGNC Symbol;Acc:VGNC:46130]	SH3 and PX domains 2A	protein_coding	SH3PXD2A	486874
ENSCAFG00000010706	0.0730142	-0.88892	-0.828865	-1.28856	28	21584637	21655470	+	MAX interactor 1, dimerization protein [Source:VGNC Symbol;Acc:VGNC:43515]	MAX interactor 1, dimerization protein	protein_coding	MXI1	609946
ENSCAFG00000011103	0.127031	1.41532	1.27397	1.10301	28	24522555	24592293	-	nebulin related anchoring protein [Source:VGNC Symbol;Acc:VGNC:43957]	nebulin related anchoring protein	protein_coding	NRAP	477823
ENSCAFG00000011157	-0.0928226	1.57751	1.53338	0.922625	28	24599868	24630511	+	caspase 7 [Source:VGNC Symbol;Acc:VGNC:38735]	caspase 7	protein_coding	CASP7	486896
ENSCAFG00000011513	-0.137513	-2.44979	-2.15761	-1.90565	28	25255998	25441539	-	actin binding LIM protein 1 [Source:VGNC Symbol;Acc:VGNC:37478]	0	protein_coding	ABLIM1	0
ENSCAFG00000011987	-0.21143	0.434375	0.627691	1.03947	28	27903014	28009976	+	empty spiracles homeobox 2 [Source:VGNC Symbol;Acc:VGNC:40356]	empty spiracles homeobox 2	protein_coding	EMX2	610697
ENSCAFG00000012318	0	0.747025	1.08291	1.3484	28	30494736	30585354	+	phospholipid phosphatase 4 [Source:VGNC Symbol;Acc:VGNC:49792]	0	protein_coding	PLPP4	0
ENSCAFG00000012327	-0.0168644	-0.988865	-1.01876	-1.02728	28	30769160	30830645	+	WD repeat domain 11 [Source:VGNC Symbol;Acc:VGNC:48350]	WD repeat domain 11	protein_coding	WDR11	477847
ENSCAFG00000012494	-0.0579166	-2.18836	-2.08079	-2.61048	28	31735074	31943242	+	transforming acidic coiled-coil containing protein 2 [Source:VGNC Symbol;Acc:VGNC:47064]	transforming acidic coiled-coil containing protein 2	protein_coding	TACC2	477850
ENSCAFG00000024645	-0.2578	-1.05811	-1.08642	-0.860703	28	40038591	40049595	-	BCL2 interacting protein 3 [Source:VGNC Symbol;Acc:VGNC:38493]	BCL2 interacting protein 3	protein_coding	BNIP3	607408
ENSCAFG00000007814	0.0371654	-0.886181	-0.807356	-1.65492	30	745556	754249	+	lysophosphatidylcholine acyltransferase 4 [Source:VGNC Symbol;Acc:VGNC:54323]	lysophosphatidylcholine acyltransferase 4	protein_coding	LPCAT4	478238
ENSCAFG00000008736	0.16251	-1.39079	-1.4435	-1.38623	30	6790898	6972368	-	fibrous sheath interacting protein 1 [Source:VGNC Symbol;Acc:VGNC:40998]	fibrous sheath interacting protein 1	protein_coding	FSIP1	478256
ENSCAFG00000009562	0.10283	-0.791154	-0.5411	-1.11577	30	8532283	8541273	+	inositol-trisphosphate 3-kinase A [Source:VGNC Symbol;Acc:VGNC:42154]	inositol-trisphosphate 3-kinase A	protein_coding	ITPKA	487507
ENSCAFG00000037620	-0.0120028	-1.28889	-1.21933	-0.729118	30	8943409	8963555	+	0	0	deprecated	0	0
ENSCAFG00000013473	-0.137328	0.0544442	0.11395	1.16701	30	10615119	10657892	-	FERM domain containing 5 [Source:VGNC Symbol;Acc:VGNC:40982]	FERM domain containing 5	protein_coding	FRMD5	478282
ENSCAFG00000031501	0	4.37323	4.29253	3.00997	30	11795851	11802453	+	chromosome 30 C15orf48 homolog [Source:VGNC Symbol;Acc:VGNC:59105]	0	protein_coding	C30H15orf48	0
ENSCAFG00000013769	-0.0144276	3.23236	3.27975	3.02517	30	11977398	12005386	+	sulfide quinone oxidoreductase [Source:NCBI gene;Acc:478289]	sulfide quinone oxidoreductase	protein_coding	0	478289
ENSCAFG00000014960	-0.141307	-1.26188	-1.37167	-1.28021	30	15885968	16103140	-	ATPase phospholipid transporting 8B4 (putative) [Source:VGNC Symbol;Acc:VGNC:59104]	ATPase phospholipid transporting 8B4 (putative)	protein_coding	ATP8B4	487549
ENSCAFG00000015324	0.11309	-0.968297	-0.828228	-1.06547	30	16822971	16823538	-	TNF alpha induced protein 8 like 3 [Source:VGNC Symbol;Acc:VGNC:49759]	0	protein_coding	TNFAIP8L3	0
ENSCAFG00000015360	0.0579481	0.0170634	0.299977	1.2235	30	17082384	17141845	+	gliomedin [Source:VGNC Symbol;Acc:VGNC:41253]	gliomedin	protein_coding	GLDN	478305
ENSCAFG00000015662	0.00596191	-0.416465	-0.257543	-1.01449	30	17832357	17881018	-	G protein subunit beta 5 [Source:VGNC Symbol;Acc:VGNC:41316]	0	protein_coding	GNB5	0
ENSCAFG00000016466	0.0413704	2.46815	2.68057	3.22982	30	23074407	23170609	-	Canis lupus familiaris aldehyde dehydrogenase 1 family member A2 (ALDH1A2), mRNA. [Source:RefSeq mRNA;Acc:NM_001287089]	aldehyde dehydrogenase 1 family member A2	protein_coding	ALDH1A2	478319
ENSCAFG00000016556	0.0369797	1.89941	1.90583	2.13005	30	23224836	23269076	+	aquaporin 9 [Source:VGNC Symbol;Acc:VGNC:38021]	aquaporin 9	protein_coding	AQP9	487576
ENSCAFG00000016655	-0.101357	-0.793193	-0.784268	-1.12677	30	24335008	24386739	+	family with sequence similarity 81 member A [Source:VGNC Symbol;Acc:VGNC:40697]	family with sequence similarity 81 member A	protein_coding	FAM81A	478326
ENSCAFG00000017332	0.136491	-1.4337	-1.38184	-1.58917	30	30940190	31013775	+	SMAD family member 6 [Source:VGNC Symbol;Acc:VGNC:46523]	SMAD family member 6	protein_coding	SMAD6	487612
ENSCAFG00000017388	-0.0648342	-1.73754	-1.82156	-2.35431	30	31245691	31362038	+	SMAD family member 3 [Source:VGNC Symbol;Acc:VGNC:46520]	SMAD family member 3	protein_coding	SMAD3	610902
ENSCAFG00000017414	0.0128636	-1.04486	-1.23034	-1.1985	30	31370798	31423435	-	alpha and gamma adaptin binding protein [Source:VGNC Symbol;Acc:VGNC:37409]	alpha and gamma adaptin binding protein	protein_coding	AAGAB	610909
ENSCAFG00000017469	0.0680452	-1.03548	-0.924149	-0.446061	30	32235120	32240055	-	calmodulin like 4 [Source:VGNC Symbol;Acc:VGNC:54282]	calmodulin like 4	protein_coding	CALML4	478351
ENSCAFG00000017505	-0.0177347	-0.976763	-1.00781	-1.37314	30	32900749	32902079	+	sperm equatorial segment protein 1 [Source:VGNC Symbol;Acc:VGNC:46733]	0	protein_coding	SPESP1	0
ENSCAFG00000039630	0.0791386	-3.9763	-3.93149	-2.33027	30	33567058	33568339	+	0	0	lncRNA	0	0
ENSCAFG00000034728	0.0521157	-1.62556	-1.78602	-1.27384	30	33582856	33591755	+	0	0	lncRNA	0	0
ENSCAFG00000017589	0.0539003	-2.97826	-2.9277	-2.66599	30	33849642	33895213	-	TLE family member 3, transcriptional corepressor [Source:VGNC Symbol;Acc:VGNC:47397]	TLE family member 3, transcriptional corepressor	protein_coding	TLE3	487624
ENSCAFG00000017611	-0.0257147	-0.81469	-0.84965	-1.27207	30	34372367	34422155	-	uveal autoantigen with coiled-coil domains and ankyrin repeats [Source:VGNC Symbol;Acc:VGNC:48034]	uveal autoantigen with coiled-coil domains and ankyrin repeats	protein_coding	UACA	403704
ENSCAFG00000031809	0	1.58862	1.51344	2.79734	30	36639975	36681074	-	hyperpolarization activated cyclic nucleotide gated potassium channel 4 [Source:VGNC Symbol;Acc:VGNC:58306]	0	protein_coding	HCN4	0
ENSCAFG00000017805	0	0.784521	0.803476	1.33771	30	36681944	36839481	+	REC114 meiotic recombination protein [Source:VGNC Symbol;Acc:VGNC:54350]	REC114 meiotic recombination protein	protein_coding	REC114	100686733
ENSCAFG00000017981	-0.0174191	-0.770203	-0.752405	-1.04166	30	38020507	38029576	+	secretory carrier membrane protein 5 [Source:VGNC Symbol;Acc:VGNC:45893]	secretory carrier membrane protein 5	protein_coding	SCAMP5	478371
ENSCAFG00000017991	-0.0367856	-1.689	-1.75534	-1.7159	30	38173102	38177905	+	chromosome 30 C15orf39 homolog [Source:VGNC Symbol;Acc:VGNC:52549]	0	protein_coding	C30H15orf39	0
ENSCAFG00000018001	-0.0261536	0.841815	0.853531	1.06558	30	38213879	38217900	+	nei like DNA glycosylase 1 [Source:VGNC Symbol;Acc:VGNC:43726]	nei like DNA glycosylase 1	protein_coding	NEIL1	611615
ENSCAFG00000030120	-0.137328	0.68683	0.6368	1.33632	30	38465582	38498154	-	chondroitin sulfate proteoglycan 4 [Source:VGNC Symbol;Acc:VGNC:59107]	chondroitin sulfate proteoglycan 4	protein_coding	CSPG4	487658
ENSCAFG00000018073	0.132103	-1.53291	-1.49554	-2.03187	30	39271881	39308691	-	proline-serine-threonine phosphatase interacting protein 1 [Source:VGNC Symbol;Acc:VGNC:45127]	0	protein_coding	PSTPIP1	0
ENSCAFG00000001606	-0.179847	0.753029	0.801363	1.16267	31	222125	222650	+	0	0	protein_coding	0	0
ENSCAFG00000008026	-0.118921	-1.23389	-1.32015	-1.47632	31	11273606	11355627	+	multidrug resistance-associated protein 1-like [Source:NCBI gene;Acc:478384]	multidrug resistance-associated protein 1-like	protein_coding	0	478384
ENSCAFG00000031013	0.0238654	1.57952	1.58658	2.51553	31	11482144	11534226	-	SAM domain, SH3 domain and nuclear localization signals 1 [Source:VGNC Symbol;Acc:VGNC:45857]	SAM domain, SH3 domain and nuclear localization signals 1	protein_coding	SAMSN1	608104
ENSCAFG00000008092	-0.0643487	-1.27254	-1.52243	-1.13686	31	11855899	11859397	-	nuclear receptor interacting protein 1 [Source:VGNC Symbol;Acc:VGNC:43969]	nuclear receptor interacting protein 1	protein_coding	NRIP1	478385
ENSCAFG00000008291	-0.0694799	-2.30968	-2.14759	-1.87709	31	14044702	14097437	+	CXADR Ig-like cell adhesion molecule [Source:VGNC Symbol;Acc:VGNC:56117]	CXADR Ig-like cell adhesion molecule	protein_coding	CXADR	403772
ENSCAFG00000008586	-0.0193625	2.38537	2.69213	4.4236	31	22169405	22178894	-	ADAM metallopeptidase with thrombospondin type 1 motif 1 [Source:VGNC Symbol;Acc:VGNC:37590]	ADAM metallopeptidase with thrombospondin type 1 motif 1	protein_coding	ADAMTS1	100686153
ENSCAFG00000009095	0.257477	0.601762	0.485741	1.57079	31	28020268	28049722	+	interferon gamma receptor 2 [Source:NCBI gene;Acc:100856276]	interferon gamma receptor 2	protein_coding	0	100856276
ENSCAFG00000009596	-0.0813242	0.309069	0.329431	1.11697	31	30170966	30420332	-	RUNX family transcription factor 1 [Source:VGNC Symbol;Acc:VGNC:49641]	RUNX family transcription factor 1	protein_coding	RUNX1	487746
ENSCAFG00000009978	-0.0611867	1.8348	1.85196	2.28294	31	33846820	33862691	+	ETS proto-oncogene 2, transcription factor [Source:VGNC Symbol;Acc:VGNC:40495]	0	protein_coding	ETS2	0
ENSCAFG00000010167	-0.0716684	-0.977165	-0.932282	-1.80912	31	35860595	35884282	+	MX dynamin like GTPase 2 [Source:VGNC Symbol;Acc:VGNC:43512]	MX dynamin like GTPase 2	protein_coding	MX2	403744
ENSCAFG00000010172	0.147701	1.20775	1.57228	0.486318	31	35905234	35929863	+	0	0	deprecated	0	0
ENSCAFG00000010596	0.0579469	0.537593	0.581644	1.45331	31	37455074	37465807	-	salt inducible kinase 1 [Source:NCBI gene;Acc:487787]	salt inducible kinase 1	protein_coding	0	487787
ENSCAFG00000031322	0.037988	-1.22014	-1.17048	-1.26011	31	37692793	37712093	+	pyridoxal kinase [Source:VGNC Symbol;Acc:VGNC:49939]	pyridoxal kinase	protein_coding	PDXK	487788
ENSCAFG00000011898	-0.0287162	-1.81296	-1.78877	-1.89885	31	38959689	38971187	-	solute carrier family 19 member 1 [Source:VGNC Symbol;Acc:VGNC:46259]	solute carrier family 19 member 1	protein_coding	SLC19A1	491606
ENSCAFG00000011911	0.0796308	0.956662	1.26786	2.65286	31	39301587	39319176	+	collagen type VI alpha 1 chain [Source:VGNC Symbol;Acc:VGNC:39480]	collagen type VI alpha 1 chain	protein_coding	COL6A1	403668
ENSCAFG00000006300	-0.175446	-1.01499	-0.947469	-0.580711	26	823843	831985	-	nucleolar complex associated 4 homolog [Source:VGNC Symbol;Acc:VGNC:43875]	nucleolar complex associated 4 homolog	protein_coding	NOC4L	486225
ENSCAFG00000034997	0.0873266	0.769278	0.849779	1.61713	26	5143437	5151985	+	0	0	deprecated	0	0
ENSCAFG00000007830	0.207932	3.98234	4.05044	4.05299	26	6748535	6749701	+	hydroxycarboxylic acid receptor 2 [Source:NCBI gene;Acc:486253]	hydroxycarboxylic acid receptor 2	protein_coding	0	486253
ENSCAFG00000008363	0.0744949	-1.06588	-1.09065	-1.01432	26	7896836	7914234	-	purinergic receptor P2X 4 [Source:VGNC Symbol;Acc:VGNC:44210]	purinergic receptor P2X 4	protein_coding	P2RX4	448783
ENSCAFG00000008511	0.0934295	-1.13774	-1.16988	-0.867469	26	8437232	8471890	-	hydrogen voltage gated channel 1 [Source:VGNC Symbol;Acc:VGNC:41842]	hydrogen voltage gated channel 1	protein_coding	HVCN1	608547
ENSCAFG00000023556	0.1569	-1.10651	-1.24769	-2.27887	26	10385073	10399082	+	2'-5'-oligoadenylate synthetase 1 [Source:VGNC Symbol;Acc:VGNC:44086]	2'-5'-oligoadenylate synthetase 1	protein_coding	OAS1	608778
ENSCAFG00000008929	-0.0306907	-0.342836	-0.426036	-1.33028	26	10404027	10422976	+	2'-5'-oligoadenylate synthetase 3 [Source:VGNC Symbol;Acc:VGNC:44088]	2'-5'-oligoadenylate synthetase 3	protein_coding	OAS3	477490
ENSCAFG00000023107	0.093905	-0.327908	-0.312708	-1.13626	26	10431722	10451332	+	2'-5'-oligoadenylate synthetase 2 [Source:VGNC Symbol;Acc:VGNC:44087]	2'-5'-oligoadenylate synthetase 2	protein_coding	OAS2	611051
ENSCAFG00000008986	-0.234448	-1.63772	-1.25687	-1.30555	26	10504235	10532198	-	RAS protein activator like 1 [Source:VGNC Symbol;Acc:VGNC:52961]	RAS protein activator like 1	protein_coding	RASAL1	486277
ENSCAFG00000031897	0.0125292	-1.2268	-1.05215	-1.04482	26	10568665	10574516	+	RBPJ interacting and tubulin associated 1 [Source:VGNC Symbol;Acc:VGNC:45602]	RBPJ interacting and tubulin associated 1	protein_coding	RITA1	611076
ENSCAFG00000009046	-0.137779	-0.923672	-1.06038	-1.08876	26	10602798	10659767	+	two pore segment channel 1 [Source:VGNC Symbol;Acc:VGNC:47732]	two pore segment channel 1	protein_coding	TPCN1	477492
ENSCAFG00000011144	0.148455	-1.50178	-1.41339	-1.38415	26	17901375	17911008	-	uracil DNA glycosylase [Source:VGNC Symbol;Acc:VGNC:48147]	uracil DNA glycosylase	protein_coding	UNG	486315
ENSCAFG00000011317	-0.0768517	-1.50994	-1.59687	-1.96292	26	18249762	18260485	+	selectin P ligand [Source:VGNC Symbol;Acc:VGNC:45986]	selectin P ligand	protein_coding	SELPLG	611673
ENSCAFG00000011720	-0.00034333	-1.07686	-0.953122	-1.05115	26	20112731	20123953	+	aspartate beta-hydroxylase domain containing 2 [Source:VGNC Symbol;Acc:VGNC:38188]	aspartate beta-hydroxylase domain containing 2	protein_coding	ASPHD2	612994
ENSCAFG00000011973	-0.0709625	-1.27885	-1.2824	-1.37131	26	22334997	22394024	+	zinc and ring finger 3 [Source:VGNC Symbol;Acc:VGNC:48840]	zinc and ring finger 3	protein_coding	ZNRF3	486339
ENSCAFG00000012219	0.00699903	1.18345	1.28224	0.937021	26	22615254	22623292	+	growth arrest specific 2 like 1 [Source:VGNC Symbol;Acc:VGNC:41116]	growth arrest specific 2 like 1	protein_coding	GAS2L1	486342
ENSCAFG00000013044	-0.0713883	1.00106	0.859335	0.920217	26	24182740	24242274	+	LIM domain kinase 2 [Source:VGNC Symbol;Acc:VGNC:52937]	LIM domain kinase 2	protein_coding	LIMK2	486363
ENSCAFG00000013828	0.0554717	3.25231	3.21677	2.78095	26	28141075	28150600	+	adenosine A2a receptor [Source:VGNC Symbol;Acc:VGNC:37666]	adenosine A2a receptor	protein_coding	ADORA2A	403960
ENSCAFG00000014082	-0.20271	-0.940506	-1.01989	-1.3906	26	28653094	28673724	-	solute carrier family 2 member 11 [Source:VGNC Symbol;Acc:VGNC:52968]	solute carrier family 2 member 11	protein_coding	SLC2A11	486405
ENSCAFG00000014095	-0.0747571	-1.14889	-1.0996	-1.06965	26	28688330	28690232	+	derlin 3 [Source:VGNC Symbol;Acc:VGNC:39904]	derlin 3	protein_coding	DERL3	486406
ENSCAFG00000014154	0.181154	-0.919222	-1.13667	-0.971141	26	29032189	29056357	-	proline dehydrogenase 1, mitochondrial [Source:NCBI gene;Acc:477562]	proline dehydrogenase 1, mitochondrial	protein_coding	0	477562
ENSCAFG00000014172	-0.104532	-0.96295	-0.884309	-1.36622	26	29194541	29208105	-	zinc finger DHHC-type containing 8 [Source:VGNC Symbol;Acc:VGNC:48594]	zinc finger DHHC-type containing 8	protein_coding	ZDHHC8	486415
ENSCAFG00000014232	-0.368668	-0.572785	-0.712823	-1.13955	26	29314143	29534294	+	ARVCF delta catenin family member [Source:VGNC Symbol;Acc:VGNC:49589]	ARVCF delta catenin family member	protein_coding	ARVCF	486417
ENSCAFG00000015293	0.249217	-0.660285	-0.739569	-1.10444	26	30904376	30906708	-	YdjC chitooligosaccharide deacetylase homolog [Source:VGNC Symbol;Acc:VGNC:48481]	YdjC chitooligosaccharide deacetylase homolog	protein_coding	YDJC	100685573
ENSCAFG00000015654	-0.174663	1.59891	1.64179	3.09914	26	37724414	37745157	+	3'-phosphoadenosine 5'-phosphosulfate synthase 2 [Source:VGNC Symbol;Acc:VGNC:49936]	0	protein_coding	PAPSS2	0
ENSCAFG00000029297	0.0408071	0.853976	1.07302	0.53769	26	38620268	38644312	-	ankyrin repeat domain 22 [Source:VGNC Symbol;Acc:VGNC:37890]	ankyrin repeat domain 22	protein_coding	ANKRD22	486468
ENSCAFG00000015721	0.0169268	-1.79303	-1.73985	-1.41052	26	38892720	38918435	-	lipase A, lysosomal acid type [Source:VGNC Symbol;Acc:VGNC:42693]	lipase A, lysosomal acid type	protein_coding	LIPA	100856363
ENSCAFG00000008584	0.816131	7.19679	7.14852	7.96734	32	597633	600003	-	C-X-C motif chemokine ligand 10 [Source:VGNC Symbol;Acc:VGNC:49645]	C-X-C motif chemokine ligand 10	protein_coding	CXCL10	478432
ENSCAFG00000008692	0.125845	2.52701	2.35038	3.6114	32	2047307	2053537	+	C-X-C motif chemokine ligand 13 [Source:VGNC Symbol;Acc:VGNC:39747]	C-X-C motif chemokine ligand 13	protein_coding	CXCL13	608156
ENSCAFG00000008886	0.0557255	-1.27827	-1.20687	-1.55428	32	4509064	4528915	+	fibroblast growth factor 5 [Source:VGNC Symbol;Acc:VGNC:40851]	fibroblast growth factor 5	protein_coding	FGF5	608459
ENSCAFG00000008919	-0.0598977	0.620477	0.569753	1.92098	32	5545490	5589027	-	RasGEF domain family member 1B [Source:VGNC Symbol;Acc:VGNC:45368]	RasGEF domain family member 1B	protein_coding	RASGEF1B	607404
ENSCAFG00000009094	-0.172668	-2.01321	-2.22547	-2.44972	32	7165409	7199714	-	heparanase [Source:VGNC Symbol;Acc:VGNC:41779]	heparanase	protein_coding	HPSE	608707
ENSCAFG00000009133	-0.0395772	-0.844035	-0.690374	-1.25535	32	7355028	7415574	+	glycerol-3-phosphate acyltransferase 3 [Source:VGNC Symbol;Acc:VGNC:41363]	glycerol-3-phosphate acyltransferase 3	protein_coding	GPAT3	478460
ENSCAFG00000009427	-0.142893	-1.73786	-1.78914	-1.50866	32	10125379	10328285	+	protein tyrosine phosphatase non-receptor type 13 [Source:VGNC Symbol;Acc:VGNC:45170]	protein tyrosine phosphatase non-receptor type 13	protein_coding	PTPN13	403662
ENSCAFG00000009537	-0.000157703	-0.669508	-0.70896	-1.03447	32	10822111	10918240	-	SPARC like 1 [Source:HGNC Symbol;Acc:HGNC:11220]	SPARC like 1	protein_coding	SPARCL1	478470
ENSCAFG00000009638	0.0919616	-0.91968	-0.853171	-1.26543	32	11443773	11521172	-	ATP binding cassette subfamily G member 2 [Source:VGNC Symbol;Acc:VGNC:49113]	ATP binding cassette subfamily G member 2	protein_coding	ABCG2	478472
ENSCAFG00000010676	0.159599	-1.126	-1.25939	-0.883824	32	23281314	23603279	+	B cell scaffold protein with ankyrin repeats 1 [Source:VGNC Symbol;Acc:VGNC:38377]	B cell scaffold protein with ankyrin repeats 1	protein_coding	BANK1	487881
ENSCAFG00000010697	0.235736	1.56902	1.40806	1.70947	32	23934158	23936697	+	0	0	deprecated	0	0
ENSCAFG00000010730	-0.0668235	2.00055	2.08756	2.0938	32	23948524	24042351	+	nuclear factor kappa B subunit 1 [Source:VGNC Symbol;Acc:VGNC:43780]	nuclear factor kappa B subunit 1	protein_coding	NFKB1	442859
ENSCAFG00000010769	-0.0449501	-1.18765	-1.23478	-1.65002	32	24052093	24168027	-	mannosidase beta [Source:VGNC Symbol;Acc:VGNC:42948]	mannosidase beta	protein_coding	MANBA	487883
ENSCAFG00000011203	-0.183185	-1.09876	-1.05428	-1.49433	32	28425472	28444361	+	cytochrome P450 family 2 subfamily U member 1 [Source:VGNC Symbol;Acc:VGNC:50357]	0	protein_coding	CYP2U1	0
ENSCAFG00000011549	-0.047365	-0.0852302	-0.199837	-1.01026	32	30225251	30360478	-	ELOVL fatty acid elongase 6 [Source:VGNC Symbol;Acc:VGNC:40324]	ELOVL fatty acid elongase 6	protein_coding	ELOVL6	487900
ENSCAFG00000011636	0.19729	1.54295	1.49677	1.36376	32	31989840	32029631	+	family with sequence similarity 241 member A [Source:VGNC Symbol;Acc:VGNC:40674]	family with sequence similarity 241 member A	protein_coding	FAM241A	610658
ENSCAFG00000009634	0.23248	2.59333	2.51129	2.98626	33	8147161	8155808	+	NFKB inhibitor zeta [Source:VGNC Symbol;Acc:VGNC:43785]	neurexophilin and PC-esterase domain family member 3	protein_coding	NFKBIZ	478548
ENSCAFG00000009793	-0.319144	-0.504397	-0.787307	-1.01048	33	11257588	11470772	-	Cbl proto-oncogene B [Source:VGNC Symbol;Acc:VGNC:38759]	Cbl proto-oncogene B	protein_coding	CBLB	487965
ENSCAFG00000032788	0	1.02861	1.22276	2.34741	33	13193327	13199889	-	0	0	deprecated	0	0
ENSCAFG00000009887	0.0856228	1.26508	1.36925	1.71027	33	13319334	13363102	-	CD47 molecule [Source:VGNC Symbol;Acc:VGNC:38960]	CD47 molecule	protein_coding	CD47	478552
ENSCAFG00000010480	0	2.34684	2.36205	2.10022	33	16978076	17006713	-	B and T lymphocyte associated [Source:VGNC Symbol;Acc:VGNC:38561]	B and T lymphocyte associated	protein_coding	BTLA	487975
ENSCAFG00000025131	-0.100311	-1.61353	-1.50254	-1.90998	33	17333549	17357306	-	0	0	protein_coding	0	0
ENSCAFG00000010917	-0.184287	1.442	1.36257	1.42292	33	22965612	23074850	+	Rho GTPase activating protein 31 [Source:VGNC Symbol;Acc:VGNC:38058]	Rho GTPase activating protein 31	protein_coding	ARHGAP31	487992
ENSCAFG00000010997	-0.262681	1.26406	1.3727	0.582592	33	23177135	23201380	-	CD80 molecule [Source:VGNC Symbol;Acc:VGNC:38975]	CD80 molecule	protein_coding	CD80	403765
ENSCAFG00000011172	-0.192427	2.28758	2.43837	3.00409	33	23891610	23931141	-	follistatin like 1 [Source:VGNC Symbol;Acc:VGNC:49898]	0	protein_coding	FSTL1	0
ENSCAFG00000011751	-0.114336	-1.20443	-1.1804	-0.902057	33	25256135	25319526	+	CD86 molecule [Source:VGNC Symbol;Acc:VGNC:38979]	CD86 molecule	protein_coding	CD86	403764
ENSCAFG00000011989	0.0258233	-1.13206	-1.09039	-1.23775	33	25870129	25940652	+	solute carrier family 49 member 4 [Source:VGNC Symbol;Acc:VGNC:57882]	solute carrier family 49 member 4	protein_coding	SLC49A4	478588
ENSCAFG00000012477	0.0501494	-1.67335	-1.59784	-1.50352	33	27796830	27912641	-	integrin subunit beta 5 [Source:VGNC Symbol;Acc:VGNC:42140]	integrin subunit beta 5	protein_coding	ITGB5	608977
ENSCAFG00000012918	-0.154324	-0.830176	-0.850823	-1.49787	33	29153635	29195517	-	tyrosine kinase non receptor 2 [Source:VGNC Symbol;Acc:VGNC:47680]	0	protein_coding	TNK2	0
ENSCAFG00000013105	-0.034312	-1.42342	-1.4429	-1.8055	33	29947313	29948330	-	0	0	deprecated	0	0
ENSCAFG00000013354	-0.00982402	-1.11379	-1.04218	-1.437	33	30407337	30427629	-	3-hydroxybutyrate dehydrogenase 1 [Source:VGNC Symbol;Acc:VGNC:38422]	0	protein_coding	BDH1	0
ENSCAFG00000009343	-0.11422	-3.32749	-3.46138	-3.00437	37	307950	328759	-	solute carrier family 40 member 1 [Source:VGNC Symbol;Acc:VGNC:46411]	solute carrier family 40 member 1	protein_coding	SLC40A1	478837
ENSCAFG00000009484	-0.237065	-0.851617	-0.900448	-1.53076	37	1011450	1076921	+	major facilitator superfamily domain containing 6 [Source:VGNC Symbol;Acc:VGNC:43205]	major facilitator superfamily domain containing 6	protein_coding	MFSD6	488445
ENSCAFG00000009496	-0.0569284	1.10201	1.1902	1.27052	37	1207637	1241122	+	NGFI-A binding protein 1 [Source:VGNC Symbol;Acc:VGNC:43600]	NGFI-A binding protein 1	protein_coding	NAB1	488447
ENSCAFG00000010673	-0.115617	-1.26999	-1.21055	-0.714573	37	5856970	6012508	-	HECT, C2 and WW domain containing E3 ubiquitin protein ligase 2 [Source:VGNC Symbol;Acc:VGNC:41646]	0	protein_coding	HECW2	0
ENSCAFG00000010742	-0.18095	-0.558297	-0.794367	-1.08597	37	6423290	6499361	-	post-GPI attachment to proteins 1 [Source:VGNC Symbol;Acc:VGNC:44452]	post-GPI attachment to proteins 1	protein_coding	PGAP1	612828
ENSCAFG00000010791	-0.17875	-1.22943	-1.30545	-1.59511	37	6545189	6753031	-	ankyrin repeat domain 44 [Source:VGNC Symbol;Acc:VGNC:57373]	0	protein_coding	ANKRD44	0
ENSCAFG00000012130	-0.0774322	2.01812	2.0544	1.92376	37	10268201	10307010	+	CASP8 and FADD like apoptosis regulator [Source:VGNC Symbol;Acc:VGNC:39178]	CASP8 and FADD like apoptosis regulator	protein_coding	CFLAR	488471
ENSCAFG00000012464	-0.0851205	-1.55331	-1.52474	-1.76241	37	11583683	11664028	+	family with sequence similarity 117 member B [Source:VGNC Symbol;Acc:VGNC:40583]	family with sequence similarity 117 member B	protein_coding	FAM117B	609222
ENSCAFG00000013191	-0.144534	1.41987	1.40296	1.19085	37	14293933	14409766	+	neuropilin 2 [Source:VGNC Symbol;Acc:VGNC:43975]	neuropilin 2	protein_coding	NRP2	488487
ENSCAFG00000013617	-0.0396676	-0.877678	-1.09138	-1.2375	37	16512894	16531352	-	isocitrate dehydrogenase (NADP(+)) 1, cytosolic [Source:HGNC Symbol;Acc:HGNC:5382]	isocitrate dehydrogenase (NADP(+)) 1, cytosolic	protein_coding	IDH1	478889
ENSCAFG00000038244	0.00516231	-1.87767	-1.64906	-1.46143	37	22671319	22714222	-	0	0	deprecated	0	0
ENSCAFG00000014575	-0.203723	-0.607727	-0.532981	1.05011	37	24583506	24669980	-	tensin 1 [Source:VGNC Symbol;Acc:VGNC:47701]	tensin 1	protein_coding	TNS1	488519
ENSCAFG00000014623	0.0619415	0.463899	0.505122	1.0447	37	24942274	24943267	+	0	0	deprecated	0	0
ENSCAFG00000014632	0.0735179	-0.573273	-0.564613	-1.14234	37	24948942	25006807	+	PNKD metallo-beta-lactamase domain containing [Source:VGNC Symbol;Acc:VGNC:44742]	PNKD metallo-beta-lactamase domain containing	protein_coding	PNKD	610423
ENSCAFG00000016330	-0.242626	-0.942338	-0.964732	-1.32695	37	30866752	30886347	+	CLN8 transmembrane ER and ERGIC protein [Source:NCBI gene;Acc:488558]	CLN8 transmembrane ER and ERGIC protein	protein_coding	CLN8	488558
ENSCAFG00000009258	-0.108353	-1.84678	-2.15498	-1.97908	36	3432322	3460245	-	cytohesin 1 interacting protein [Source:VGNC Symbol;Acc:VGNC:50297]	cytohesin 1 interacting protein	protein_coding	CYTIP	488360
ENSCAFG00000009943	0.0403246	1.39964	1.38152	1.72617	36	6768912	6828572	+	TRAF family member associated NFKB activator [Source:VGNC Symbol;Acc:VGNC:47101]	TRAF family member associated NFKB activator	protein_coding	TANK	608092
ENSCAFG00000011592	-0.246081	-1.05061	-1.25315	-1.6261	36	11008698	11086626	-	tetratricopeptide repeat domain 21B [Source:VGNC Symbol;Acc:VGNC:47943]	tetratricopeptide repeat domain 21B	protein_coding	TTC21B	608674
ENSCAFG00000011438	-0.0561694	-1.14352	-1.29029	-1.16986	36	11287014	11382851	-	sodium voltage-gated channel alpha subunit 9 [Source:VGNC Symbol;Acc:VGNC:45924]	sodium voltage-gated channel alpha subunit 9	protein_coding	SCN9A	100855710
ENSCAFG00000013006	-0.0582665	-1.51315	-1.53681	-1.55687	36	16776968	16854629	+	integrin subunit alpha 6 [Source:VGNC Symbol;Acc:VGNC:42128]	integrin subunit alpha 6	protein_coding	ITGA6	100856563
ENSCAFG00000013158	-0.0547035	-1.39502	-1.40704	-1.32947	36	17575993	17585116	+	0	0	protein_coding	0	0
ENSCAFG00000013452	-0.58818	-0.399561	-0.507919	-1.09553	36	19960160	19961371	+	homeobox D4 [Source:HGNC Symbol;Acc:HGNC:5138]	0	protein_coding	HOXD4	0
ENSCAFG00000014079	-0.0357066	-2.25006	-2.49958	-1.85601	36	22446285	22626222	-	coiled-coil domain containing 141 [Source:VGNC Symbol;Acc:VGNC:38796]	0	protein_coding	CCDC141	0
ENSCAFG00000014175	-0.060001	-1.4597	-1.37258	-0.146147	36	24654103	24732504	+	integrin subunit alpha 4 [Source:VGNC Symbol;Acc:VGNC:42126]	0	protein_coding	ITGA4	0
ENSCAFG00000031306	0.219442	2.69718	2.91941	3.44134	35	76843	77558	+	0	0	deprecated	0	0
ENSCAFG00000009156	0.145792	-0.593812	-0.787891	-1.2478	35	765626	784885	+	interferon regulatory factor 4 [Source:VGNC Symbol;Acc:VGNC:54316]	interferon regulatory factor 4	protein_coding	IRF4	100684399
ENSCAFG00000009491	-0.021587	-2.75856	-2.6311	-2.03942	35	6069379	6078965	-	neuritin 1 [Source:VGNC Symbol;Acc:VGNC:43973]	neuritin 1	protein_coding	NRN1	612757
ENSCAFG00000009509	-0.0020853	-1.75474	-1.79967	-1.0616	35	6185897	6347853	-	coagulation factor XIII A chain [Source:VGNC Symbol;Acc:VGNC:40545]	coagulation factor XIII A chain	protein_coding	F13A1	478711
ENSCAFG00000039445	-0.0877345	-1.19161	-1.33975	-0.369124	35	6430083	6517947	+	0	0	lncRNA	0	0
ENSCAFG00000009773	-0.113465	-1.96296	-2.09773	-1.94503	35	10851624	10900453	-	neural precursor cell expressed, developmentally down-regulated 9 [Source:VGNC Symbol;Acc:VGNC:43722]	neural precursor cell expressed, developmentally down-regulated 9	protein_coding	NEDD9	488220
ENSCAFG00000009794	-0.182512	3.03143	3.17622	3.6643	35	11809064	11815681	+	endothelin 1 [Source:VGNC Symbol;Acc:VGNC:40199]	endothelin 1	protein_coding	EDN1	403424
ENSCAFG00000009832	-0.226504	-1.80707	-1.49638	-1.69897	35	12818749	12819613	-	glucose-fructose oxidoreductase domain containing 1 [Source:VGNC Symbol;Acc:VGNC:41185]	glucose-fructose oxidoreductase domain containing 1	protein_coding	GFOD1	488222
ENSCAFG00000028456	-0.113619	1.95039	1.97787	1.70484	35	13489002	13511296	+	CD83 molecule [Source:VGNC Symbol;Acc:VGNC:38977]	CD83 molecule	protein_coding	CD83	610141
ENSCAFG00000010160	0.0956455	-1.15793	-1.18613	-0.903293	35	16929239	16953921	-	thiopurine S-methyltransferase [Source:VGNC Symbol;Acc:VGNC:47745]	thiopurine S-methyltransferase	protein_coding	TPMT	403536
ENSCAFG00000010192	-0.0431468	-1.87689	-2.00169	-2.03709	35	17151923	17222051	+	ring finger protein 144B [Source:VGNC Symbol;Acc:VGNC:45636]	ring finger protein 144B	protein_coding	RNF144B	488237
ENSCAFG00000010211	0.01246	-1.1009	-1.16231	-1.76816	35	18722775	18836142	-	membrane bound O-acyltransferase domain containing 1 [Source:VGNC Symbol;Acc:VGNC:43060]	membrane bound O-acyltransferase domain containing 1	protein_coding	MBOAT1	488238
ENSCAFG00000010536	-0.157083	-0.975179	-0.969008	-1.49483	35	23268722	23581970	+	capping protein regulator and myosin 1 linker 1 [Source:VGNC Symbol;Acc:VGNC:38722]	capping protein regulator and myosin 1 linker 1	protein_coding	CARMIL1	488249
ENSCAFG00000010925	-0.00748085	-1.19834	-1.15961	-0.229578	35	24031386	24037681	+	homeostatic iron regulator [Source:VGNC Symbol;Acc:VGNC:41671]	homeostatic iron regulator	protein_coding	HFE	100688951
ENSCAFG00000030822	-0.0347289	-0.902895	-0.876582	-1.15066	35	24271143	24272487	+	endogenous retrovirus group V member 2 Env polyprotein-like [Source:NCBI gene;Acc:111094052]	endogenous retrovirus group V member 2 Env polyprotein-like	protein_coding	0	111094052
ENSCAFG00000030404	-0.0431559	-0.604792	-0.874179	-1.21534	35	24993042	24993606	-	0	0	deprecated	0	0
ENSCAFG00000009450	-0.252762	1.04792	1.19325	1.16115	38	71178	72976	+	BTG anti-proliferation factor 2 [Source:VGNC Symbol;Acc:VGNC:54278]	BTG anti-proliferation factor 2	protein_coding	BTG2	488559
ENSCAFG00000009564	-0.228044	-1.84514	-2.08446	-2.06366	38	366655	416168	+	ATPase plasma membrane Ca2+ transporting 4 [Source:VGNC Symbol;Acc:VGNC:38259]	ATPase plasma membrane Ca2+ transporting 4	protein_coding	ATP2B4	403731
ENSCAFG00000009649	-0.0586878	-0.823215	-0.902921	-1.32156	38	795316	838810	-	pleckstrin homology domain containing A6 [Source:VGNC Symbol;Acc:VGNC:44670]	0	protein_coding	PLEKHA6	0
ENSCAFG00000010030	-0.0929772	-1.51151	-1.52608	-2.0979	38	1733692	1775212	+	transmembrane and coiled-coil domain family 2 [Source:VGNC Symbol;Acc:VGNC:47429]	transmembrane and coiled-coil domain family 2	protein_coding	TMCC2	488569
ENSCAFG00000010148	0.0587599	-1.22841	-1.5778	-1.33508	38	2110094	2127510	-	0	0	deprecated	0	0
ENSCAFG00000010198	-0.0240274	-1.38436	-1.66538	-1.54708	38	2336018	2351385	-	RAB7B, member RAS oncogene family [Source:VGNC Symbol;Acc:VGNC:45294]	RAB7B, member RAS oncogene family	protein_coding	RAB7B	488576
ENSCAFG00000010224	-0.0967566	1.30103	1.30264	1.95425	38	2508502	2739844	+	SLIT-ROBO Rho GTPase activating protein 2 [Source:NCBI gene;Acc:478949]	SLIT-ROBO Rho GTPase activating protein 2	protein_coding	0	478949
ENSCAFG00000010239	-0.0666574	1.47319	1.42789	1.45945	38	2747916	2772126	+	inhibitor of nuclear factor kappa B kinase subunit epsilon [Source:VGNC Symbol;Acc:VGNC:41921]	inhibitor of nuclear factor kappa B kinase subunit epsilon	protein_coding	IKBKE	478950
ENSCAFG00000031664	-0.270863	2.17789	2.4345	2.65019	38	3305568	3382572	+	potassium sodium-activated channel subfamily T member 2 [Source:NCBI gene;Acc:607500]	potassium sodium-activated channel subfamily T member 2	protein_coding	0	607500
ENSCAFG00000032530	-0.0402526	-1.43437	-1.43447	-0.721919	38	6725372	6743512	-	regulator of G protein signaling 18 [Source:VGNC Symbol;Acc:VGNC:45527]	regulator of G protein signaling 18	protein_coding	RGS18	607858
ENSCAFG00000013491	-0.0737676	-2.18716	-1.48899	-1.73864	38	17292262	17368060	+	family with sequence similarity 78 member B [Source:VGNC Symbol;Acc:VGNC:40696]	family with sequence similarity 78 member B	protein_coding	FAM78B	608943
ENSCAFG00000013422	0.139614	-1.10668	-0.991247	-1.15837	38	17644414	17667418	+	aldehyde dehydrogenase 9 family member A1 [Source:VGNC Symbol;Acc:VGNC:37791]	aldehyde dehydrogenase 9 family member A1	protein_coding	ALDH9A1	478991
ENSCAFG00000013079	0.131151	1.20022	1.26554	1.88052	38	20658102	20693250	+	olfactomedin like 2B [Source:VGNC Symbol;Acc:VGNC:53126]	0	protein_coding	OLFML2B	0
ENSCAFG00000013058	0.0681181	1.25022	1.28202	1.50311	38	20912042	20921170	-	dual specificity phosphatase 12 [Source:VGNC Symbol;Acc:VGNC:40128]	dual specificity phosphatase 12	protein_coding	DUSP12	478985
ENSCAFG00000013035	0.0261202	2.33629	2.39469	3.78564	38	20979962	20994524	-	low affinity immunoglobulin gamma Fc region receptor II [Source:NCBI gene;Acc:100856270]	low affinity immunoglobulin gamma Fc region receptor II	protein_coding	0	100856270
ENSCAFG00000013015	0.0504257	1.19793	1.20545	1.86191	38	21054893	21060947	+	low affinity immunoglobulin gamma Fc region receptor III [Source:NCBI gene;Acc:478984]	low affinity immunoglobulin gamma Fc region receptor III	protein_coding	0	478984
ENSCAFG00000040827	0.027551	0.102244	0.362548	1.01268	38	21086784	21089797	-	0	0	lncRNA	0	0
ENSCAFG00000012647	-0.238223	1.48474	1.58977	1.15123	38	21511913	21521425	+	CD244 molecule [Source:VGNC Symbol;Acc:VGNC:53117]	0	protein_coding	CD244	0
ENSCAFG00000012598	-0.085134	5.87131	5.69107	5.07011	38	21577452	21596349	-	SLAM family member 7 [Source:VGNC Symbol;Acc:VGNC:46208]	SLAM family member 7	protein_coding	SLAMF7	609992
ENSCAFG00000031101	0.0980278	1.22558	1.23587	0.947207	38	21612256	21631772	+	CD48 molecule [Source:VGNC Symbol;Acc:VGNC:38961]	CD48 molecule	protein_coding	CD48	488642
ENSCAFG00000012579	0.13315	3.69689	3.7001	4.7333	38	21653486	21687729	+	signaling lymphocytic activation molecule family member 1 [Source:VGNC Symbol;Acc:VGNC:46206]	signaling lymphocytic activation molecule family member 1	protein_coding	SLAMF1	403642
ENSCAFG00000011857	0.111695	0.39691	0.631234	1.65902	38	22199565	22202216	+	SLAM family member 9 [Source:VGNC Symbol;Acc:VGNC:46209]	SLAM family member 9	protein_coding	SLAMF9	100684400
ENSCAFG00000025115	-0.0677562	-0.849954	-0.770669	-1.69599	38	22874617	22914523	-	interferon-activable protein 203 [Source:NCBI gene;Acc:488622]	interferon-activable protein 203	protein_coding	0	488622
ENSCAFG00000013036	0.0519892	-0.989763	-0.941559	-1.14534	JH373243.1	242581	248990	+	fructosamine 3 kinase related protein [Source:VGNC Symbol;Acc:VGNC:40923]	fructosamine 3 kinase related protein	protein_coding	FN3KRP	480821
ENSCAFG00000013112	-0.0175416	-1.83685	-1.50118	-1.13107	JH373243.1	393062	481695	+	meteorin like, glial cell differentiation regulator [Source:HGNC Symbol;Acc:HGNC:27584]	0	protein_coding	METRNL	0
ENSCAFG00000002887	-0.0350365	1.18406	1.16188	0.945708	JH373336.1	20	6125	+	0	0	protein_coding	0	0
ENSCAFG00000028460	0.103064	1.04124	0.768105	1.1777	JH373485.1	14281	26129	-	0	0	lncRNA	0	0
ENSCAFG00000031152	0.114606	2.15678	2.27687	2.35779	JH373737.1	5052	7285	+	0	0	lncRNA	0	0
ENSCAFG00000014783	-0.150358	-0.763325	-1.01225	-1.05045	AAEX03025528.1	1720	4625	-	0	0	deprecated	0	0
ENSCAFG00000028748	0.0500493	0.910883	0.627862	1.21775	AAEX03025866.1	290	1493	+	0	0	deprecated	0	0

## Sheet: 8hr, 2 vaccines
EnsemblID	Vaccine B	Vaccine D	Chromosome	Start	Stop	Strand	Gene description	NCBI gene description	Gene type	Gene name	NCBI gene ID
ENSCAFG00000011034	1.86678	2.47657	X	780893	802054	-	cytokine receptor like factor 2 [Source:VGNC Symbol;Acc:VGNC:39621]	cytokine receptor like factor 2	protein_coding	CRLF2	491709
ENSCAFG00000011041	1.98989	1.9744	X	832166	857143	+	colony stimulating factor 2 receptor alpha subunit [Source:VGNC Symbol;Acc:VGNC:39655]	colony stimulating factor 2 receptor alpha subunit	protein_coding	CSF2RA	609266
ENSCAFG00000011075	-1.00118	-1.02944	X	1299708	1302597	-	zinc finger BED-type containing 1 [Source:HGNC Symbol;Acc:HGNC:447]	zinc finger BED-type containing 1	protein_coding	ZBED1	491715
ENSCAFG00000011091	-1.8633	-1.85213	X	1437524	1466731	+	Xg glycoprotein [Source:VGNC Symbol;Acc:VGNC:48449]	Xg glycoprotein	protein_coding	XG	609839
ENSCAFG00000011362	-0.978483	-1.01374	X	6300796	6433061	+	transducin beta like 1 X-linked [Source:NCBI gene;Acc:611017]	transducin beta like 1 X-linked	protein_coding	0	611017
ENSCAFG00000011537	-1.02748	-0.96348	X	6853160	6922241	+	chloride voltage-gated channel 4 [Source:VGNC Symbol;Acc:VGNC:39304]	chloride voltage-gated channel 4	protein_coding	CLCN4	491736
ENSCAFG00000011595	-1.71784	-1.7588	X	7704808	7952234	-	Rho GTPase activating protein 6 [Source:VGNC Symbol;Acc:VGNC:38068]	Rho GTPase activating protein 6	protein_coding	ARHGAP6	491738
ENSCAFG00000011861	1.12896	1.14994	X	11095166	11141704	-	FA complementation group B [Source:VGNC Symbol;Acc:VGNC:40717]	FA complementation group B	protein_coding	FANCB	100687493
ENSCAFG00000011879	1.13679	1.15018	X	11147536	11201079	+	motile sperm domain containing 2 [Source:VGNC Symbol;Acc:VGNC:43325]	motile sperm domain containing 2	protein_coding	MOSPD2	491747
ENSCAFG00000012787	-0.861051	-1.1173	X	13872911	13873739	-	0	0	pseudogene	0	0
ENSCAFG00000012925	-1.01327	-1.04835	X	14911510	14989135	-	phosphorylase kinase regulatory subunit alpha 2 [Source:VGNC Symbol;Acc:VGNC:44497]	phosphorylase kinase regulatory subunit alpha 2	protein_coding	PHKA2	480857
ENSCAFG00000013885	1.5972	1.66722	X	32348932	32443254	+	LanC like 3 [Source:VGNC Symbol;Acc:VGNC:42581]	LanC like 3	protein_coding	LANCL3	491823
ENSCAFG00000014051	-1.57005	-1.6723	X	33336417	33465096	+	tetraspanin 7 [Source:NCBI gene;Acc:480879]	tetraspanin 7	protein_coding	TSPAN7	480879
ENSCAFG00000014129	-0.737373	-1.00955	X	35103125	35122342	-	chromosome X CXorf38 homolog [Source:VGNC Symbol;Acc:VGNC:52593]	chromosome X CXorf38 homolog	protein_coding	CXHXorf38	612387
ENSCAFG00000015155	1.90754	1.96722	X	41200995	41205394	+	TIMP metallopeptidase inhibitor 1 [Source:VGNC Symbol;Acc:VGNC:47376]	TIMP metallopeptidase inhibitor 1	protein_coding	TIMP1	403816
ENSCAFG00000015683	5.75927	5.88226	X	42073456	42077723	-	Pim-2 proto-oncogene, serine/threonine kinase [Source:VGNC Symbol;Acc:VGNC:44565]	Pim-2 proto-oncogene, serine/threonine kinase	protein_coding	PIM2	442959
ENSCAFG00000015697	-1.90088	-1.77765	X	42111608	42118375	-	potassium voltage-gated channel subfamily D member 1 [Source:VGNC Symbol;Acc:VGNC:42239]	potassium voltage-gated channel subfamily D member 1	protein_coding	KCND1	612548
ENSCAFG00000016028	-2.31402	-2.25296	X	43370320	43639302	-	shroom family member 4 [Source:VGNC Symbol;Acc:VGNC:46159]	shroom family member 4	protein_coding	SHROOM4	612585
ENSCAFG00000016179	-1.125	-1.232	X	44872811	44913701	+	IQ motif and Sec7 domain 2 [Source:VGNC Symbol;Acc:VGNC:42084]	IQ motif and Sec7 domain 2	protein_coding	IQSEC2	491895
ENSCAFG00000016486	-1.08392	-1.14016	X	47026019	47026679	+	MAGE family member H1 [Source:VGNC Symbol;Acc:VGNC:42926]	MAGE family member H1	protein_coding	MAGEH1	491904
ENSCAFG00000016524	-1.15988	-1.32812	X	48808214	48808964	-	spindlin family member 4 [Source:VGNC Symbol;Acc:VGNC:46743]	spindlin family member 4	protein_coding	SPIN4	480938
ENSCAFG00000016633	-1.12883	-1.21739	X	50998459	51100785	+	hephaestin [Source:VGNC Symbol;Acc:VGNC:41659]	hephaestin	protein_coding	HEPH	491926
ENSCAFG00000016925	1.40859	1.25066	X	55469532	55477764	+	forkhead box O4 [Source:VGNC Symbol;Acc:VGNC:40964]	forkhead box O4	protein_coding	FOXO4	100855644
ENSCAFG00000031123	1.64143	1.89213	X	57629494	57630072	+	0	0	protein_coding	0	0
ENSCAFG00000029920	2.4263	2.41069	X	81232952	81296557	-	TSC22 domain family member 3 [Source:VGNC Symbol;Acc:VGNC:54608]	TSC22 domain family member 3	protein_coding	TSC22D3	492057
ENSCAFG00000017992	1.95053	1.9811	X	81356259	81463082	+	midline 2 [Source:VGNC Symbol;Acc:VGNC:43224]	midline 2	protein_coding	MID2	481012
ENSCAFG00000018230	0.96792	1.12762	X	87745654	87796530	-	interleukin 13 receptor subunit alpha 2 [Source:VGNC Symbol;Acc:VGNC:41938]	interleukin 13 receptor subunit alpha 2	protein_coding	IL13RA2	403622
ENSCAFG00000018272	-1.51472	-1.73212	X	90138372	90220773	-	kelch like family member 13 [Source:VGNC Symbol;Acc:VGNC:42449]	kelch like family member 13	protein_coding	KLHL13	492088
ENSCAFG00000018826	-1.2319	-1.21434	X	102961507	103026811	+	serine/threonine kinase 26 [Source:VGNC Symbol;Acc:VGNC:46910]	serine/threonine kinase 26	protein_coding	STK26	492140
ENSCAFG00000019054	1.54065	1.46793	X	114798170	114798771	+	0	0	protein_coding	0	0
ENSCAFG00000019189	6.43766	6.4731	X	121330383	121335433	+	biglycan [Source:VGNC Symbol;Acc:VGNC:38443]	biglycan	protein_coding	BGN	403905
ENSCAFG00000019243	1.52936	1.56421	X	121505139	121510347	+	solute carrier family 6 member 8 [Source:VGNC Symbol;Acc:VGNC:54602]	solute carrier family 6 member 8	protein_coding	SLC6A8	492242
ENSCAFG00000019408	-0.979646	-1.01161	X	121754172	121772153	-	Rho GTPase activating protein 4 [Source:VGNC Symbol;Acc:VGNC:38063]	Rho GTPase activating protein 4	protein_coding	ARHGAP4	492245
ENSCAFG00000029471	5.1245	5.42819	X	123267158	123292194	-	chloride intracellular channel 2 [Source:VGNC Symbol;Acc:VGNC:39338]	chloride intracellular channel 2	protein_coding	CLIC2	492270
ENSCAFG00000000011	-3.12434	-3.00792	1	1026336	1120990	-	nuclear factor of activated T cells 1 [Source:VGNC Symbol;Acc:VGNC:43766]	nuclear factor of activated T cells 1	protein_coding	NFATC1	483925
ENSCAFG00000023582	-1.47268	-1.50176	1	13233352	13256253	-	serpin family B member 10 [Source:VGNC Symbol;Acc:VGNC:46027]	serpin family B member 10	protein_coding	SERPINB10	483951
ENSCAFG00000000059	2.62531	2.47819	1	13260224	13276808	-	serpin family B member 2 [Source:VGNC Symbol;Acc:VGNC:46030]	serpin family B member 2	protein_coding	SERPINB2	609604
ENSCAFG00000000070	2.12132	2.13622	1	14027634	14233389	-	PH domain and leucine rich repeat protein phosphatase 1 [Source:VGNC Symbol;Acc:VGNC:44504]	PH domain and leucine rich repeat protein phosphatase 1	protein_coding	PHLPP1	476179
ENSCAFG00000023829	2.42354	2.51353	1	16469792	16472910	-	phorbol-12-myristate-13-acetate-induced protein 1 [Source:VGNC Symbol;Acc:VGNC:53752]	phorbol-12-myristate-13-acetate-induced protein 1	protein_coding	PMAIP1	100502558
ENSCAFG00000000103	-1.65864	-1.41415	1	17154245	17210961	-	zinc finger protein 532 [Source:VGNC Symbol;Acc:VGNC:48755]	0	protein_coding	ZNF532	0
ENSCAFG00000000107	-1.45235	-1.36414	1	17445542	17563186	+	alpha kinase 2 [Source:VGNC Symbol;Acc:VGNC:37816]	alpha kinase 2	protein_coding	ALPK2	483966
ENSCAFG00000000123	1.83502	1.77498	1	18156419	18279201	+	ATPase phospholipid transporting 8B1 [Source:VGNC Symbol;Acc:VGNC:38288]	ATPase phospholipid transporting 8B1	protein_coding	ATP8B1	476190
ENSCAFG00000033827	-1.25224	-1.00114	1	23709444	23713264	-	0	0	deprecated	0	0
ENSCAFG00000000185	-1.48672	-1.45381	1	25558535	25606609	-	syntaxin 7 [Source:VGNC Symbol;Acc:VGNC:46958]	syntaxin 7	protein_coding	STX7	483987
ENSCAFG00000000189	-1.54982	-1.44292	1	25797934	25821830	-	solute carrier family 18 member B1 [Source:VGNC Symbol;Acc:VGNC:46258]	solute carrier family 18 member B1	protein_coding	SLC18B1	611318
ENSCAFG00000000217	3.81199	3.44748	1	27085979	27196521	-	serum/glucocorticoid regulated kinase 1 [Source:VGNC Symbol;Acc:VGNC:46097]	serum/glucocorticoid regulated kinase 1	protein_coding	SGK1	403647
ENSCAFG00000000230	-1.11737	-0.873737	1	27908246	27992202	+	MYB proto-oncogene, transcription factor [Source:VGNC Symbol;Acc:VGNC:43518]	MYB proto-oncogene, transcription factor	protein_coding	MYB	483995
ENSCAFG00000000239	1.78911	1.73506	1	28479634	28792008	+	phosphodiesterase 7B [Source:VGNC Symbol;Acc:VGNC:44364]	phosphodiesterase 7B	protein_coding	PDE7B	483996
ENSCAFG00000000260	-1.35585	-1.22517	1	29643890	29669676	-	interferon gamma receptor 1 [Source:VGNC Symbol;Acc:VGNC:41880]	interferon gamma receptor 1	protein_coding	IFNGR1	100856077
ENSCAFG00000000267	4.48752	4.34467	1	30247094	30263167	+	TNF alpha induced protein 3 [Source:VGNC Symbol;Acc:VGNC:47650]	TNF alpha induced protein 3	protein_coding	TNFAIP3	484006
ENSCAFG00000000272	-1.43525	-1.28299	1	30482369	30652027	+	ARFGEF family member 3 [Source:VGNC Symbol;Acc:VGNC:38037]	ARFGEF family member 3	protein_coding	ARFGEF3	484007
ENSCAFG00000000285	2.76955	2.81866	1	31523798	31524620	-	Cbp/p300 interacting transactivator with Glu/Asp rich carboxy-terminal domain 2 [Source:VGNC Symbol;Acc:VGNC:39284]	Cbp/p300 interacting transactivator with Glu/Asp rich carboxy-terminal domain 2	protein_coding	CITED2	484010
ENSCAFG00000000300	1.33544	1.24885	1	34367007	34390303	-	human immunodeficiency virus type I enhancer binding protein 2 [Source:HGNC Symbol;Acc:HGNC:4921]	human immunodeficiency virus type I enhancer binding protein 2	protein_coding	HIVEP2	484014
ENSCAFG00000000326	-1.15359	-1.22139	1	35727461	36225845	+	utrophin [Source:VGNC Symbol;Acc:VGNC:48215]	utrophin	protein_coding	UTRN	442965
ENSCAFG00000000366	0.938032	1.0961	1	39281425	39478127	+	SAM and SH3 domain containing 1 [Source:VGNC Symbol;Acc:VGNC:45871]	SAM and SH3 domain containing 1	protein_coding	SASH1	608649
ENSCAFG00000000399	-2.04994	-1.9103	1	40635693	40637301	+	NKG2D ligand 1 [Source:NCBI gene;Acc:100683099]	NKG2D ligand 1	protein_coding	0	100683099
ENSCAFG00000000402	-2.01992	-1.73427	1	40710318	40795883	+	protein phosphatase 1 regulatory inhibitor subunit 14C [Source:HGNC Symbol;Acc:HGNC:14952]	protein phosphatase 1 regulatory inhibitor subunit 14C	protein_coding	PPP1R14C	611924
ENSCAFG00000000405	-1.69564	-1.61864	1	41129257	41297386	+	pleckstrin homology and RhoGEF domain containing G1 [Source:VGNC Symbol;Acc:VGNC:44676]	pleckstrin homology and RhoGEF domain containing G1	protein_coding	PLEKHG1	484035
ENSCAFG00000000445	-1.11296	-1.06088	1	42379715	42831889	-	spectrin repeat containing nuclear envelope protein 1 [Source:VGNC Symbol;Acc:VGNC:47027]	spectrin repeat containing nuclear envelope protein 1	protein_coding	SYNE1	484037
ENSCAFG00000000665	-1.05246	-1.36443	1	48382146	48392234	-	T cell activation RhoGTPase activating protein [Source:VGNC Symbol;Acc:VGNC:47092]	T cell activation RhoGTPase activating protein	protein_coding	TAGAP	484059
ENSCAFG00000000671	5.1046	5.07153	1	48944781	48955653	-	superoxide dismutase 2 [Source:VGNC Symbol;Acc:VGNC:53988]	superoxide dismutase 2	protein_coding	SOD2	476258
ENSCAFG00000000828	-1.52392	-1.4245	1	54412723	54579405	-	ribosomal protein S6 kinase A2 [Source:VGNC Symbol;Acc:VGNC:45739]	ribosomal protein S6 kinase A2	protein_coding	RPS6KA2	612448
ENSCAFG00000000853	1.62212	1.84385	1	54976177	54977116	-	G protein-coupled receptor 31 [Source:VGNC Symbol;Acc:VGNC:41430]	G protein-coupled receptor 31	protein_coding	GPR31	484081
ENSCAFG00000000884	1.69161	1.79704	1	56572568	56717976	-	WD repeat domain 27 [Source:VGNC Symbol;Acc:VGNC:55017]	WD repeat domain 27	protein_coding	WDR27	612528
ENSCAFG00000000886	2.467	2.57846	1	56814352	56868616	+	dermatan sulfate epimerase [Source:VGNC Symbol;Acc:VGNC:57341]	dermatan sulfate epimerase	protein_coding	DSE	476271
ENSCAFG00000001002	6.40978	6.36909	1	62092120	62110299	+	sphingomyelin phosphodiesterase acid like 3A [Source:VGNC Symbol;Acc:VGNC:46573]	sphingomyelin phosphodiesterase acid like 3A	protein_coding	SMPDL3A	476279
ENSCAFG00000001047	-1.03327	-1.00527	1	64689531	64815443	+	nuclear receptor coactivator 7 [Source:VGNC Symbol;Acc:VGNC:43664]	nuclear receptor coactivator 7	protein_coding	NCOA7	476283
ENSCAFG00000001114	-2.00326	-1.85889	1	68145105	68201230	-	Canis lupus familiaris Rho GTPase activating protein 18 (ARHGAP18), mRNA. [Source:RefSeq mRNA;Acc:NM_001286967]	Rho GTPase activating protein 18	protein_coding	ARHGAP18	476292
ENSCAFG00000001147	-1.2755	-1.02431	1	69361014	69483139	+	A-kinase anchoring protein 7 [Source:VGNC Symbol;Acc:VGNC:37760]	A-kinase anchoring protein 7	protein_coding	AKAP7	484128
ENSCAFG00000001570	-1.08324	-1.07036	1	80377575	80408331	-	phosphoserine aminotransferase 1 [Source:VGNC Symbol;Acc:VGNC:45081]	phosphoserine aminotransferase 1	protein_coding	PSAT1	476318
ENSCAFG00000001649	-1.64286	-1.64973	1	81989586	81990873	-	0	0	deprecated	0	0
ENSCAFG00000001778	-1.78473	-1.63684	1	84743275	84763121	-	Canis lupus familiaris annexin A1 (ANXA1), mRNA. [Source:RefSeq mRNA;Acc:NM_001286970]	annexin A1	protein_coding	ANXA1	476322
ENSCAFG00000001811	0.937671	1.07027	1	85423262	85428339	+	zinc finger AN1-type containing 5 [Source:VGNC Symbol;Acc:VGNC:48603]	zinc finger AN1-type containing 5	protein_coding	ZFAND5	476324
ENSCAFG00000001825	1.44564	1.48588	1	85945575	86021482	+	cell migration inducing hyaluronidase 2 [Source:VGNC Symbol;Acc:VGNC:47518]	cell migration inducing hyaluronidase 2	protein_coding	CEMIP2	484171
ENSCAFG00000001897	-0.955207	-1.23401	1	87916226	87980784	+	amyloid beta precursor protein binding family A member 1 [Source:VGNC Symbol;Acc:VGNC:37974]	amyloid beta precursor protein binding family A member 1	protein_coding	APBA1	100686233
ENSCAFG00000001916	-1.69905	-1.3765	1	88359158	88543797	-	phosphatidylinositol-4-phosphate 5-kinase type 1 beta [Source:VGNC Symbol;Acc:VGNC:44575]	phosphatidylinositol-4-phosphate 5-kinase type 1 beta	protein_coding	PIP5K1B	476331
ENSCAFG00000001957	-1.51043	-1.45272	1	89151932	89377994	+	dedicator of cytokinesis 8 [Source:VGNC Symbol;Acc:VGNC:40052]	dedicator of cytokinesis 8	protein_coding	DOCK8	476333
ENSCAFG00000002013	-1.55333	-1.5346	1	90723853	90884297	+	SWI/SNF related, matrix associated, actin dependent regulator of chromatin, subfamily a, member 2 [Source:VGNC Symbol;Acc:VGNC:46529]	SWI/SNF related, matrix associated, actin dependent regulator of chromatin, subfamily a, member 2	protein_coding	SMARCA2	476335
ENSCAFG00000002028	-1.64421	-1.75208	1	91241809	91271886	+	Canis lupus familiaris very low density lipoprotein receptor (VLDLR), mRNA. [Source:RefSeq mRNA;Acc:NM_001286978]	very low density lipoprotein receptor	protein_coding	VLDLR	476336
ENSCAFG00000031499	2.92259	3.00719	1	92278215	92724554	-	GLIS family zinc finger 3 [Source:VGNC Symbol;Acc:VGNC:41263]	GLIS family zinc finger 3	protein_coding	GLIS3	484179
ENSCAFG00000002102	1.15866	1.19381	1	93321920	93435774	+	Janus kinase 2 [Source:VGNC Symbol;Acc:VGNC:42176]	Janus kinase 2	protein_coding	JAK2	484185
ENSCAFG00000002120	5.5142	5.55355	1	93476682	93606942	+	Canis lupus familiaris CD274 molecule (CD274), mRNA. [Source:RefSeq mRNA;Acc:NM_001291972]	CD274 molecule	protein_coding	CD274	484186
ENSCAFG00000002116	1.36945	1.586	1	93523293	93576914	-	plasminogen receptor with a C-terminal lysine [Source:VGNC Symbol;Acc:VGNC:44689]	plasminogen receptor with a C-terminal lysine	protein_coding	PLGRKT	609677
ENSCAFG00000002121	1.61946	1.59313	1	93645048	93688867	+	programmed cell death 1 ligand 2 [Source:VGNC Symbol;Acc:VGNC:44336]	programmed cell death 1 ligand 2	protein_coding	PDCD1LG2	609699
ENSCAFG00000002128	1.09963	1.16101	1	93767950	93844453	+	RIC1 homolog, RAB6A GEF complex partner 1 [Source:VGNC Symbol;Acc:VGNC:45570]	RIC1 homolog, RAB6A GEF complex partner 1	protein_coding	RIC1	484187
ENSCAFG00000035094	-2.20435	-1.91917	1	95768964	95772691	-	0	0	lncRNA	0	0
ENSCAFG00000002174	2.66301	2.72675	1	96744757	96746752	-	growth arrest and DNA damage inducible gamma [Source:VGNC Symbol;Acc:VGNC:41071]	growth arrest and DNA damage inducible gamma	protein_coding	GADD45G	484198
ENSCAFG00000002201	-1.37809	-1.35059	1	97019996	97094805	+	SHC adaptor protein 3 [Source:VGNC Symbol;Acc:VGNC:46141]	SHC adaptor protein 3	protein_coding	SHC3	476352
ENSCAFG00000002283	-2.09895	-2.07865	1	98620395	98655103	-	FYVE, RhoGEF and PH domain containing 3 [Source:VGNC Symbol;Acc:VGNC:40835]	FYVE, RhoGEF and PH domain containing 3	protein_coding	FGD3	484213
ENSCAFG00000002595	2.25679	2.11491	1	102360902	102366967	+	transmembrane protein 150B [Source:VGNC Symbol;Acc:VGNC:47482]	transmembrane protein 150B	protein_coding	TMEM150B	611328
ENSCAFG00000027099	1.76927	1.49228	1	102365410	102365561	+	U4 spliceosomal RNA [Source:RFAM;Acc:RF00015]	0	snRNA	U4	0
ENSCAFG00000028453	1.23125	1.22806	1	102779496	102787260	-	leukocyte immunoglobulin-like receptor subfamily B member 3 [Source:NCBI gene;Acc:484306]	leukocyte immunoglobulin-like receptor subfamily B member 3	protein_coding	0	484306
ENSCAFG00000002523	1.64835	1.77958	1	102800651	102802055	-	0	0	deprecated	0	0
ENSCAFG00000002660	4.17199	4.30215	1	102913811	102921920	+	0	0	deprecated	0	0
ENSCAFG00000030509	3.72507	3.94186	1	102955915	102960845	+	0	0	protein_coding	0	0
ENSCAFG00000024425	5.8969	5.99421	1	102996665	103000872	-	leukocyte immunoglobulin-like receptor subfamily B member 3 [Source:NCBI gene;Acc:484309]	leukocyte immunoglobulin-like receptor subfamily B member 3	protein_coding	0	484309
ENSCAFG00000002675	0.98423	1.00446	1	103021828	103026639	-	tRNA splicing endonuclease subunit 34 [Source:VGNC Symbol;Acc:VGNC:47896]	tRNA splicing endonuclease subunit 34	protein_coding	TSEN34	611457
ENSCAFG00000002807	4.3465	4.50313	1	105345562	105346618	-	formyl peptide receptor 2 [Source:HGNC Symbol;Acc:HGNC:3827]	0	protein_coding	FPR2	0
ENSCAFG00000002820	2.52664	2.36416	1	105391497	105400071	-	sperm acrosome associated 6 [Source:VGNC Symbol;Acc:VGNC:53990]	sperm acrosome associated 6	protein_coding	SPACA6	111098980
ENSCAFG00000032162	1.06183	0.998611	1	105461203	105474910	+	0	0	protein_coding	0	0
ENSCAFG00000002982	1.29193	1.51176	1	106266928	106292595	-	myosin binding protein C, fast type [Source:VGNC Symbol;Acc:VGNC:43523]	myosin binding protein C, fast type	protein_coding	MYBPC2	476404
ENSCAFG00000003423	4.98879	4.96145	1	106606215	106615696	-	sialic acid binding Ig like lectin 11 [Source:NCBI gene;Acc:484368]	sialic acid binding Ig like lectin 11	protein_coding	0	484368
ENSCAFG00000003439	1.08748	1.11206	1	106661518	106673422	+	interleukin 4 induced 1 [Source:VGNC Symbol;Acc:VGNC:41988]	interleukin 4 induced 1	protein_coding	IL4I1	484371
ENSCAFG00000028797	0.993773	1.34414	1	106847545	106847965	-	adrenomedullin 5 (putative) [Source:HGNC Symbol;Acc:HGNC:27293]	adrenomedullin 5 (putative)	protein_coding	ADM5	100856623
ENSCAFG00000003589	1.25306	1.2158	1	106849655	106859780	-	protein arginine methyltransferase 1 [Source:VGNC Symbol;Acc:VGNC:44995]	protein arginine methyltransferase 1	protein_coding	PRMT1	476411
ENSCAFG00000003604	1.08234	0.963072	1	106895431	106899001	+	RAS related [Source:VGNC Symbol;Acc:VGNC:49028]	RAS related	protein_coding	RRAS	476413
ENSCAFG00000003611	-1.37913	-1.48735	1	106904547	106931532	-	proline rich 12 [Source:VGNC Symbol;Acc:VGNC:45037]	proline rich 12	protein_coding	PRR12	484377
ENSCAFG00000003928	-1.11135	-1.16143	1	107675843	107680976	+	D-box binding PAR bZIP transcription factor [Source:VGNC Symbol;Acc:VGNC:39785]	D-box binding PAR bZIP transcription factor	protein_coding	DBP	100685867
ENSCAFG00000004095	2.71714	2.82233	1	108318679	108336116	-	EH domain containing 2 [Source:VGNC Symbol;Acc:VGNC:40246]	EH domain containing 2	protein_coding	EHD2	484417
ENSCAFG00000028731	1.2336	1.02807	1	108704660	108705094	-	0	0	pseudogene	0	0
ENSCAFG00000032405	-1.48569	-1.53833	1	108918628	108935682	-	neuronal PAS domain protein 1 [Source:VGNC Symbol;Acc:VGNC:43908]	neuronal PAS domain protein 1	protein_coding	NPAS1	484424
ENSCAFG00000004277	3.69422	3.50916	1	109275016	109279444	+	prostaglandin I2 receptor [Source:VGNC Symbol;Acc:VGNC:49027]	prostaglandin I2 receptor	protein_coding	PTGIR	484429
ENSCAFG00000004420	2.04798	2.02783	1	110050153	110062827	-	vasodilator stimulated phosphoprotein [Source:NCBI gene;Acc:403936]	vasodilator stimulated phosphoprotein	protein_coding	VASP	403936
ENSCAFG00000004425	1.1325	0.747295	1	110066371	110071065	-	protein phosphatase, Mg2+/Mn2+ dependent 1N (putative) [Source:HGNC Symbol;Acc:HGNC:26845]	protein phosphatase, Mg2+/Mn2+ dependent 1N (putative)	protein_coding	PPM1N	484443
ENSCAFG00000004439	1.7773	1.63106	1	110071563	110081267	+	reticulon 2 [Source:VGNC Symbol;Acc:VGNC:53971]	0	protein_coding	RTN2	0
ENSCAFG00000004597	3.49092	3.41349	1	110437106	110466585	-	RELB proto-oncogene, NF-kB subunit [Source:VGNC Symbol;Acc:VGNC:45467]	RELB proto-oncogene, NF-kB subunit	protein_coding	RELB	484454
ENSCAFG00000004655	4.12262	4.10671	1	110620876	110628648	-	BCL3 transcription coactivator [Source:VGNC Symbol;Acc:VGNC:59228]	0	protein_coding	BCL3	0
ENSCAFG00000004730	1.49032	1.23171	1	111486388	111491034	+	plasminogen activator, urokinase receptor [Source:VGNC Symbol;Acc:VGNC:56920]	plasminogen activator, urokinase receptor	protein_coding	PLAUR	476446
ENSCAFG00000004751	-1.37577	-1.55751	1	111576928	111584360	-	zinc finger protein 575 [Source:VGNC Symbol;Acc:VGNC:48763]	zinc finger protein 575	protein_coding	ZNF575	484469
ENSCAFG00000004779	2.00627	1.96472	1	111712138	111835881	+	0	0	deprecated	0	0
ENSCAFG00000004847	-1.07914	-0.972105	1	112078677	112080834	+	platelet activating factor acetylhydrolase 1b catalytic subunit 3 [Source:VGNC Symbol;Acc:VGNC:44240]	platelet activating factor acetylhydrolase 1b catalytic subunit 3	protein_coding	PAFAH1B3	476449
ENSCAFG00000004911	5.93881	5.95521	1	112220565	112251332	+	POU class 2 homeobox 2 [Source:VGNC Symbol;Acc:VGNC:44827]	POU class 2 homeobox 2	protein_coding	POU2F2	484478
ENSCAFG00000032618	1.11466	1.2325	1	112575892	112629449	+	0	0	deprecated	0	0
ENSCAFG00000005014	1.13979	1.21133	1	112621463	112644735	+	transforming growth factor beta 1	transforming growth factor beta 1	protein_coding	TGFB1	403998
ENSCAFG00000005041	2.82201	2.79716	1	112701367	112727717	-	AXL receptor tyrosine kinase [Source:VGNC Symbol;Acc:VGNC:38326]	0	protein_coding	AXL	0
ENSCAFG00000005286	-0.837136	-1.00325	1	113166305	113243276	-	spectrin beta, non-erythrocytic 4 [Source:VGNC Symbol;Acc:VGNC:46777]	0	protein_coding	SPTBN4	0
ENSCAFG00000005345	1.04977	1.03432	1	113272050	113272764	+	SERTA domain containing 1 [Source:VGNC Symbol;Acc:VGNC:46044]	SERTA domain containing 1	protein_coding	SERTAD1	484500
ENSCAFG00000005350	-1.07282	-1.12912	1	113283922	113293839	+	periaxin [Source:VGNC Symbol;Acc:VGNC:45079]	0	pseudogene	PRX	0
ENSCAFG00000005530	1.41039	1.40041	1	113814746	113818014	-	ZFP36 ring finger protein [Source:VGNC Symbol;Acc:VGNC:48612]	ZFP36 ring finger protein	protein_coding	ZFP36	484510
ENSCAFG00000005579	-0.941403	-1.08956	1	113890613	113898841	+	leucine rich repeat and fibronectin type III domain containing 1 [Source:VGNC Symbol;Acc:VGNC:42760]	leucine rich repeat and fibronectin type III domain containing 1	protein_coding	LRFN1	484512
ENSCAFG00000005634	2.3547	2.35484	1	114206585	114217713	-	NFKB inhibitor beta [Source:VGNC Symbol;Acc:VGNC:43783]	NFKB inhibitor beta	protein_coding	NFKBIB	484519
ENSCAFG00000005874	2.94174	2.84587	1	114444568	114599785	+	mitogen-activated protein kinase kinase kinase kinase 1 [Source:VGNC Symbol;Acc:VGNC:42981]	mitogen-activated protein kinase kinase kinase kinase 1	protein_coding	MAP4K1	484527
ENSCAFG00000005909	-0.943511	-1.11912	1	114589414	114595498	+	RAS guanyl releasing protein 4 [Source:HGNC Symbol;Acc:HGNC:18958]	RAS guanyl releasing protein 4	protein_coding	RASGRP4	484528
ENSCAFG00000005937	-1.34208	-1.31313	1	114637782	114661296	-	cation channel sperm associated auxiliary subunit gamma [Source:VGNC Symbol;Acc:VGNC:38750]	0	protein_coding	CATSPERG	0
ENSCAFG00000032284	1.05137	0.990876	1	116760716	116761165	-	hematopoietic cell signal transducer [Source:VGNC Symbol;Acc:VGNC:53722]	0	protein_coding	HCST	0
ENSCAFG00000006704	1.15592	1.16679	1	116764779	116770062	+	NFKB inhibitor delta [Source:VGNC Symbol;Acc:VGNC:53742]	NFKB inhibitor delta	protein_coding	NFKBID	484569
ENSCAFG00000031912	2.17414	1.96821	1	117133126	117139309	+	suprabasin [Source:NCBI gene;Acc:612650]	suprabasin	protein_coding	0	612650
ENSCAFG00000007027	2.44865	1.81321	1	117198288	117199281	-	free fatty acid receptor 2 [Source:VGNC Symbol;Acc:VGNC:40831]	free fatty acid receptor 2	protein_coding	FFAR2	484580
ENSCAFG00000029664	-1.02573	-1.02209	1	119306819	119311842	-	0	0	deprecated	0	0
ENSCAFG00000007810	1.09422	1.07326	3	12879499	12919295	+	endoplasmic reticulum aminopeptidase 1 [Source:VGNC Symbol;Acc:VGNC:40433]	endoplasmic reticulum aminopeptidase 1	protein_coding	ERAP1	488898
ENSCAFG00000007882	-1.15902	-1.24566	3	13232650	13276935	+	proprotein convertase subtilisin/kexin type 1 [Source:VGNC Symbol;Acc:VGNC:44320]	proprotein convertase subtilisin/kexin type 1	protein_coding	PCSK1	479149
ENSCAFG00000008218	2.07368	2.07446	3	17866405	18351535	-	adhesion G protein-coupled receptor V1 [Source:VGNC Symbol;Acc:VGNC:37654]	0	protein_coding	ADGRV1	0
ENSCAFG00000008410	-1.39639	-1.25224	3	21069192	21177493	-	RAS p21 protein activator 1 [Source:VGNC Symbol;Acc:VGNC:45359]	RAS p21 protein activator 1	protein_coding	RASA1	479158
ENSCAFG00000034603	-1.17696	-1.22419	3	21247554	21423424	+	0	0	lncRNA	0	0
ENSCAFG00000008891	-1.45174	-1.58775	3	26788359	26895005	+	serine incorporator 5 [Source:VGNC Symbol;Acc:VGNC:46022]	serine incorporator 5	protein_coding	SERINC5	479168
ENSCAFG00000032175	1.10868	1.05218	3	28255421	28275666	+	0	0	deprecated	0	0
ENSCAFG00000009293	-1.24094	-1.24326	3	29894077	30134568	-	IQ motif containing GTPase activating protein 2 [Source:VGNC Symbol;Acc:VGNC:42082]	IQ motif containing GTPase activating protein 2	protein_coding	IQGAP2	479177
ENSCAFG00000010085	1.0914	1.51584	3	34841072	35028782	+	ATPase phospholipid transporting 10A (putative) [Source:VGNC Symbol;Acc:VGNC:53148]	ATPase phospholipid transporting 10A (putative)	protein_coding	ATP10A	488691
ENSCAFG00000010453	-1.19665	-1.11209	3	39346504	39420252	+	threonyl-tRNA synthetase like 2 [Source:VGNC Symbol;Acc:VGNC:47111]	threonyl-tRNA synthetase like 2	protein_coding	TARSL2	479019
ENSCAFG00000010911	-1.17397	-1.11046	3	44084152	44142321	-	nuclear receptor subfamily 2 group F member 2 [Source:VGNC Symbol;Acc:VGNC:43950]	nuclear receptor subfamily 2 group F member 2	protein_coding	NR2F2	479026
ENSCAFG00000011394	-1.07082	-1.14973	3	49349005	49350775	-	kelch like family member 25 [Source:VGNC Symbol;Acc:VGNC:42459]	0	protein_coding	KLHL25	0
ENSCAFG00000011525	1.07574	1.423	3	51822474	51833514	+	interferon stimulated exonuclease gene 20 [Source:VGNC Symbol;Acc:VGNC:42107]	interferon stimulated exonuclease gene 20	protein_coding	ISG20	488729
ENSCAFG00000011555	2.79322	2.91933	3	52054884	52064689	-	milk fat globule-EGF factor 8 protein [Source:VGNC Symbol;Acc:VGNC:53186]	0	protein_coding	MFGE8	0
ENSCAFG00000011594	-1.13921	-1.1306	3	52260876	52278803	-	retinaldehyde binding protein 1 [Source:VGNC Symbol;Acc:VGNC:45603]	retinaldehyde binding protein 1	protein_coding	RLBP1	479039
ENSCAFG00000011977	-1.15547	-1.23211	3	52630493	52649231	-	kinesin family member 7 [Source:VGNC Symbol;Acc:VGNC:42411]	kinesin family member 7	protein_coding	KIF7	488734
ENSCAFG00000012013	-2.0274	-1.87046	3	52764346	52779746	-	alanyl aminopeptidase, membrane [Source:VGNC Symbol;Acc:VGNC:53146]	alanyl aminopeptidase, membrane	protein_coding	ANPEP	403913
ENSCAFG00000012239	-1.119	-1.17271	3	53309576	53312088	+	HD domain containing 3 [Source:VGNC Symbol;Acc:VGNC:41626]	HD domain containing 3	protein_coding	HDDC3	488744
ENSCAFG00000013196	-1.35948	-1.37695	3	54874773	54902547	+	transmembrane 6 superfamily member 1 [Source:VGNC Symbol;Acc:VGNC:47411]	transmembrane 6 superfamily member 1	protein_coding	TM6SF1	479058
ENSCAFG00000013854	1.04871	0.948241	3	56689468	56690560	-	talin rod domain containing 1 [Source:VGNC Symbol;Acc:VGNC:47403]	0	protein_coding	TLNRD1	0
ENSCAFG00000013922	-1.51484	-1.3185	3	57008882	57120506	-	aryl hydrocarbon receptor nuclear translocator 2 [Source:VGNC Symbol;Acc:VGNC:53147]	aryl hydrocarbon receptor nuclear translocator 2	protein_coding	ARNT2	608366
ENSCAFG00000014053	-1.08572	-1.40152	3	57995030	58085403	+	Ras protein specific guanine nucleotide releasing factor 1 [Source:VGNC Symbol;Acc:VGNC:45370]	Ras protein specific guanine nucleotide releasing factor 1	protein_coding	RASGRF1	488774
ENSCAFG00000014831	2.21239	2.3204	3	61450994	61472168	-	0	0	deprecated	0	0
ENSCAFG00000014836	1.13688	1.16029	3	61511250	61538555	+	TNFAIP3 interacting protein 2 [Source:VGNC Symbol;Acc:VGNC:47677]	0	lncRNA	TNIP2	0
ENSCAFG00000015095	1.02643	0.986796	3	62898993	62924846	-	leucine aminopeptidase 3 [Source:VGNC Symbol;Acc:VGNC:42582]	leucine aminopeptidase 3	protein_coding	LAP3	479081
ENSCAFG00000015372	1.50285	1.49932	3	65200068	65264049	-	cytoplasmic polyadenylation element binding protein 2 [Source:VGNC Symbol;Acc:VGNC:53162]	cytoplasmic polyadenylation element binding protein 2	protein_coding	CPEB2	488821
ENSCAFG00000015859	2.11998	2.39904	3	71204271	71280761	-	janus kinase and microtubule interacting protein 1 [Source:VGNC Symbol;Acc:VGNC:49832]	janus kinase and microtubule interacting protein 1	protein_coding	JAKMIP1	488830
ENSCAFG00000015887	-1.03746	-1.13884	3	71626345	71826749	+	amyloid beta precursor protein binding family B member 2 [Source:VGNC Symbol;Acc:VGNC:37979]	amyloid beta precursor protein binding family B member 2	protein_coding	APBB2	488831
ENSCAFG00000039737	3.73583	3.54645	3	72221751	72234148	+	0	0	deprecated	0	0
ENSCAFG00000016161	2.56888	2.76288	3	73424209	73494409	-	family with sequence similarity 114 member A1 [Source:VGNC Symbol;Acc:VGNC:40580]	family with sequence similarity 114 member A1	protein_coding	FAM114A1	479114
ENSCAFG00000016290	-0.980838	-1.04004	3	75541598	75606145	-	death domain containing 1 [Source:VGNC Symbol;Acc:VGNC:40112]	0	protein_coding	DTHD1	0
ENSCAFG00000016306	-2.0971	-2.0543	3	75656825	75833437	+	ArfGAP with RhoGAP domain, ankyrin repeat and PH domain 2 [Source:VGNC Symbol;Acc:VGNC:38026]	0	protein_coding	ARAP2	0
ENSCAFG00000016531	-1.92948	-1.81579	3	87350828	87435019	+	adhesion G protein-coupled receptor A3 [Source:VGNC Symbol;Acc:VGNC:37633]	adhesion G protein-coupled receptor A3	protein_coding	ADGRA3	488859
ENSCAFG00000016764	-2.41498	-2.52412	3	91734079	91739057	+	solute carrier family 49 member 3 [Source:VGNC Symbol;Acc:VGNC:43207]	solute carrier family 49 member 3	protein_coding	SLC49A3	488870
ENSCAFG00000009823	1.50364	1.75045	5	1273863	1316834	+	immunoglobulin superfamily member 9B [Source:VGNC Symbol;Acc:VGNC:41920]	0	protein_coding	IGSF9B	0
ENSCAFG00000009993	2.69863	2.59566	5	4652440	4666716	-	suppression of tumorigenicity 14 [Source:VGNC Symbol;Acc:VGNC:46848]	suppression of tumorigenicity 14	protein_coding	ST14	489278
ENSCAFG00000011584	-1.25556	-1.38772	5	10814583	10938852	-	GRAM domain containing 1B [Source:VGNC Symbol;Acc:VGNC:41466]	GRAM domain containing 1B	protein_coding	GRAMD1B	489352
ENSCAFG00000011716	-1.6155	-1.50032	5	11500668	11530167	-	ubiquitin associated and SH3 domain containing B [Source:VGNC Symbol;Acc:VGNC:48048]	ubiquitin associated and SH3 domain containing B	protein_coding	UBASH3B	489355
ENSCAFG00000011745	-2.32129	-2.2746	5	12493151	12650767	-	sortilin related receptor 1 [Source:VGNC Symbol;Acc:VGNC:46663]	sortilin related receptor 1	protein_coding	SORL1	479408
ENSCAFG00000012430	-0.87128	-1.00966	5	14900207	14919121	+	BCL9 like [Source:VGNC Symbol;Acc:VGNC:58091]	BCL9 like	protein_coding	BCL9L	489377
ENSCAFG00000012628	-1.30458	-1.27693	5	15202662	15210363	-	transmembrane protein 25 [Source:VGNC Symbol;Acc:VGNC:47555]	transmembrane protein 25	protein_coding	TMEM25	610739
ENSCAFG00000029322	2.91886	3.11302	5	15520838	15534238	+	Canis lupus familiaris sodium voltage-gated channel beta subunit 2 (SCN2B), mRNA. [Source:RefSeq mRNA;Acc:NM_001168459]	sodium voltage-gated channel beta subunit 2	protein_coding	SCN2B	403485
ENSCAFG00000012844	1.05519	0.952169	5	15677546	15686336	-	interleukin 10 receptor subunit alpha [Source:VGNC Symbol;Acc:VGNC:41929]	0	protein_coding	IL10RA	0
ENSCAFG00000013022	-1.05842	-1.03569	5	16228668	16290793	-	centrosomal protein 164 [Source:VGNC Symbol;Acc:VGNC:39121]	centrosomal protein 164	protein_coding	CEP164	489389
ENSCAFG00000030180	1.33487	1.30737	5	20972870	20999929	+	interleukin 18 [Source:VGNC Symbol;Acc:VGNC:41951]	interleukin 18	protein_coding	IL18	403796
ENSCAFG00000014221	-1.31973	-1.17674	5	22249218	22372007	+	Rho GTPase activating protein 20 [Source:VGNC Symbol;Acc:VGNC:38050]	Rho GTPase activating protein 20	protein_coding	ARHGAP20	611451
ENSCAFG00000014332	-2.54793	-2.54793	5	24006225	24078196	+	exophilin 5 [Source:VGNC Symbol;Acc:VGNC:40530]	exophilin 5	protein_coding	EXPH5	489418
ENSCAFG00000014348	-1.05848	-0.972624	5	24082811	24102583	+	protein O-glucosyltransferase 3 [Source:VGNC Symbol;Acc:VGNC:42314]	protein O-glucosyltransferase 3	protein_coding	POGLUT3	489419
ENSCAFG00000015043	1.1881	1.38255	5	28853641	28864897	+	matrix metallopeptidase 13 [Source:VGNC Symbol;Acc:VGNC:43276]	matrix metallopeptidase 13	protein_coding	MMP13	403763
ENSCAFG00000015054	0.851081	1.18596	5	28978382	28986863	+	matrix metallopeptidase 1 [Source:VGNC Symbol;Acc:VGNC:43273]	matrix metallopeptidase 1	protein_coding	MMP1	489428
ENSCAFG00000015105	6.76731	6.77032	5	29323232	29337240	-	baculoviral IAP repeat containing 3 [Source:VGNC Symbol;Acc:VGNC:53305]	baculoviral IAP repeat containing 3	protein_coding	BIRC3	489433
ENSCAFG00000015250	-1.05971	-1.05927	5	30463875	30493659	+	sphingolipid transporter 3 (putative) [Source:VGNC Symbol;Acc:VGNC:53449]	sphingolipid transporter 3 (putative)	protein_coding	SPNS3	606839
ENSCAFG00000031602	-1.11927	-0.692263	5	30625673	30636121	-	XIAP associated factor 1 [Source:VGNC Symbol;Acc:VGNC:48446]	0	protein_coding	XAF1	0
ENSCAFG00000015464	-0.774561	-1.05418	5	30820865	30824835	-	Canis lupus familiaris PICALM interacting mitotic regulator (PIMREG), mRNA. [Source:RefSeq mRNA;Acc:NM_001357196]	PICALM interacting mitotic regulator	protein_coding	PIMREG	489446
ENSCAFG00000015493	-1.236	-1.39367	5	31266664	31299124	+	NLR family pyrin domain containing 1 [Source:VGNC Symbol;Acc:VGNC:43845]	NLR family pyrin domain containing 1	protein_coding	NLRP1	489449
ENSCAFG00000015599	2.01172	2.01431	5	31534225	31549175	+	SLP adaptor and CSK interacting membrane protein [Source:VGNC Symbol;Acc:VGNC:59032]	SLP adaptor and CSK interacting membrane protein	protein_coding	SCIMP	607322
ENSCAFG00000015674	1.20512	1.21353	5	31643095	31656996	+	calmodulin binding transcription activator 2 [Source:VGNC Symbol;Acc:VGNC:38693]	0	protein_coding	CAMTA2	0
ENSCAFG00000015802	1.01607	1.16646	5	31662114	31666140	-	enolase 3 [Source:VGNC Symbol;Acc:VGNC:40367]	enolase 3	protein_coding	ENO3	479469
ENSCAFG00000015866	0.92444	1.0387	5	31786056	31787068	+	vitelline membrane outer layer 1 homolog [Source:VGNC Symbol;Acc:VGNC:48271]	vitelline membrane outer layer 1 homolog	protein_coding	VMO1	489457
ENSCAFG00000015892	2.79839	2.81883	5	31816888	31820745	+	C-X-C motif chemokine ligand 16 [Source:VGNC Symbol;Acc:VGNC:53326]	C-X-C motif chemokine ligand 16	protein_coding	CXCL16	607514
ENSCAFG00000015894	-1.48682	-1.52775	5	31821659	31822841	-	mediator complex subunit 11 [Source:VGNC Symbol;Acc:VGNC:43119]	mediator complex subunit 11	protein_coding	MED11	607526
ENSCAFG00000015972	-0.876225	-1.02153	5	32059462	32062227	+	solute carrier family 16 member 13 [Source:VGNC Symbol;Acc:VGNC:46239]	solute carrier family 16 member 13	protein_coding	SLC16A13	607602
ENSCAFG00000016817	1.74812	1.66748	5	32701904	32709711	+	lysine demethylase 6B [Source:VGNC Symbol;Acc:VGNC:42329]	lysine demethylase 6B	protein_coding	KDM6B	489481
ENSCAFG00000017382	-1.22803	-1.20971	5	33471195	33528377	-	phosphoinositide-3-kinase regulatory subunit 6 [Source:VGNC Symbol;Acc:VGNC:44563]	phosphoinositide-3-kinase regulatory subunit 6	protein_coding	PIK3R6	608225
ENSCAFG00000017387	3.1172	3.12677	5	33535138	33605342	-	phosphoinositide-3-kinase regulatory subunit 5 [Source:VGNC Symbol;Acc:VGNC:44562]	phosphoinositide-3-kinase regulatory subunit 5	protein_coding	PIK3R5	612805
ENSCAFG00000017403	1.87659	1.9135	5	33654625	33825948	+	netrin 1 [Source:VGNC Symbol;Acc:VGNC:44007]	netrin 1	protein_coding	NTN1	489497
ENSCAFG00000017455	-2.1332	-1.96238	5	34339370	34457318	-	growth arrest specific 7 [Source:VGNC Symbol;Acc:VGNC:41119]	growth arrest specific 7	protein_coding	GAS7	608189
ENSCAFG00000018209	1.68792	1.81914	5	40873727	40919416	-	epsin 2 [Source:VGNC Symbol;Acc:VGNC:40420]	epsin 2	protein_coding	EPN2	489533
ENSCAFG00000018519	1.08818	0.897019	5	42448484	42487144	+	TNF receptor superfamily member 13B [Source:VGNC Symbol;Acc:VGNC:47657]	TNF receptor superfamily member 13B	protein_coding	TNFRSF13B	609580
ENSCAFG00000018583	2.59773	2.64271	5	44062898	44185890	-	phosphodiesterase 4B [Source:VGNC Symbol;Acc:VGNC:44354]	phosphodiesterase 4B	protein_coding	PDE4B	479540
ENSCAFG00000018617	-1.33775	-1.07774	5	45410460	45481424	-	ribonucleoprotein, PTB binding 2 [Source:VGNC Symbol;Acc:VGNC:45387]	0	protein_coding	RAVER2	0
ENSCAFG00000018670	-0.954015	-1.0385	5	46515848	46577501	-	phosphoglucomutase 1 [Source:VGNC Symbol;Acc:VGNC:44463]	phosphoglucomutase 1	protein_coding	PGM1	479545
ENSCAFG00000023117	-1.56066	-1.32118	5	48497031	48863222	-	nuclear factor I A [Source:VGNC Symbol;Acc:VGNC:43775]	nuclear factor I A	protein_coding	NFIA	479552
ENSCAFG00000018871	1.35495	1.57404	5	49942192	49984322	+	cytochrome P450 family 2 subfamily J member 2 [Source:VGNC Symbol;Acc:VGNC:50354]	cytochrome P450 family 2 subfamily J member 2	protein_coding	CYP2J2	610195
ENSCAFG00000018897	1.4829	1.57082	5	50967817	50968843	+	Jun proto-oncogene, AP-1 transcription factor subunit [Source:VGNC Symbol;Acc:VGNC:42197]	0	lncRNA	JUN	0
ENSCAFG00000028754	-1.46334	-1.29099	5	52923745	53006368	+	phospholipid phosphatase 3 [Source:VGNC Symbol;Acc:VGNC:44707]	phospholipid phosphatase 3	protein_coding	PLPP3	479557
ENSCAFG00000019177	1.46984	1.71694	5	55782139	55828330	+	solute carrier family 1 member 7 [Source:VGNC Symbol;Acc:VGNC:46267]	solute carrier family 1 member 7	protein_coding	SLC1A7	100505395
ENSCAFG00000019355	-1.07346	-0.865501	5	56194595	56201811	+	pleckstrin homology domain containing N1 [Source:VGNC Symbol;Acc:VGNC:44686]	pleckstrin homology domain containing N1	protein_coding	PLEKHN1	489606
ENSCAFG00000019214	-0.959576	-1.08142	5	56902846	56904286	+	calmodulin like 6 [Source:VGNC Symbol;Acc:VGNC:38673]	calmodulin like 6	protein_coding	CALML6	607269
ENSCAFG00000019422	1.47745	1.27565	5	57410099	57416481	+	TNF receptor superfamily member 14 [Source:VGNC Symbol;Acc:VGNC:47658]	TNF receptor superfamily member 14	protein_coding	TNFRSF14	479580
ENSCAFG00000019502	-1.065	-1.12142	5	58340176	58355836	+	DNA fragmentation factor subunit beta [Source:VGNC Symbol;Acc:VGNC:39910]	DNA fragmentation factor subunit beta	protein_coding	DFFB	489623
ENSCAFG00000019595	1.7875	1.50571	5	60285311	60315550	+	espin [Source:VGNC Symbol;Acc:VGNC:56010]	espin	protein_coding	ESPN	489631
ENSCAFG00000019602	1.62841	1.41884	5	60320849	60347393	-	pleckstrin homology and RhoGEF domain containing G5 [Source:VGNC Symbol;Acc:VGNC:44680]	pleckstrin homology and RhoGEF domain containing G5	protein_coding	PLEKHG5	479590
ENSCAFG00000019714	-1.22924	-0.976157	5	62412903	62436876	-	solute carrier family 2 member 5 [Source:HGNC Symbol;Acc:HGNC:11010]	solute carrier family 2, facilitated glucose transporter member 5	protein_coding	SLC2A5	489640
ENSCAFG00000019726	1.18672	1.38566	5	62455881	62475014	-	G protein-coupled receptor 157 [Source:VGNC Symbol;Acc:VGNC:41409]	G protein-coupled receptor 157	protein_coding	GPR157	608460
ENSCAFG00000038235	3.28092	3.50209	5	62501373	62503068	+	0	0	deprecated	0	0
ENSCAFG00000019730	0.920223	1.11406	5	62790087	62826880	+	solute carrier family 25 member 33 [Source:VGNC Symbol;Acc:VGNC:46307]	solute carrier family 25 member 33	protein_coding	SLC25A33	479599
ENSCAFG00000019744	-1.06024	-1.18145	5	63043495	63064587	-	0	0	deprecated	0	0
ENSCAFG00000019753	-1.08808	-0.908913	5	63165360	63180637	+	retinol binding protein 7 [Source:VGNC Symbol;Acc:VGNC:53436]	retinol binding protein 7	protein_coding	RBP7	479602
ENSCAFG00000019852	-1.783	-1.68849	5	64497215	64521826	+	CBFA2/RUNX1 translocation partner 3 [Source:VGNC Symbol;Acc:VGNC:56007]	CBFA2/RUNX1 translocation partner 3	protein_coding	CBFA2T3	489660
ENSCAFG00000029455	2.50471	2.77271	5	64633400	64899281	-	0	0	deprecated	0	0
ENSCAFG00000019919	-3.36547	-3.43335	5	66788722	66808896	-	interferon regulatory factor 8 [Source:VGNC Symbol;Acc:VGNC:42096]	interferon regulatory factor 8	protein_coding	IRF8	489673
ENSCAFG00000019937	-1.01838	-0.91891	5	67486447	67534474	-	KIAA0513 [Source:VGNC Symbol;Acc:VGNC:42347]	KIAA0513	protein_coding	KIAA0513	489675
ENSCAFG00000019952	-1.45655	-1.35501	5	67986324	68027351	-	ATPase secretory pathway Ca2+ transporting 2 [Source:VGNC Symbol;Acc:VGNC:38261]	ATPase secretory pathway Ca2+ transporting 2	protein_coding	ATP2C2	479626
ENSCAFG00000020020	1.09032	1.22128	5	71080747	71127112	+	chromodomain Y like 2 [Source:VGNC Symbol;Acc:VGNC:53315]	0	protein_coding	CDYL2	0
ENSCAFG00000020027	-1.45618	-1.49115	5	71965499	71966671	+	MAF bZIP transcription factor [Source:HGNC Symbol;Acc:HGNC:6776]	0	protein_coding	MAF	0
ENSCAFG00000020254	1.49717	1.49663	5	80003597	80115099	-	nuclear factor of activated T cells 5 [Source:VGNC Symbol;Acc:VGNC:43765]	nuclear factor of activated T cells 5	protein_coding	NFAT5	489734
ENSCAFG00000020288	0.93557	1.01753	5	80352533	80461621	-	syntrophin beta 2 [Source:VGNC Symbol;Acc:VGNC:46614]	syntrophin beta 2	protein_coding	SNTB2	479675
ENSCAFG00000020316	-1.2223	-1.17099	5	81231679	81252295	-	solute carrier family 7 member 6 [Source:VGNC Symbol;Acc:VGNC:46476]	solute carrier family 7 member 6	protein_coding	SLC7A6	489744
ENSCAFG00000020318	-1.71181	-1.92588	5	81269913	81280700	-	phospholipase A2 group XV [Source:VGNC Symbol;Acc:VGNC:44621]	phospholipase A2 group XV	protein_coding	PLA2G15	403403
ENSCAFG00000031576	-0.847721	-1.01656	5	81784956	81789712	-	par-6 family cell polarity regulator alpha [Source:VGNC Symbol;Acc:VGNC:44265]	par-6 family cell polarity regulator alpha	protein_coding	PARD6A	489756
ENSCAFG00000020367	-2.2208	-1.91978	5	82093890	82102168	-	pleckstrin homology and RhoGEF domain containing G4 [Source:VGNC Symbol;Acc:VGNC:44679]	pleckstrin homology and RhoGEF domain containing G4	protein_coding	PLEKHG4	489759
ENSCAFG00000020370	-1.02912	-0.898183	5	82129964	82145353	+	formin homology 2 domain containing 1 [Source:VGNC Symbol;Acc:VGNC:40875]	formin homology 2 domain containing 1	protein_coding	FHOD1	489760
ENSCAFG00000020379	-0.816766	-1.02344	5	82196619	82201151	-	heat shock transcription factor 4 [Source:NCBI gene;Acc:489766]	heat shock transcription factor 4	protein_coding	HSF4	489766
ENSCAFG00000020420	-0.922395	-1.07394	5	82730621	82756442	+	thymidine kinase 2 [Source:VGNC Symbol;Acc:VGNC:59034]	0	protein_coding	TK2	0
ENSCAFG00000009612	-2.7421	-2.56952	4	63037	71950	+	interferon induced protein with tetratricopeptide repeats 2 [Source:VGNC Symbol;Acc:VGNC:41877]	interferon induced protein with tetratricopeptide repeats 2	protein_coding	IFIT2	479183
ENSCAFG00000031614	-1.69008	-1.62939	4	104254	105343	+	interferon induced protein with tetratricopeptide repeats 3 [Source:VGNC Symbol;Acc:VGNC:51900]	interferon induced protein with tetratricopeptide repeats 3	protein_coding	IFIT3	606808
ENSCAFG00000011072	1.25069	1.34006	4	3758902	3815803	+	endoplasmic reticulum oxidoreductase 1 beta [Source:VGNC Symbol;Acc:VGNC:40467]	endoplasmic reticulum oxidoreductase 1 beta	protein_coding	ERO1B	488956
ENSCAFG00000011564	-1.42803	-1.18451	4	6118404	6122260	-	potassium two pore domain channel subfamily K member 1 [Source:VGNC Symbol;Acc:VGNC:51902]	0	protein_coding	KCNK1	0
ENSCAFG00000012932	-1.41639	-1.55528	4	12973640	13009649	-	Rho related BTB domain containing 1 [Source:VGNC Symbol;Acc:VGNC:45556]	Rho related BTB domain containing 1	protein_coding	RHOBTB1	488998
ENSCAFG00000013039	-0.941552	-1.05123	4	14297606	14334301	+	zinc finger protein 365 [Source:VGNC Symbol;Acc:VGNC:48710]	zinc finger protein 365	protein_coding	ZNF365	100855461
ENSCAFG00000013049	0.989896	1.52814	4	14706599	14712956	-	early growth response 2 [Source:VGNC Symbol;Acc:VGNC:51893]	early growth response 2	protein_coding	EGR2	479219
ENSCAFG00000013817	2.98589	2.86216	4	20230792	20244269	+	serglycin [Source:VGNC Symbol;Acc:VGNC:46803]	serglycin	protein_coding	SRGN	609421
ENSCAFG00000014100	-1.52758	-1.5266	4	21666394	21718699	+	sphingosine-1-phosphate lyase 1 [Source:VGNC Symbol;Acc:VGNC:46102]	sphingosine-1-phosphate lyase 1	protein_coding	SGPL1	489032
ENSCAFG00000014339	-1.14326	-1.12462	4	22097763	22133197	+	solute carrier family 29 member 3 [Source:VGNC Symbol;Acc:VGNC:46335]	solute carrier family 29 member 3	protein_coding	SLC29A3	489034
ENSCAFG00000014229	1.2271	1.2061	4	22158948	22570131	+	cadherin related 23 [Source:VGNC Symbol;Acc:VGNC:50871]	cadherin related 23	protein_coding	CDH23	100684999
ENSCAFG00000014354	-2.47258	-2.65304	4	22507087	22528752	-	V-set immunoregulatory receptor [Source:VGNC Symbol;Acc:VGNC:51998]	0	protein_coding	VSIR	0
ENSCAFG00000015254	-1.25665	-1.08039	4	24404388	24518259	+	vinculin [Source:VGNC Symbol;Acc:VGNC:48242]	vinculin	protein_coding	VCL	479252
ENSCAFG00000015499	-1.25762	-1.26318	4	27688906	27806588	-	discs large MAGUK scaffold protein 5 [Source:VGNC Symbol;Acc:VGNC:50873]	0	protein_coding	DLG5	0
ENSCAFG00000015861	-0.990836	-1.06048	4	29539108	29561364	+	peroxiredoxin like 2A [Source:VGNC Symbol;Acc:VGNC:40660]	peroxiredoxin like 2A	protein_coding	PRXL2A	479261
ENSCAFG00000015872	-1.68091	-1.89479	4	29608997	29636112	+	tetraspanin 14 [Source:VGNC Symbol;Acc:VGNC:47914]	tetraspanin 14	protein_coding	TSPAN14	610573
ENSCAFG00000016425	-3.10998	-3.07946	4	35985494	35999391	-	regulator of G protein signaling 14 [Source:VGNC Symbol;Acc:VGNC:45524]	regulator of G protein signaling 14	protein_coding	RGS14	489092
ENSCAFG00000016437	-1.18881	-1.15382	4	36046981	36050899	+	MAX dimerization protein 3 [Source:VGNC Symbol;Acc:VGNC:51904]	MAX dimerization protein 3	protein_coding	MXD3	489093
ENSCAFG00000016621	-1.11796	-1.32163	4	36490577	36551942	-	unc-5 netrin receptor A [Source:VGNC Symbol;Acc:VGNC:48139]	unc-5 netrin receptor A	protein_coding	UNC5A	489097
ENSCAFG00000016718	2.03636	2.19191	4	37355074	37407236	-	histamine receptor H2 [Source:VGNC Symbol;Acc:VGNC:41787]	histamine receptor H2	protein_coding	HRH2	403812
ENSCAFG00000031727	-1.99577	-2.3522	4	39152502	39165893	+	stanniocalcin 2 [Source:VGNC Symbol;Acc:VGNC:46896]	stanniocalcin 2	protein_coding	STC2	489112
ENSCAFG00000016813	1.19446	1.16541	4	39436404	39540037	-	endoplasmic reticulum-golgi intermediate compartment 1 [Source:VGNC Symbol;Acc:VGNC:40450]	endoplasmic reticulum-golgi intermediate compartment 1	protein_coding	ERGIC1	609628
ENSCAFG00000029826	2.1963	2.13868	4	39588338	39592891	+	dual specificity phosphatase 1 [Source:VGNC Symbol;Acc:VGNC:51892]	0	protein_coding	DUSP1	0
ENSCAFG00000016982	-1.09643	-1.10922	4	41778324	42177874	-	dedicator of cytokinesis 2 [Source:VGNC Symbol;Acc:VGNC:40046]	dedicator of cytokinesis 2	protein_coding	DOCK2	489128
ENSCAFG00000017357	-2.82523	-2.9673	4	52649983	52733351	+	ADAM metallopeptidase domain 19 [Source:VGNC Symbol;Acc:VGNC:37577]	ADAM metallopeptidase domain 19	protein_coding	ADAM19	489156
ENSCAFG00000017644	-1.13417	-1.03637	4	55278882	55491809	-	polypeptide N-acetylgalactosaminyltransferase 10 [Source:VGNC Symbol;Acc:VGNC:41085]	polypeptide N-acetylgalactosaminyltransferase 10	protein_coding	GALNT10	489165
ENSCAFG00000017954	2.75455	2.75489	4	58150625	58201489	+	TNFAIP3 interacting protein 1 [Source:VGNC Symbol;Acc:VGNC:47676]	TNFAIP3 interacting protein 1	protein_coding	TNIP1	489178
ENSCAFG00000018091	1.79635	1.82153	4	58496722	58532151	-	synaptopodin [Source:VGNC Symbol;Acc:VGNC:47034]	synaptopodin	protein_coding	SYNPO	479327
ENSCAFG00000018275	-1.35074	-1.27031	4	59174603	59278924	-	PPARG coactivator 1 beta [Source:VGNC Symbol;Acc:VGNC:44838]	PPARG coactivator 1 beta	protein_coding	PPARGC1B	489190
ENSCAFG00000018339	2.11503	2.27464	4	60024885	60050298	-	adrenoceptor beta 2 [Source:HGNC Symbol;Acc:HGNC:286]	0	protein_coding	ADRB2	0
ENSCAFG00000018487	-1.1731	-1.09292	4	64443001	64459145	+	embigin [Source:VGNC Symbol;Acc:VGNC:50876]	embigin	protein_coding	EMB	479340
ENSCAFG00000028589	-2.50609	-2.44742	4	66956462	67033953	+	selenoprotein P [Source:NCBI gene;Acc:479346]	selenoprotein P	protein_coding	SELENOP	479346
ENSCAFG00000018619	2.47887	2.35762	4	68661854	68676418	-	prostaglandin E receptor 4 [Source:VGNC Symbol;Acc:VGNC:45144]	prostaglandin E receptor 4	protein_coding	PTGER4	403589
ENSCAFG00000018622	-2.1223	-1.83604	4	69625849	69648515	+	DAB adaptor protein 2 [Source:VGNC Symbol;Acc:VGNC:39759]	DAB adaptor protein 2	protein_coding	DAB2	479353
ENSCAFG00000023062	1.54489	1.46631	4	69726112	69874845	+	FYN binding protein 1 [Source:VGNC Symbol;Acc:VGNC:41024]	0	protein_coding	FYB1	0
ENSCAFG00000018648	2.26168	2.35577	4	70014761	70067490	-	oncostatin M receptor [Source:VGNC Symbol;Acc:VGNC:44167]	oncostatin M receptor	protein_coding	OSMR	489223
ENSCAFG00000018704	1.04254	1.1526	4	71935575	72014333	-	solute carrier family 1 member 3 [Source:VGNC Symbol;Acc:VGNC:46263]	solute carrier family 1 member 3	protein_coding	SLC1A3	403748
ENSCAFG00000018725	-1.02026	-1.13986	4	72352809	72386546	-	S-phase kinase associated protein 2 [Source:VGNC Symbol;Acc:VGNC:51910]	S-phase kinase associated protein 2	protein_coding	SKP2	489228
ENSCAFG00000003776	1.21848	1.36609	2	3415992	3551319	+	neuropilin 1 [Source:VGNC Symbol;Acc:VGNC:43974]	neuropilin 1	protein_coding	NRP1	477955
ENSCAFG00000004365	1.0358	1.1823	2	6941687	7057684	+	abl interactor 1 [Source:VGNC Symbol;Acc:VGNC:37474]	abl interactor 1	protein_coding	ABI1	607247
ENSCAFG00000004329	0.998201	1.15814	2	7151442	7212200	-	amyloid beta precursor protein binding family B member 1 interacting protein [Source:VGNC Symbol;Acc:VGNC:37978]	amyloid beta precursor protein binding family B member 1 interacting protein	protein_coding	APBB1IP	477985
ENSCAFG00000004237	1.44974	1.93963	2	8908158	9197518	-	KIAA1217 [Source:VGNC Symbol;Acc:VGNC:42363]	KIAA1217	protein_coding	KIAA1217	607411
ENSCAFG00000004045	2.17142	2.3215	2	14976415	15086091	+	Rho GTPase activating protein 12 [Source:VGNC Symbol;Acc:VGNC:38046]	Rho GTPase activating protein 12	protein_coding	ARHGAP12	487088
ENSCAFG00000033377	1.43968	1.6093	2	15104111	15110483	+	0	0	deprecated	0	0
ENSCAFG00000003980	1.72403	1.6337	2	16720595	16741603	+	mitogen-activated protein kinase kinase kinase 8 [Source:VGNC Symbol;Acc:VGNC:42979]	mitogen-activated protein kinase kinase kinase 8	protein_coding	MAP3K8	487085
ENSCAFG00000031319	-1.27748	-0.7464	2	19201858	19239165	-	transmembrane protein 236 [Source:VGNC Symbol;Acc:VGNC:47546]	transmembrane protein 236	protein_coding	TMEM236	606855
ENSCAFG00000004728	-1.83185	-1.78315	2	22639000	22856678	+	FERM domain containing 4A [Source:VGNC Symbol;Acc:VGNC:40980]	FERM domain containing 4A	protein_coding	FRMD4A	607414
ENSCAFG00000004769	1.35191	1.31968	2	23357245	23395885	-	optineurin [Source:VGNC Symbol;Acc:VGNC:44136]	optineurin	protein_coding	OPTN	478003
ENSCAFG00000004973	-2.21125	-2.06313	2	25009275	25164128	-	CUGBP Elav-like family member 2 [Source:VGNC Symbol;Acc:VGNC:39094]	CUGBP Elav-like family member 2	protein_coding	CELF2	607310
ENSCAFG00000005169	2.48505	2.90021	2	29369796	29507875	+	protein kinase C theta [Source:VGNC Symbol;Acc:VGNC:44983]	protein kinase C theta	protein_coding	PRKCQ	478013
ENSCAFG00000005194	1.70136	1.58318	2	29728266	29748084	-	6-phosphofructo-2-kinase/fructose-2,6-biphosphatase 3 [Source:VGNC Symbol;Acc:VGNC:44444]	6-phosphofructo-2-kinase/fructose-2,6-biphosphatase 3	protein_coding	PFKFB3	487139
ENSCAFG00000005210	8.649	8.79771	2	29893784	29946588	+	interleukin 2 receptor subunit alpha [Source:VGNC Symbol;Acc:VGNC:41977]	interleukin 2 receptor subunit alpha	protein_coding	IL2RA	403870
ENSCAFG00000005213	2.17765	2.23341	2	29981238	30034106	+	interleukin 15 receptor subunit alpha [Source:VGNC Symbol;Acc:VGNC:41940]	0	protein_coding	IL15RA	0
ENSCAFG00000005233	-0.806082	-1.14548	2	30301106	30314174	+	ankyrin repeat and SOCS box containing 13 [Source:VGNC Symbol;Acc:VGNC:52211]	0	protein_coding	ASB13	0
ENSCAFG00000005329	-2.12401	-2.15173	2	30693828	30706801	-	aldo-keto reductase family 1 member E2 [Source:VGNC Symbol;Acc:VGNC:37769]	aldo-keto reductase family 1 member E2	protein_coding	AKR1E2	608809
ENSCAFG00000005346	-1.01464	-1.0351	2	30713795	30714341	+	malignant T-cell-amplified sequence 1-like [Source:NCBI gene;Acc:487150]	malignant T-cell-amplified sequence 1-like	protein_coding	0	487150
ENSCAFG00000005749	2.51572	2.29997	2	35551227	35563354	-	heparin binding EGF like growth factor [Source:VGNC Symbol;Acc:VGNC:41609]	heparin binding EGF like growth factor	protein_coding	HBEGF	607007
ENSCAFG00000005852	1.64275	1.63897	2	35791439	35792559	-	0	0	pseudogene	0	0
ENSCAFG00000006214	-1.33339	-1.36089	2	36612802	36637586	-	ArfGAP with RhoGAP domain, ankyrin repeat and PH domain 3 [Source:VGNC Symbol;Acc:VGNC:38027]	ArfGAP with RhoGAP domain, ankyrin repeat and PH domain 3	protein_coding	ARAP3	487188
ENSCAFG00000006243	-1.14136	-1.21185	2	36939972	36949708	-	glucosamine-6-phosphate deaminase 1 [Source:VGNC Symbol;Acc:VGNC:41331]	glucosamine-6-phosphate deaminase 1	protein_coding	GNPDA1	478043
ENSCAFG00000006888	2.32525	2.42138	2	43144070	43192293	+	interleukin 31 receptor A [Source:VGNC Symbol;Acc:VGNC:41981]	interleukin 31 receptor A	protein_coding	IL31RA	487212
ENSCAFG00000006975	1.43166	1.4195	2	45359711	45365626	-	polo like kinase 2 [Source:VGNC Symbol;Acc:VGNC:44696]	polo like kinase 2	protein_coding	PLK2	478063
ENSCAFG00000007805	-1.12848	-1.00195	2	54492302	54549098	+	occludin [Source:VGNC Symbol;Acc:VGNC:44094]	occludin	protein_coding	OCLN	403844
ENSCAFG00000008630	-1.23013	-1.116	2	58700149	58734191	+	kinesin family member C3 [Source:VGNC Symbol;Acc:VGNC:42416]	kinesin family member C3	protein_coding	KIFC3	487259
ENSCAFG00000008706	-1.83382	-1.62275	2	58875288	58888989	-	adhesion G protein-coupled receptor G5 [Source:VGNC Symbol;Acc:VGNC:37647]	adhesion G protein-coupled receptor G5	protein_coding	ADGRG5	100686072
ENSCAFG00000023759	1.18978	1.53928	2	59607925	59608825	-	metallothionein 1H [Source:NCBI gene;Acc:403768]	metallothionein 1H	protein_coding	MT2A	403768
ENSCAFG00000009407	-1.66595	-1.62022	2	60398529	60469192	-	lysophosphatidylcholine acyltransferase 2 [Source:VGNC Symbol;Acc:VGNC:42749]	lysophosphatidylcholine acyltransferase 2	protein_coding	LPCAT2	611330
ENSCAFG00000009802	1.06531	1.00714	2	64563391	64628820	-	CYLD lysine 63 deubiquitinase [Source:VGNC Symbol;Acc:VGNC:50293]	CYLD lysine 63 deubiquitinase	protein_coding	CYLD	611649
ENSCAFG00000009913	-2.34161	-2.37685	2	65006390	65040768	-	adenylate cyclase 7 [Source:VGNC Symbol;Acc:VGNC:37624]	0	protein_coding	ADCY7	0
ENSCAFG00000029426	0.992187	1.23874	2	67788976	67837566	+	neuropilin and tolloid like 2 [Source:VGNC Symbol;Acc:VGNC:43749]	0	protein_coding	NETO2	0
ENSCAFG00000023543	-1.15512	-1.06151	2	68141182	68183063	-	zinc finger protein 362 [Source:VGNC Symbol;Acc:VGNC:48709]	zinc finger protein 362	protein_coding	ZNF362	487299
ENSCAFG00000029972	-1.09535	-1.21417	2	68247138	68267113	+	tripartite motif containing 62 [Source:VGNC Symbol;Acc:VGNC:47830]	tripartite motif containing 62	protein_coding	TRIM62	487300
ENSCAFG00000010445	-2.0734	-2.25711	2	68485879	68494158	+	fibronectin type III domain containing 5 [Source:VGNC Symbol;Acc:VGNC:40931]	fibronectin type III domain containing 5	protein_coding	FNDC5	487302
ENSCAFG00000023754	-0.957275	-1.04228	2	68807975	68824437	-	zinc finger and BTB domain containing 8B [Source:NCBI gene;Acc:487306]	zinc finger and BTB domain containing 8B	protein_coding	0	487306
ENSCAFG00000010585	2.94235	2.78489	2	68874542	68876115	-	testis specific serine kinase 3 [Source:VGNC Symbol;Acc:VGNC:53479]	testis specific serine kinase 3	protein_coding	TSSK3	100855632
ENSCAFG00000030198	4.33133	4.22449	2	68876666	68886117	+	0	0	deprecated	0	0
ENSCAFG00000010588	4.98444	4.77048	2	68898512	68900374	+	MARCKS like 1 [Source:VGNC Symbol;Acc:VGNC:43022]	MARCKS like 1	protein_coding	MARCKSL1	612998
ENSCAFG00000010816	1.21065	1.2981	2	69223091	69235865	+	protein tyrosine phosphatase 4A2 [Source:VGNC Symbol;Acc:VGNC:45162]	protein tyrosine phosphatase 4A2	protein_coding	PTP4A2	609835
ENSCAFG00000010872	1.61783	1.63197	2	69346261	69389315	+	adhesion G protein-coupled receptor B2 [Source:VGNC Symbol;Acc:VGNC:37634]	adhesion G protein-coupled receptor B2	protein_coding	ADGRB2	487317
ENSCAFG00000010930	1.3751	1.09676	2	69410158	69459246	+	collagen type XVI alpha 1 chain [Source:VGNC Symbol;Acc:VGNC:39461]	0	protein_coding	COL16A1	0
ENSCAFG00000011063	-1.01035	-1.07998	2	69598225	69610193	-	serine incorporator 2 [Source:VGNC Symbol;Acc:VGNC:46020]	serine incorporator 2	protein_coding	SERINC2	100855498
ENSCAFG00000011728	-1.21033	-1.09926	2	71906584	71908425	-	RAB42, member RAS oncogene family [Source:HGNC Symbol;Acc:HGNC:28702]	RAB42, member RAS oncogene family	protein_coding	RAB42	487331
ENSCAFG00000011895	-1.50339	-1.15051	2	72254368	72255400	+	Canis lupus familiaris platelet activating factor receptor (PTAFR), mRNA. [Source:RefSeq mRNA;Acc:NM_001287047]	platelet activating factor receptor	protein_coding	PTAFR	487336
ENSCAFG00000011995	1.29351	1.35946	2	72482331	72502232	-	thymocyte selection associated family member 2 [Source:VGNC Symbol;Acc:VGNC:47344]	thymocyte selection associated family member 2	protein_coding	THEMIS2	100856410
ENSCAFG00000012095	1.07898	1.14199	2	72747700	72752602	+	AT-hook DNA binding motif containing 1 [Source:VGNC Symbol;Acc:VGNC:37727]	0	protein_coding	AHDC1	0
ENSCAFG00000012104	1.45881	1.54826	2	72800862	72870842	+	WASP family member 2 [Source:VGNC Symbol;Acc:VGNC:48334]	WASP family member 2	protein_coding	WASF2	487343
ENSCAFG00000028524	1.11576	0.864997	2	75428212	75448201	+	interferon lambda receptor 1 [Source:VGNC Symbol;Acc:VGNC:41881]	0	protein_coding	IFNLR1	0
ENSCAFG00000013073	-1.36941	-1.37937	2	75664898	75679090	+	alpha-L-fucosidase 1 [Source:VGNC Symbol;Acc:VGNC:41005]	alpha-L-fucosidase 1	protein_coding	FUCA1	403929
ENSCAFG00000013210	-1.03997	-0.914022	2	75712513	75720949	-	PITH domain containing 1 [Source:VGNC Symbol;Acc:VGNC:44582]	PITH domain containing 1	protein_coding	PITHD1	612304
ENSCAFG00000013273	-1.58297	-1.58463	2	75901057	75920239	+	E2F transcription factor 2 [Source:VGNC Symbol;Acc:VGNC:40164]	E2F transcription factor 2	protein_coding	E2F2	100855664
ENSCAFG00000013291	-1.17645	-1.16361	2	75997664	76038112	+	transcription elongation factor A3 [Source:VGNC Symbol;Acc:VGNC:47184]	transcription elongation factor A3	protein_coding	TCEA3	478190
ENSCAFG00000032344	1.68644	1.61338	2	76649362	76655660	-	complement C1q B chain [Source:VGNC Symbol;Acc:VGNC:38577]	complement C1q B chain	protein_coding	C1QB	487381
ENSCAFG00000014639	1.59177	1.60402	2	76659986	76664962	-	complement C1q C chain [Source:VGNC Symbol;Acc:VGNC:52112]	complement C1q C chain	protein_coding	C1QC	487382
ENSCAFG00000031290	3.48332	3.49502	2	76667675	76670143	-	complement C1q A chain [Source:VGNC Symbol;Acc:VGNC:38576]	complement C1q A chain	protein_coding	C1QA	478194
ENSCAFG00000014853	1.01653	1.5017	2	77557722	77614115	-	alkaline phosphatase, biomineralization associated [Source:VGNC Symbol;Acc:VGNC:37818]	alkaline phosphatase, biomineralization associated	protein_coding	ALPL	403548
ENSCAFG00000015049	-1.07167	-1.16577	2	78305725	78327251	-	cytidine deaminase [Source:VGNC Symbol;Acc:VGNC:38983]	cytidine deaminase	protein_coding	CDA	487393
ENSCAFG00000015128	-1.88682	-1.44794	2	78946611	79022407	+	transmembrane and coiled-coil domains 4 [Source:VGNC Symbol;Acc:VGNC:47434]	transmembrane and coiled-coil domains 4	protein_coding	TMCO4	487401
ENSCAFG00000015727	-1.38033	-1.6333	2	80666945	80805359	-	Rho guanine nucleotide exchange factor 10 like [Source:VGNC Symbol;Acc:VGNC:38073]	Rho guanine nucleotide exchange factor 10 like	protein_coding	ARHGEF10L	487411
ENSCAFG00000015840	1.40632	1.17626	2	81196264	81215480	+	ATPase cation transporting 13A2 [Source:VGNC Symbol;Acc:VGNC:38242]	ATPase cation transporting 13A2	protein_coding	ATP13A2	100686975
ENSCAFG00000016331	2.78839	2.69145	2	82252109	82259094	-	transmembrane protein 51 [Source:VGNC Symbol;Acc:VGNC:47586]	transmembrane protein 51	protein_coding	TMEM51	607267
ENSCAFG00000016376	-2.39065	-2.11697	2	83828871	83864990	+	dehydrogenase/reductase 3 [Source:VGNC Symbol;Acc:VGNC:39934]	dehydrogenase/reductase 3	protein_coding	DHRS3	487436
ENSCAFG00000016422	2.19056	2.2898	2	84141910	84150803	-	TNF receptor superfamily member 1B [Source:VGNC Symbol;Acc:VGNC:47663]	TNF receptor superfamily member 1B	protein_coding	TNFRSF1B	487437
ENSCAFG00000016429	3.38224	3.55656	2	84187034	84231997	-	TNF receptor superfamily member 8 [Source:VGNC Symbol;Acc:VGNC:47667]	0	protein_coding	TNFRSF8	0
ENSCAFG00000010274	1.7726	1.92948	7	26315	32931	+	chitinase 3 like 1 [Source:VGNC Symbol;Acc:VGNC:39213]	chitinase 3 like 1	protein_coding	CHI3L1	490222
ENSCAFG00000010545	-1.63192	-1.6645	7	965171	985106	-	arginyl aminopeptidase [Source:VGNC Symbol;Acc:VGNC:45682]	arginyl aminopeptidase	protein_coding	RNPEP	490236
ENSCAFG00000029227	-2.36684	-2.31457	7	1400667	1424651	+	cysteine and glycine rich protein 1 [Source:VGNC Symbol;Acc:VGNC:39675]	cysteine and glycine rich protein 1	protein_coding	CSRP1	607054
ENSCAFG00000024839	-2.06341	-2.09523	7	2184791	2231207	+	kinesin family member 21B [Source:VGNC Symbol;Acc:VGNC:42397]	kinesin family member 21B	protein_coding	KIF21B	490245
ENSCAFG00000011443	1.63472	1.53565	7	5932704	5937127	-	interleukin 10 [Source:VGNC Symbol;Acc:VGNC:41928]	interleukin 10	protein_coding	IL10	403628
ENSCAFG00000011550	-1.38225	-1.56598	7	6196658	6220811	+	6-phosphofructo-2-kinase/fructose-2,6-biphosphatase 2 [Source:VGNC Symbol;Acc:VGNC:44443]	6-phosphofructo-2-kinase/fructose-2,6-biphosphatase 2	protein_coding	PFKFB2	480011
ENSCAFG00000024748	0.855179	1.32999	7	6360963	6389118	+	CD55 molecule [Source:VGNC Symbol;Acc:VGNC:53335]	CD55 molecule	protein_coding	CD55	609307
ENSCAFG00000011630	1.12134	1.0057	7	6454451	6590795	+	complement C3b/C4b receptor 1 like [Source:NCBI gene;Acc:102157092]	complement C3b/C4b receptor 1 like	protein_coding	0	102157092
ENSCAFG00000025063	1.07044	1.2287	7	6602850	6643653	+	CD46 molecule, complement regulatory protein-like [Source:NCBI gene;Acc:609365]	CD46 molecule, complement regulatory protein-like	protein_coding	0	609365
ENSCAFG00000011913	-1.00948	-1.12825	7	8272735	8310437	-	laminin subunit beta 3 [Source:VGNC Symbol;Acc:VGNC:42569]	laminin subunit beta 3	protein_coding	LAMB3	442953
ENSCAFG00000011943	-2.08341	-2.0289	7	8421293	8444243	+	TRAF3 interacting protein 3 [Source:VGNC Symbol;Acc:VGNC:47767]	TRAF3 interacting protein 3	protein_coding	TRAF3IP3	480014
ENSCAFG00000012077	2.2102	2.28385	7	9125224	9631145	-	potassium voltage-gated channel subfamily H member 1 [Source:VGNC Symbol;Acc:VGNC:53616]	0	protein_coding	KCNH1	0
ENSCAFG00000012120	-0.818808	-1.02122	7	9812132	9831754	+	TNF receptor associated factor 5 [Source:VGNC Symbol;Acc:VGNC:47769]	TNF receptor associated factor 5	protein_coding	TRAF5	480019
ENSCAFG00000031999	-1.97712	-1.78456	7	9952257	9959405	-	solute carrier family 30 member 1 [Source:VGNC Symbol;Acc:VGNC:46346]	solute carrier family 30 member 1	protein_coding	SLC30A1	100286799
ENSCAFG00000012260	-1.11257	-0.907118	7	10285221	10366786	+	denticleless E3 ubiquitin protein ligase homolog [Source:VGNC Symbol;Acc:VGNC:40113]	denticleless E3 ubiquitin protein ligase homolog	protein_coding	DTL	490279
ENSCAFG00000012339	2.56888	2.48167	7	10782153	10796616	+	activating transcription factor 3 [Source:VGNC Symbol;Acc:VGNC:38209]	activating transcription factor 3	protein_coding	ATF3	612911
ENSCAFG00000032161	2.56393	2.43697	7	10843305	10853332	-	basic leucine zipper ATF-like transcription factor 3 [Source:VGNC Symbol;Acc:VGNC:38387]	basic leucine zipper ATF-like transcription factor 3	protein_coding	BATF3	490283
ENSCAFG00000012376	-1.03347	-1.02931	7	11072214	11108768	+	vasohibin 2 [Source:VGNC Symbol;Acc:VGNC:48234]	0	protein_coding	VASH2	0
ENSCAFG00000012445	2.42369	2.51919	7	11995797	12043975	+	prospero homeobox 1 [Source:VGNC Symbol;Acc:VGNC:45017]	prospero homeobox 1	protein_coding	PROX1	490291
ENSCAFG00000029718	1.72525	1.48274	7	14360626	14556927	+	immediate early response 5 [Source:VGNC Symbol;Acc:VGNC:55742]	0	protein_coding	IER5	0
ENSCAFG00000013102	3.37557	3.3778	7	15732454	15740241	-	Canis lupus familiaris glutamate-ammonia ligase (GLUL), transcript variant 2, mRNA. [Source:RefSeq mRNA;Acc:NM_001293224]	glutamate-ammonia ligase	protein_coding	GLUL	403443
ENSCAFG00000013121	-3.26738	-3.07858	7	15979652	16001864	-	ribonuclease L [Source:VGNC Symbol;Acc:VGNC:45615]	ribonuclease L	protein_coding	RNASEL	490310
ENSCAFG00000013314	2.29178	2.30846	7	16914979	16946238	-	neutrophil cytosolic factor 2 [Source:VGNC Symbol;Acc:VGNC:43650]	neutrophil cytosolic factor 2	protein_coding	NCF2	480036
ENSCAFG00000013341	0.983166	1.00742	7	16977711	16983369	-	actin related protein 2/3 complex subunit 5 [Source:VGNC Symbol;Acc:VGNC:53328]	actin related protein 2/3 complex subunit 5	protein_coding	ARPC5	480037
ENSCAFG00000013410	1.50878	1.61372	7	17111460	17234260	+	ral guanine nucleotide dissociation stimulator like 1 [Source:VGNC Symbol;Acc:VGNC:45512]	ral guanine nucleotide dissociation stimulator like 1	protein_coding	RGL1	480038
ENSCAFG00000013490	1.5248	1.65699	7	18019788	18176586	-	niban apoptosis regulator 1 [Source:VGNC Symbol;Acc:VGNC:40589]	niban apoptosis regulator 1	protein_coding	NIBAN1	480041
ENSCAFG00000013762	5.33475	4.79427	7	19668010	19674918	-	prostaglandin-endoperoxide synthase 2 [Source:VGNC Symbol;Acc:VGNC:45152]	prostaglandin-endoperoxide synthase 2	protein_coding	PTGS2	442942
ENSCAFG00000013981	-2.40682	-2.37285	7	20879863	21031827	-	Ral GEF with PH domain and SH3 binding motif 2 [Source:VGNC Symbol;Acc:VGNC:45336]	Ral GEF with PH domain and SH3 binding motif 2	protein_coding	RALGPS2	480054
ENSCAFG00000014590	2.55366	2.75596	7	25933820	25992525	+	TNF superfamily member 18 [Source:VGNC Symbol;Acc:VGNC:53841]	0	protein_coding	TNFSF18	0
ENSCAFG00000015177	2.0662	1.96079	7	28906578	28931118	+	selectin L [Source:VGNC Symbol;Acc:VGNC:54991]	selectin L	protein_coding	SELL	480080
ENSCAFG00000015180	2.20682	2.274	7	28956362	28997731	+	Canis lupus familiaris selectin P (SELP), mRNA. [Source:RefSeq mRNA;Acc:NM_001287149]	selectin P	protein_coding	SELP	403994
ENSCAFG00000015258	-1.25006	-1.3802	7	29463117	29489488	-	ATPase Na+/K+ transporting subunit beta 1 [Source:VGNC Symbol;Acc:VGNC:38248]	ATPase Na+/K+ transporting subunit beta 1	protein_coding	ATP1B1	403966
ENSCAFG00000015726	3.30458	3.25416	7	32941140	32998695	+	kynurenine 3-monooxygenase [Source:VGNC Symbol;Acc:VGNC:42488]	kynurenine 3-monooxygenase	protein_coding	KMO	480093
ENSCAFG00000016154	-1.12858	-1.44078	7	38936589	38966443	+	transmembrane protein 63A [Source:VGNC Symbol;Acc:VGNC:47595]	transmembrane protein 63A	protein_coding	TMEM63A	490389
ENSCAFG00000016416	-1.33691	-1.34821	7	40334171	40367987	-	calpain 2 [Source:VGNC Symbol;Acc:VGNC:53334]	calpain 2	protein_coding	CAPN2	480118
ENSCAFG00000016857	1.98358	1.89941	7	41672119	41687999	-	semaphorin 4A [Source:VGNC Symbol;Acc:VGNC:45994]	semaphorin 4A	protein_coding	SEMA4A	490416
ENSCAFG00000017389	1.61551	1.56442	7	43153024	43156400	+	Canis lupus familiaris RAB13, member RAS oncogene family (RAB13), mRNA. [Source:RefSeq mRNA;Acc:NM_001313859]	RAB13, member RAS oncogene family	protein_coding	RAB13	612294
ENSCAFG00000017557	4.28871	4.18151	7	43540666	43541864	+	S100 calcium binding protein A8 [Source:VGNC Symbol;Acc:VGNC:45833]	S100 calcium binding protein A8	protein_coding	S100A8	490461
ENSCAFG00000023324	5.25861	5.09578	7	43554065	43555606	+	S100 calcium binding protein A12 [Source:VGNC Symbol;Acc:VGNC:45824]	S100 calcium binding protein A12	protein_coding	S100A12	100683919
ENSCAFG00000029470	3.43194	3.34956	7	43565979	43569673	-	S100 calcium binding protein A9 [Source:NCBI gene;Acc:490463]	S100 calcium binding protein A9	protein_coding	0	490463
ENSCAFG00000017663	1.33671	1.45804	7	45324439	45329834	-	sialic acid binding Ig like lectin 15 [Source:VGNC Symbol;Acc:VGNC:46169]	sialic acid binding Ig like lectin 15	protein_coding	SIGLEC15	100855945
ENSCAFG00000017942	-1.89028	-1.85962	7	54847449	55001777	-	microtubule associated protein RP/EB family member 2 [Source:VGNC Symbol;Acc:VGNC:43010]	microtubule associated protein RP/EB family member 2	protein_coding	MAPRE2	490487
ENSCAFG00000031870	-1.52926	-1.35375	7	57570787	57607975	-	ring finger protein 125 [Source:VGNC Symbol;Acc:VGNC:45627]	ring finger protein 125	protein_coding	RNF125	490498
ENSCAFG00000018037	-1.87793	-1.88277	7	57849897	57918042	+	beta-1,4-galactosyltransferase 6 [Source:VGNC Symbol;Acc:VGNC:38354]	beta-1,4-galactosyltransferase 6	protein_coding	B4GALT6	490499
ENSCAFG00000018158	-1.59216	-1.57423	7	63146690	63422008	+	zinc finger protein 521 [Source:VGNC Symbol;Acc:VGNC:48750]	zinc finger protein 521	protein_coding	ZNF521	490511
ENSCAFG00000018168	-0.975377	-1.06553	7	64244783	64307012	-	tetratricopeptide repeat domain 39C [Source:VGNC Symbol;Acc:VGNC:47958]	tetratricopeptide repeat domain 39C	protein_coding	TTC39C	480172
ENSCAFG00000018331	-1.11416	-1.07758	7	67164229	67373037	-	collectin subfamily member 12 [Source:VGNC Symbol;Acc:VGNC:39490]	collectin subfamily member 12	protein_coding	COLEC12	607342
ENSCAFG00000018427	1.43894	1.20568	7	69521937	69580382	+	0	0	deprecated	0	0
ENSCAFG00000018683	1.21279	1.28656	7	74839981	74971143	+	microtubule crosslinking factor 1 [Source:VGNC Symbol;Acc:VGNC:43460]	microtubule crosslinking factor 1	protein_coding	MTCL1	490545
ENSCAFG00000011229	-1.3915	-1.29053	6	2749187	2831960	-	activator of transcription and developmental regulator AUTS2 [Source:VGNC Symbol;Acc:VGNC:38314]	activator of transcription and developmental regulator AUTS2	protein_coding	AUTS2	479709
ENSCAFG00000011395	1.42781	1.1978	6	5700831	5719439	-	0	0	deprecated	0	0
ENSCAFG00000012539	-1.37498	-1.13172	6	6550965	6556271	+	abhydrolase domain containing 11 [Source:VGNC Symbol;Acc:VGNC:37457]	abhydrolase domain containing 11	protein_coding	ABHD11	489803
ENSCAFG00000013367	-1.38395	-1.35242	6	6957693	7009916	-	huntingtin interacting protein 1 [Source:VGNC Symbol;Acc:VGNC:41691]	huntingtin interacting protein 1	protein_coding	HIP1	489814
ENSCAFG00000013614	1.32101	1.35668	6	7605382	7645027	+	deltex E3 ubiquitin ligase 2 [Source:VGNC Symbol;Acc:VGNC:40116]	deltex E3 ubiquitin ligase 2	protein_coding	DTX2	479723
ENSCAFG00000013668	3.23769	3.17536	6	7682983	7705477	+	RAS p21 protein activator 4B [Source:NCBI gene;Acc:489819]	RAS p21 protein activator 4B	protein_coding	0	489819
ENSCAFG00000031198	1.56119	1.50934	6	7795705	7807090	-	SH2B adaptor protein 2 [Source:HGNC Symbol;Acc:HGNC:17381]	SH2B adaptor protein 2	protein_coding	SH2B2	489820
ENSCAFG00000013907	1.75918	2.0119	6	8702020	8703874	+	VGF nerve growth factor inducible [Source:VGNC Symbol;Acc:VGNC:54090]	VGF nerve growth factor inducible	protein_coding	VGF	100687924
ENSCAFG00000013909	2.53994	2.53859	6	8719545	8727277	-	serpin family E member 1 [Source:VGNC Symbol;Acc:VGNC:46036]	serpin family E member 1	protein_coding	SERPINE1	403476
ENSCAFG00000014054	1.68151	1.52688	6	8874677	8915272	+	acetylcholinesterase [Source:VGNC Symbol;Acc:VGNC:49076]	acetylcholinesterase	protein_coding	ACHE	489828
ENSCAFG00000014493	2.99467	3.07178	6	9272712	9288871	-	paired immunoglobulin-like type 2 receptor alpha [Source:NCBI gene;Acc:489841]	paired immunoglobulin-like type 2 receptor alpha	protein_coding	0	489841
ENSCAFG00000014526	3.15194	3.20564	6	9322249	9353214	-	stromal antigen 3 [Source:VGNC Symbol;Acc:VGNC:54072]	stromal antigen 3	protein_coding	STAG3	489842
ENSCAFG00000030613	2.92668	2.90567	6	9368199	9376016	+	microtubule associated protein 11 [Source:VGNC Symbol;Acc:VGNC:52581]	microtubule associated protein 11	protein_coding	MAP11	608066
ENSCAFG00000014564	0.994905	1.05384	6	9451977	9468985	+	paired immunoglobulin-like type 2 receptor alpha [Source:NCBI gene;Acc:100686271]	paired immunoglobulin-like type 2 receptor alpha	protein_coding	0	100686271
ENSCAFG00000023499	-1.08309	-1.00747	6	12005873	12024987	+	0	0	protein_coding	0	0
ENSCAFG00000016010	1.69429	1.49649	6	12360844	12371129	-	fascin actin-bundling protein 1 [Source:VGNC Symbol;Acc:VGNC:40990]	fascin actin-bundling protein 1	protein_coding	FSCN1	489880
ENSCAFG00000016392	-1.094	-1.1467	6	14595149	14622416	+	tweety family member 3 [Source:VGNC Symbol;Acc:VGNC:47985]	0	protein_coding	TTYH3	0
ENSCAFG00000023057	-1.15123	-1.07526	6	15500654	15513542	+	MICAL like 2 [Source:VGNC Symbol;Acc:VGNC:54329]	MICAL like 2	protein_coding	MICALL2	489898
ENSCAFG00000011344	-1.78615	-1.6631	6	15921925	15973627	+	ArfGAP with dual PH domains 1 [Source:VGNC Symbol;Acc:VGNC:37610]	ArfGAP with dual PH domains 1	protein_coding	ADAP1	606942
ENSCAFG00000011179	-1.19933	-1.17155	6	16448011	16498806	-	FAM20C golgi associated secretory pathway kinase [Source:VGNC Symbol;Acc:VGNC:40656]	FAM20C golgi associated secretory pathway kinase	protein_coding	FAM20C	491596
ENSCAFG00000016881	-1.93056	-1.79363	6	16940977	16996535	-	integrin subunit alpha M [Source:VGNC Symbol;Acc:VGNC:42133]	integrin subunit alpha M	protein_coding	ITGAM	489928
ENSCAFG00000016872	-1.49752	-1.4811	6	17031912	17038984	-	tripartite motif containing 72 [Source:VGNC Symbol;Acc:VGNC:47838]	tripartite motif containing 72	protein_coding	TRIM72	489927
ENSCAFG00000023237	-1.54639	-1.20545	6	17770912	17772424	+	0	0	deprecated	0	0
ENSCAFG00000016952	-1.80965	-2.1269	6	17812839	17813340	-	chromosome 6 C16orf54 homolog [Source:VGNC Symbol;Acc:VGNC:58295]	0	protein_coding	C6H16orf54	0
ENSCAFG00000017019	-1.13124	-1.00912	6	18000931	18008659	+	0	0	deprecated	0	0
ENSCAFG00000017130	2.24244	2.19963	6	18222579	18223182	+	nuclear protein 1, transcriptional regulator [Source:VGNC Symbol;Acc:VGNC:54052]	nuclear protein 1, transcriptional regulator	protein_coding	NUPR1	479793
ENSCAFG00000017135	1.09224	0.863878	6	18247773	18253679	-	apolipoprotein B receptor [Source:VGNC Symbol;Acc:VGNC:37998]	apolipoprotein B receptor	protein_coding	APOBR	489950
ENSCAFG00000032590	5.77397	5.71395	6	19179573	19217897	-	interleukin 21 receptor [Source:VGNC Symbol;Acc:VGNC:41968]	interleukin 21 receptor	protein_coding	IL21R	608011
ENSCAFG00000017447	1.46811	1.4402	6	19253630	19272157	-	interleukin 4 receptor [Source:VGNC Symbol;Acc:VGNC:41989]	interleukin 4 receptor	protein_coding	IL4R	489957
ENSCAFG00000030242	-2.96359	-2.69922	6	22814211	22906023	-	heparan sulfate-glucosamine 3-sulfotransferase 2 [Source:VGNC Symbol;Acc:VGNC:41792]	heparan sulfate-glucosamine 3-sulfotransferase 2	protein_coding	HS3ST2	489975
ENSCAFG00000017712	1.22926	1.31036	6	23185460	23194474	+	immunoglobulin superfamily member 6 [Source:VGNC Symbol;Acc:VGNC:41917]	immunoglobulin superfamily member 6	protein_coding	IGSF6	100684869
ENSCAFG00000017716	-1.38711	-1.36623	6	23367753	23433920	-	eukaryotic elongation factor 2 kinase [Source:VGNC Symbol;Acc:VGNC:40210]	eukaryotic elongation factor 2 kinase	protein_coding	EEF2K	479812
ENSCAFG00000018027	-2.35473	-2.20285	6	25413039	25432635	+	G protein-coupled receptor class C group 5 member B [Source:VGNC Symbol;Acc:VGNC:54030]	0	protein_coding	GPRC5B	0
ENSCAFG00000018177	-1.04851	-1.10174	6	26742852	26948550	-	xylosyltransferase 1 [Source:VGNC Symbol;Acc:VGNC:48475]	xylosyltransferase 1	protein_coding	XYLT1	494008
ENSCAFG00000018560	4.82242	4.86463	6	28058471	28160706	+	myosin heavy chain 11 [Source:VGNC Symbol;Acc:VGNC:43536]	myosin heavy chain 11	protein_coding	MYH11	479836
ENSCAFG00000018849	-1.62235	-1.69074	6	30317097	30822479	-	sorting nexin 29 [Source:VGNC Symbol;Acc:VGNC:46635]	0	protein_coding	SNX29	0
ENSCAFG00000018904	1.21805	1.28297	6	31140377	31140638	-	stannin [Source:VGNC Symbol;Acc:VGNC:46603]	stannin	protein_coding	SNN	609847
ENSCAFG00000018916	2.15112	1.89051	6	31511023	31511557	+	suppressor of cytokine signaling 1 [Source:VGNC Symbol;Acc:VGNC:46648]	0	protein_coding	SOCS1	0
ENSCAFG00000019030	-1.89217	-1.80828	6	33388929	33425870	-	4-aminobutyrate aminotransferase [Source:VGNC Symbol;Acc:VGNC:37421]	4-aminobutyrate aminotransferase	protein_coding	ABAT	479856
ENSCAFG00000019092	-0.889422	-1.13904	6	36354729	36369071	+	eukaryotic elongation factor 2 lysine methyltransferase [Source:NCBI gene;Acc:100855633]	eukaryotic elongation factor 2 lysine methyltransferase	protein_coding	0	100855633
ENSCAFG00000019303	-1.08322	-0.885733	6	37886080	37891033	-	0	0	pseudogene	0	0
ENSCAFG00000019309	3.422	3.48621	6	38130091	38139965	-	matrix metallopeptidase 25 [Source:VGNC Symbol;Acc:VGNC:43284]	matrix metallopeptidase 25	protein_coding	MMP25	490046
ENSCAFG00000019353	1.0482	1.27779	6	38339006	38399808	+	serine protease 21 [Source:HGNC Symbol;Acc:HGNC:9485]	0	protein_coding	PRSS21	0
ENSCAFG00000019601	0.955919	1.28722	6	39667822	39672638	-	SRY-box 8 [Source:VGNC Symbol;Acc:VGNC:46683]	SRY-box 8	protein_coding	SOX8	490082
ENSCAFG00000019614	-0.911392	-1.04278	6	39815304	39819112	+	RNA pseudouridine synthase domain containing 1 [Source:VGNC Symbol;Acc:VGNC:45751]	RNA pseudouridine synthase domain containing 1	protein_coding	RPUSD1	490085
ENSCAFG00000019606	-0.787729	-1.03571	6	39854037	39856383	-	hydroxyacylglutathione hydrolase like [Source:VGNC Symbol;Acc:VGNC:41586]	hydroxyacylglutathione hydrolase like	protein_coding	HAGHL	490087
ENSCAFG00000019654	-1.22792	-1.18764	6	39905865	39922320	-	WD repeat domain 90 [Source:VGNC Symbol;Acc:VGNC:48397]	0	protein_coding	WDR90	0
ENSCAFG00000019772	-1.54761	-1.66072	6	41070933	41089263	-	CD53 molecule [Source:VGNC Symbol;Acc:VGNC:38964]	CD53 molecule	protein_coding	CD53	100855953
ENSCAFG00000019798	-1.65581	-1.67379	6	42028058	42045409	-	colony stimulating factor 1 [Source:VGNC Symbol;Acc:VGNC:39652]	colony stimulating factor 1	protein_coding	CSF1	611795
ENSCAFG00000019841	-1.20176	-1.42908	6	42547536	42573407	-	cadherin EGF LAG seven-pass G-type receptor 2 [Source:VGNC Symbol;Acc:VGNC:39098]	cadherin EGF LAG seven-pass G-type receptor 2	protein_coding	CELSR2	479916
ENSCAFG00000028595	1.0029	1.13613	6	43354907	43404356	+	0	0	deprecated	0	0
ENSCAFG00000019993	-1.32753	-1.19118	6	48897856	48900037	-	sphingosine-1-phosphate receptor 1 [Source:VGNC Symbol;Acc:VGNC:45836]	0	protein_coding	S1PR1	0
ENSCAFG00000020126	0.741398	1.01906	6	55227529	55240234	+	0	0	deprecated	0	0
ENSCAFG00000020133	-1.55311	-1.39562	6	55419435	55527651	+	BCAR3 adaptor protein, NSP family member [Source:VGNC Symbol;Acc:VGNC:49077]	BCAR3 adaptor protein, NSP family member	protein_coding	BCAR3	479941
ENSCAFG00000024246	-1.09019	-1.12925	6	58692791	58695368	-	leucine rich repeat containing 8 VRAC subunit D [Source:VGNC Symbol;Acc:VGNC:42817]	leucine rich repeat containing 8 VRAC subunit D	protein_coding	LRRC8D	490167
ENSCAFG00000020200	1.35522	0.96427	6	59150613	59173773	+	guanylate binding protein family member 6 [Source:VGNC Symbol;Acc:VGNC:41134]	guanylate binding protein family member 6	protein_coding	GBP6	490169
ENSCAFG00000024540	5.00786	4.73228	6	59273712	59292614	+	0	0	deprecated	0	0
ENSCAFG00000020204	1.7324	1.68785	6	59383897	59411940	+	guanylate binding protein 1 [Source:HGNC Symbol;Acc:HGNC:4182]	guanylate binding protein 5	protein_coding	GBP1	490170
ENSCAFG00000020297	1.14423	1.23109	6	62927873	63008528	+	mucolipin 2 [Source:HGNC Symbol;Acc:HGNC:13357]	mucolipin 2	protein_coding	MCOLN2	490186
ENSCAFG00000020304	-1.65093	-1.5644	6	63225323	63270189	+	SSX family member 2 interacting protein [Source:VGNC Symbol;Acc:VGNC:46847]	SSX family member 2 interacting protein	protein_coding	SSX2IP	479970
ENSCAFG00000020342	-2.32186	-1.50379	6	68364493	68390586	-	interferon induced protein 44 [Source:VGNC Symbol;Acc:VGNC:41873]	interferon induced protein 44	protein_coding	IFI44	490198
ENSCAFG00000020343	-2.15962	-1.91342	6	68379296	68400785	-	interferon induced protein 44 like [Source:VGNC Symbol;Acc:VGNC:41874]	interferon induced protein 44 like	protein_coding	IFI44L	479980
ENSCAFG00000028630	-1.31109	-1.31915	11	395055	402005	-	tripartite motif containing 7 [Source:VGNC Symbol;Acc:VGNC:47836]	tripartite motif containing 7	protein_coding	TRIM7	491670
ENSCAFG00000012657	0.935351	1.12671	11	571607	572930	-	0	0	protein_coding	0	0
ENSCAFG00000000482	-1.59708	-1.57461	11	1145625	1185213	+	fms related tyrosine kinase 4 [Source:VGNC Symbol;Acc:VGNC:40910]	fms related tyrosine kinase 4	protein_coding	FLT4	481464
ENSCAFG00000000360	0.966652	1.11861	11	1859798	1869639	-	sequestosome 1 [Source:VGNC Symbol;Acc:VGNC:46787]	0	protein_coding	SQSTM1	0
ENSCAFG00000000219	1.28681	1.34882	11	4880211	4927288	-	tripartite motif containing 36 [Source:VGNC Symbol;Acc:VGNC:47817]	tripartite motif containing 36	protein_coding	TRIM36	474639
ENSCAFG00000000192	2.88458	2.84689	11	6116853	6177817	-	semaphorin 6A [Source:VGNC Symbol;Acc:VGNC:46001]	semaphorin 6A	protein_coding	SEMA6A	481432
ENSCAFG00000038948	1.09527	1.11042	11	6785605	6898303	+	0	0	lncRNA	0	0
ENSCAFG00000000710	-2.05235	-2.00809	11	17898763	17969140	+	solute carrier family 27 member 6 [Source:VGNC Symbol;Acc:VGNC:46333]	solute carrier family 27 member 6	protein_coding	SLC27A6	474666
ENSCAFG00000030105	2.59793	2.70985	11	27219877	27258909	+	interleukin 33 [Source:VGNC Symbol;Acc:VGNC:41982]	interleukin 33	protein_coding	IL33	403810
ENSCAFG00000001562	-1.11071	-1.04038	11	36514165	36950741	-	basonuclin 2 [Source:VGNC Symbol;Acc:VGNC:38491]	basonuclin 2	protein_coding	BNC2	612979
ENSCAFG00000030465	2.75062	2.89172	11	39037348	39038170	+	ferritin, heavy polypeptide 1 [Source:NCBI gene;Acc:403631]	ferritin, heavy polypeptide 1	protein_coding	FTH1	403631
ENSCAFG00000025256	-1.07133	-1.04582	11	40265657	40577321	+	focadhesin [Source:VGNC Symbol;Acc:VGNC:40938]	focadhesin	protein_coding	FOCAD	481557
ENSCAFG00000001652	-1.5038	-1.36172	11	40586087	40616527	-	3-hydroxyacyl-CoA dehydratase 4 [Source:VGNC Symbol;Acc:VGNC:41582]	3-hydroxyacyl-CoA dehydratase 4	protein_coding	HACD4	611337
ENSCAFG00000001807	1.03716	1.94878	11	49764593	49799445	-	DExD/H-box helicase 58 [Source:VGNC Symbol;Acc:VGNC:39867]	DExD/H-box helicase 58	protein_coding	DDX58	100855560
ENSCAFG00000001919	0.901693	1.08969	11	51095065	51143905	-	family with sequence similarity 219 member A [Source:VGNC Symbol;Acc:VGNC:40668]	family with sequence similarity 219 member A	protein_coding	FAM219A	474748
ENSCAFG00000002017	1.43304	1.4338	11	51679989	51687668	-	family with sequence similarity 214 member B [Source:VGNC Symbol;Acc:VGNC:40663]	family with sequence similarity 214 member B	protein_coding	FAM214B	474756
ENSCAFG00000002061	5.23672	5.15411	11	52171221	52178281	-	CD72 molecule [Source:VGNC Symbol;Acc:VGNC:38971]	CD72 molecule	protein_coding	CD72	481595
ENSCAFG00000002416	-1.59661	-1.36522	11	54764257	54830123	+	tudor domain containing 7 [Source:VGNC Symbol;Acc:VGNC:47225]	tudor domain containing 7	protein_coding	TDRD7	474770
ENSCAFG00000002477	-1.1294	-1.32134	11	55345166	55394376	-	coronin 2A [Source:VGNC Symbol;Acc:VGNC:39529]	coronin 2A	protein_coding	CORO2A	481625
ENSCAFG00000002483	-2.25569	-2.15036	11	55403995	55455074	-	TBC1 domain family member 2 [Source:VGNC Symbol;Acc:VGNC:47138]	TBC1 domain family member 2	protein_coding	TBC1D2	481626
ENSCAFG00000002492	-1.29057	-1.29162	11	55847807	55893254	-	ankyrin repeat and sterile alpha motif domain containing 6 [Source:VGNC Symbol;Acc:VGNC:37920]	ankyrin repeat and sterile alpha motif domain containing 6	protein_coding	ANKS6	612138
ENSCAFG00000002494	-2.76338	-2.54953	11	55909251	55948017	+	polypeptide N-acetylgalactosaminyltransferase 12 [Source:VGNC Symbol;Acc:VGNC:41087]	polypeptide N-acetylgalactosaminyltransferase 12	protein_coding	GALNT12	474777
ENSCAFG00000002565	1.19955	1.20661	11	57196790	57255838	-	testis expressed 10 [Source:VGNC Symbol;Acc:VGNC:47263]	testis expressed 10	protein_coding	TEX10	474782
ENSCAFG00000002978	-1.91541	-1.71647	11	65690736	65822272	-	lysophosphatidic acid receptor 1 [Source:VGNC Symbol;Acc:VGNC:42742]	lysophosphatidic acid receptor 1	protein_coding	LPAR1	474800
ENSCAFG00000002996	-1.09642	-1.13051	11	66165854	66176259	+	zinc finger protein 483 [Source:VGNC Symbol;Acc:VGNC:48737]	zinc finger protein 483	protein_coding	ZNF483	481664
ENSCAFG00000003234	2.56297	2.84873	11	67662116	67662688	-	0	0	pseudogene	0	0
ENSCAFG00000003246	-1.06534	-1.14109	11	67741491	67746324	-	aminolevulinate dehydratase [Source:VGNC Symbol;Acc:VGNC:37775]	aminolevulinate dehydratase	protein_coding	ALAD	474808
ENSCAFG00000003267	-2.74512	-2.53607	11	67781380	67921317	+	regulator of G protein signaling 3 [Source:VGNC Symbol;Acc:VGNC:45533]	regulator of G protein signaling 3	protein_coding	RGS3	610879
ENSCAFG00000003351	-1.03201	-0.876038	11	68767503	68791329	+	transmembrane protein 268 [Source:VGNC Symbol;Acc:VGNC:47567]	0	protein_coding	TMEM268	0
ENSCAFG00000011177	-1.04044	-0.984021	8	3133138	3165832	-	solute carrier family 7 member 7 [Source:VGNC Symbol;Acc:VGNC:46477]	solute carrier family 7 member 7	protein_coding	SLC7A7	490602
ENSCAFG00000011433	-1.16269	-0.857063	8	3423037	3425473	-	CCAAT enhancer binding protein epsilon [Source:VGNC Symbol;Acc:VGNC:50442]	CCAAT enhancer binding protein epsilon	protein_coding	CEBPE	490607
ENSCAFG00000011454	-3.45542	-3.35664	8	3432089	3479207	-	Canis lupus familiaris solute carrier family 7 member 8 (SLC7A8), mRNA. [Source:RefSeq mRNA;Acc:NM_001287169]	solute carrier family 7 member 8	protein_coding	SLC7A8	490608
ENSCAFG00000011664	-1.01845	-1.02272	8	4046625	4058602	+	0	0	deprecated	0	0
ENSCAFG00000012254	-2.22399	-2.21731	8	4285493	4286534	+	leukotriene B4 receptor [Source:VGNC Symbol;Acc:VGNC:42855]	0	protein_coding	LTB4R	0
ENSCAFG00000013409	1.2359	1.18551	8	14023353	14037973	+	proteasome subunit alpha 6 [Source:VGNC Symbol;Acc:VGNC:45091]	proteasome subunit alpha 6	protein_coding	PSMA6	480290
ENSCAFG00000013418	4.04023	3.80895	8	14099772	14103345	-	NFKB inhibitor alpha [Source:VGNC Symbol;Acc:VGNC:43782]	NFKB inhibitor alpha	protein_coding	NFKBIA	480291
ENSCAFG00000014633	0.925492	1.12682	8	27915317	27990186	+	FERM domain containing 6 [Source:VGNC Symbol;Acc:VGNC:40983]	FERM domain containing 6	protein_coding	FRMD6	490688
ENSCAFG00000031640	1.5326	1.63293	8	28167327	28195057	+	G protein subunit gamma 2 [Source:VGNC Symbol;Acc:VGNC:53494]	0	protein_coding	GNG2	0
ENSCAFG00000014701	1.69614	1.81585	8	28522371	28538838	+	prostaglandin E receptor 2 [Source:VGNC Symbol;Acc:VGNC:45143]	prostaglandin E receptor 2	protein_coding	PTGER2	403797
ENSCAFG00000029797	-1.03581	-0.85811	8	35673584	35679988	-	SIX homeobox 1 [Source:VGNC Symbol;Acc:VGNC:46190]	SIX homeobox 1	protein_coding	SIX1	490719
ENSCAFG00000016120	-1.22098	-1.37436	8	39159241	39221193	-	spectrin beta, erythrocytic [Source:VGNC Symbol;Acc:VGNC:46774]	spectrin beta, erythrocytic	protein_coding	SPTB	490734
ENSCAFG00000016394	-1.22745	-1.45818	8	41373563	41383939	-	pleckstrin 2 [Source:VGNC Symbol;Acc:VGNC:51670]	pleckstrin 2	protein_coding	PLEK2	480362
ENSCAFG00000016534	1.08306	1.08845	8	42710289	42808378	-	actinin alpha 1 [Source:VGNC Symbol;Acc:VGNC:37548]	actinin alpha 1	protein_coding	ACTN1	480369
ENSCAFG00000016702	1.51062	1.71047	8	44598628	44723309	+	pecanex 1 [Source:VGNC Symbol;Acc:VGNC:44312]	pecanex 1	protein_coding	PCNX1	480378
ENSCAFG00000016923	-1.47794	-1.53331	8	47485691	47504654	-	ATP binding cassette subfamily D member 4 [Source:VGNC Symbol;Acc:VGNC:37448]	ATP binding cassette subfamily D member 4	protein_coding	ABCD4	490781
ENSCAFG00000017040	-1.02113	-0.620421	8	48330835	48334338	+	Fos proto-oncogene, AP-1 transcription factor subunit [Source:VGNC Symbol;Acc:VGNC:40940]	Fos proto-oncogene, AP-1 transcription factor subunit	protein_coding	FOS	490792
ENSCAFG00000017044	2.75087	2.84371	8	48537772	48561208	+	0	0	deprecated	0	0
ENSCAFG00000017048	1.31302	1.35557	8	48588511	48638659	+	feline leukemia virus subgroup C cellular receptor family member 2 [Source:VGNC Symbol;Acc:VGNC:56060]	feline leukemia virus subgroup C cellular receptor family member 2	protein_coding	FLVCR2	490795
ENSCAFG00000017054	1.0283	0.93192	8	48643273	48651302	-	ergosterol biosynthesis 28 homolog [Source:VGNC Symbol;Acc:VGNC:40449]	ergosterol biosynthesis 28 homolog	protein_coding	ERG28	611962
ENSCAFG00000017158	1.53373	1.4966	8	49862260	49864048	-	0	0	deprecated	0	0
ENSCAFG00000034748	1.46401	1.45843	8	49864505	49900749	-	0	0	lncRNA	0	0
ENSCAFG00000039562	1.57313	1.60068	8	57253291	57267874	+	0	0	deprecated	0	0
ENSCAFG00000017329	3.17268	3.32385	8	57326237	57328220	+	fibronectin leucine rich transmembrane protein 2 [Source:VGNC Symbol;Acc:VGNC:40905]	fibronectin leucine rich transmembrane protein 2	protein_coding	FLRT2	490820
ENSCAFG00000017561	-1.13971	-1.39993	8	62125176	62245542	-	coiled-coil domain containing 88C [Source:VGNC Symbol;Acc:VGNC:38869]	0	protein_coding	CCDC88C	0
ENSCAFG00000017714	-1.10616	-1.16932	8	64280119	64365863	-	spectrin repeat containing nuclear envelope family member 3 [Source:VGNC Symbol;Acc:VGNC:47029]	spectrin repeat containing nuclear envelope family member 3	protein_coding	SYNE3	490843
ENSCAFG00000017835	1.19579	1.33977	8	68032793	68060008	+	0	0	deprecated	0	0
ENSCAFG00000017906	1.38961	1.46523	8	68611182	68643601	-	tryptophanyl-tRNA synthetase [Source:VGNC Symbol;Acc:VGNC:48331]	tryptophanyl-tRNA synthetase	protein_coding	WARS	480435
ENSCAFG00000017919	1.14331	1.36959	8	68795048	68821626	-	brain enriched guanylate kinase associated [Source:VGNC Symbol;Acc:VGNC:38429]	brain enriched guanylate kinase associated	protein_coding	BEGAIN	490859
ENSCAFG00000018059	1.19024	1.05075	8	70441586	70442558	-	ankyrin repeat domain 9 [Source:VGNC Symbol;Acc:VGNC:37915]	0	protein_coding	ANKRD9	0
ENSCAFG00000018277	-1.39358	-1.34292	8	71284320	71286973	-	creatine kinase B [Source:NCBI gene;Acc:100855552]	creatine kinase B	protein_coding	0	100855552
ENSCAFG00000000447	2.39298	2.3481	12	529737	530220	-	immediate early response 3 [Source:VGNC Symbol;Acc:VGNC:57224]	immediate early response 3	protein_coding	IER3	481708
ENSCAFG00000000517	3.73558	3.49108	12	1074560	1076273	+	tumor necrosis factor [Source:VGNC Symbol;Acc:VGNC:47647]	tumor necrosis factor	protein_coding	TNF	403922
ENSCAFG00000000669	-1.57264	-1.63975	12	1341143	1354151	-	euchromatic histone lysine methyltransferase 2 [Source:VGNC Symbol;Acc:VGNC:49100]	euchromatic histone lysine methyltransferase 2	protein_coding	EHMT2	474851
ENSCAFG00000000674	-1.10301	-1.08076	12	1356822	1358202	-	zinc finger and BTB domain containing 12 [Source:VGNC Symbol;Acc:VGNC:48522]	zinc finger and BTB domain containing 12	protein_coding	ZBTB12	481719
ENSCAFG00000000686	1.4793	1.64089	12	1363671	1406213	+	complement C2 [Source:HGNC Symbol;Acc:HGNC:1248]	complement C2	protein_coding	C2	474853
ENSCAFG00000000766	-0.870987	-1.0425	12	1551673	1558908	+	palmitoyl-protein thioesterase 2 [Source:VGNC Symbol;Acc:VGNC:44930]	palmitoyl-protein thioesterase 2	protein_coding	PPT2	474856
ENSCAFG00000000848	-1.19337	-1.13916	12	2516975	2520999	-	major histocompatibility complex, class II, DM alpha	major histocompatibility complex, class II, DM alpha	protein_coding	DLA-DMA	481732
ENSCAFG00000001022	-0.903558	-1.01756	12	2949752	2954835	-	BCL2 antagonist/killer 1 [Source:VGNC Symbol;Acc:VGNC:38375]	BCL2 antagonist/killer 1	protein_coding	BAK1	481744
ENSCAFG00000001304	-1.15188	-0.999832	12	4446215	4461408	+	zinc finger protein 76 [Source:VGNC Symbol;Acc:VGNC:48811]	zinc finger protein 76	protein_coding	ZNF76	481754
ENSCAFG00000001307	-1.63989	-1.82281	12	4463933	4483185	+	DEF6 guanine nucleotide exchange factor [Source:VGNC Symbol;Acc:VGNC:39874]	0	protein_coding	DEF6	0
ENSCAFG00000001444	2.76481	2.84002	12	6069083	6093100	+	FYVE, RhoGEF and PH domain containing 2 [Source:VGNC Symbol;Acc:VGNC:40834]	FYVE, RhoGEF and PH domain containing 2	protein_coding	FGD2	481771
ENSCAFG00000001448	2.93882	2.9384	12	6212624	6219052	+	Pim-1 proto-oncogene, serine/threonine kinase [Source:NCBI gene;Acc:481772]	Pim-1 proto-oncogene, serine/threonine kinase	protein_coding	PIM1	481772
ENSCAFG00000001488	1.91729	1.8777	12	6660180	6717647	-	MAM domain containing glycosylphosphatidylinositol anchor 1 [Source:VGNC Symbol;Acc:VGNC:43101]	MAM domain containing glycosylphosphatidylinositol anchor 1	protein_coding	MDGA1	474893
ENSCAFG00000001584	-1.53425	-1.42353	12	9914890	9920655	-	0	0	deprecated	0	0
ENSCAFG00000001586	-1.27511	-1.19847	12	9923300	9928223	-	triggering receptor expressed on myeloid cells 2 [Source:VGNC Symbol;Acc:VGNC:47794]	triggering receptor expressed on myeloid cells 2	protein_coding	TREM2	474898
ENSCAFG00000001642	-1.11827	-0.862935	12	10838592	10878968	-	transcriptional regulating factor 1 [Source:VGNC Symbol;Acc:VGNC:47796]	transcriptional regulating factor 1	protein_coding	TRERF1	608906
ENSCAFG00000001985	1.76129	1.73862	12	12668367	12674069	-	NFKB inhibitor epsilon [Source:NCBI gene;Acc:102155642]	NFKB inhibitor epsilon	protein_coding	0	102155642
ENSCAFG00000001986	1.31796	1.3518	12	12680751	12683927	+	transmembrane protein 151B [Source:VGNC Symbol;Acc:VGNC:57236]	transmembrane protein 151B	protein_coding	TMEM151B	481820
ENSCAFG00000002016	-1.85384	-1.69833	12	14165149	14261409	-	chloride intracellular channel 5 [Source:VGNC Symbol;Acc:VGNC:39341]	chloride intracellular channel 5	protein_coding	CLIC5	481822
ENSCAFG00000002054	-1.28407	-1.09187	12	15012561	15085972	-	adhesion G protein-coupled receptor F5 [Source:VGNC Symbol;Acc:VGNC:37642]	adhesion G protein-coupled receptor F5	protein_coding	ADGRF5	474926
ENSCAFG00000002089	1.34463	1.39423	12	15552172	15680950	+	CD2 associated protein [Source:VGNC Symbol;Acc:VGNC:38945]	0	protein_coding	CD2AP	0
ENSCAFG00000002255	-1.48741	-1.56354	12	20452261	20511696	-	intestinal cell kinase [Source:VGNC Symbol;Acc:VGNC:41860]	intestinal cell kinase	protein_coding	ICK	481843
ENSCAFG00000002658	-1.75444	-1.7043	12	35646958	35683010	-	solute carrier family 17 member 5 [Source:VGNC Symbol;Acc:VGNC:46250]	solute carrier family 17 member 5	protein_coding	SLC17A5	474969
ENSCAFG00000002663	-1.03649	-0.996329	12	35712734	35838842	+	CD109 molecule [Source:VGNC Symbol;Acc:VGNC:38929]	CD109 molecule	protein_coding	CD109	474970
ENSCAFG00000002809	-1.00748	-0.909576	12	40136748	40148448	-	high mobility group nucleosomal binding domain 3 [Source:VGNC Symbol;Acc:VGNC:57223]	high mobility group nucleosomal binding domain 3	protein_coding	HMGN3	611307
ENSCAFG00000003082	1.28102	1.3727	12	47114199	47133227	-	akirin 2 [Source:VGNC Symbol;Acc:VGNC:37766]	akirin 2	protein_coding	AKIRIN2	485222
ENSCAFG00000003103	-1.18988	-1.08427	12	48582573	48607105	-	Ras related GTP binding D [Source:VGNC Symbol;Acc:VGNC:49747]	Ras related GTP binding D	protein_coding	RRAGD	474994
ENSCAFG00000003105	-3.11649	-3.33592	12	48646193	48844777	+	ankyrin repeat domain 6 [Source:VGNC Symbol;Acc:VGNC:52103]	ankyrin repeat domain 6	protein_coding	ANKRD6	481919
ENSCAFG00000003538	-1.12355	-1.06004	12	58485822	58552617	-	SIM bHLH transcription factor 1 [Source:VGNC Symbol;Acc:VGNC:46174]	SIM bHLH transcription factor 1	protein_coding	SIM1	481937
ENSCAFG00000003694	2.00379	2.02171	12	63471519	63495333	+	PR/SET domain 1 [Source:VGNC Symbol;Acc:VGNC:44944]	PR/SET domain 1	protein_coding	PRDM1	481947
ENSCAFG00000029143	-1.08547	-1.04211	12	64302287	64324115	-	BEN domain containing 3 [Source:VGNC Symbol;Acc:VGNC:38430]	BEN domain containing 3	protein_coding	BEND3	481949
ENSCAFG00000003793	-2.21878	-1.86924	12	65958215	66056887	-	sestrin 1 [Source:VGNC Symbol;Acc:VGNC:46047]	sestrin 1	protein_coding	SESN1	481956
ENSCAFG00000003960	3.63317	3.68534	12	68029353	68058518	-	TRAF3 interacting protein 2 [Source:VGNC Symbol;Acc:VGNC:47766]	TRAF3 interacting protein 2	protein_coding	TRAF3IP2	475031
ENSCAFG00000031808	1.98898	1.87367	12	69982482	69987647	+	0	0	protein_coding	0	0
ENSCAFG00000000163	-1.04164	-1.17413	10	1233690	1246052	-	signal transducer and activator of transcription 6 [Source:VGNC Symbol;Acc:VGNC:46892]	signal transducer and activator of transcription 6	protein_coding	STAT6	100142679
ENSCAFG00000000238	-1.11389	-1.3911	10	1637145	1669273	+	kinesin family member 5A [Source:VGNC Symbol;Acc:VGNC:42407]	kinesin family member 5A	protein_coding	KIF5A	474416
ENSCAFG00000000374	1.82075	1.8564	10	8697251	8729191	+	interleukin 1 receptor associated kinase 3 [Source:VGNC Symbol;Acc:VGNC:54151]	interleukin 1 receptor associated kinase 3	protein_coding	IRAK3	481150
ENSCAFG00000000407	1.89567	1.92296	10	9982348	9991798	+	dual specificity tyrosine phosphorylation regulated kinase 2 [Source:VGNC Symbol;Acc:VGNC:40157]	dual specificity tyrosine phosphorylation regulated kinase 2	protein_coding	DYRK2	481152
ENSCAFG00000000420	-2.60615	-2.55305	10	10971766	10997780	-	0	0	deprecated	0	0
ENSCAFG00000040749	-1.41048	-1.50968	10	10999537	11019115	-	0	0	deprecated	0	0
ENSCAFG00000000481	-1.06496	-0.943788	10	15842070	15888350	-	calcyphosine 2 [Source:VGNC Symbol;Acc:VGNC:38710]	calcyphosine 2	protein_coding	CAPS2	481169
ENSCAFG00000000525	-1.21999	-0.959662	10	15959369	15976992	+	GLI pathogenesis related 1 [Source:VGNC Symbol;Acc:VGNC:41260]	GLI pathogenesis related 1	protein_coding	GLIPR1	474452
ENSCAFG00000000673	-1.20552	-1.14279	10	16959138	16974381	+	plexin B2 [Source:VGNC Symbol;Acc:VGNC:44723]	0	protein_coding	PLXNB2	0
ENSCAFG00000000784	-1.70907	-1.68618	10	19884228	19910567	-	tetratricopeptide repeat domain 38 [Source:VGNC Symbol;Acc:VGNC:47956]	tetratricopeptide repeat domain 38	protein_coding	TTC38	474465
ENSCAFG00000000869	2.36783	2.29785	10	21164529	21188263	-	proline rich 5 [Source:VGNC Symbol;Acc:VGNC:45047]	proline rich 5	protein_coding	PRR5	100533463
ENSCAFG00000000873	1.56347	1.73544	10	21429854	21497929	+	shisa like 1 [Source:VGNC Symbol;Acc:VGNC:49868]	shisa like 1	protein_coding	SHISAL1	100682848
ENSCAFG00000000926	-0.925033	-1.04503	10	22455604	22489371	+	tubulin tyrosine ligase like 1 [Source:VGNC Symbol;Acc:VGNC:47973]	tubulin tyrosine ligase like 1	protein_coding	TTLL1	100855660
ENSCAFG00000000946	2.53254	2.59702	10	22774833	22776069	+	alpha 1,4-galactosyltransferase (P blood group) [Source:HGNC Symbol;Acc:HGNC:18149]	alpha 1,4-galactosyltransferase (P blood group)	protein_coding	A4GALT	481222
ENSCAFG00000031718	-1.13099	-1.15965	10	23298150	23301156	-	0	0	deprecated	0	0
ENSCAFG00000001296	-1.16036	-1.11175	10	25156021	25176948	-	GRB2 related adaptor protein 2 [Source:VGNC Symbol;Acc:VGNC:41470]	GRB2 related adaptor protein 2	protein_coding	GRAP2	481241
ENSCAFG00000001367	-1.04989	-1.0161	10	25967365	26011562	+	neuronal pentraxin receptor [Source:HGNC Symbol;Acc:HGNC:7954]	0	protein_coding	NPTXR	0
ENSCAFG00000029842	1.79738	1.52431	10	26475149	26486724	-	MAF bZIP transcription factor F [Source:VGNC Symbol;Acc:VGNC:49919]	MAF bZIP transcription factor F	protein_coding	MAFF	481255
ENSCAFG00000031949	-1.03448	-1.02934	10	26944352	26952816	-	pyridoxal phosphatase [Source:VGNC Symbol;Acc:VGNC:44397]	pyridoxal phosphatase	protein_coding	PDXP	100688635
ENSCAFG00000001501	0.922125	1.3468	10	27017076	27019582	-	CDC42 effector protein 1 [Source:VGNC Symbol;Acc:VGNC:39000]	0	protein_coding	CDC42EP1	0
ENSCAFG00000001506	0.904123	1.00859	10	27238172	27269329	-	cytohesin 4 [Source:VGNC Symbol;Acc:VGNC:50296]	cytohesin 4	protein_coding	CYTH4	481270
ENSCAFG00000001513	-1.33821	-1.45411	10	27439279	27447712	-	potassium channel tetramerization domain containing 17 [Source:VGNC Symbol;Acc:VGNC:54152]	0	protein_coding	KCTD17	0
ENSCAFG00000037254	-1.79564	-1.74071	10	27449267	27457624	+	0	0	deprecated	0	0
ENSCAFG00000001519	1.59043	1.58948	10	27541553	27567023	-	colony stimulating factor 2 receptor beta common subunit [Source:VGNC Symbol;Acc:VGNC:39656]	colony stimulating factor 2 receptor beta common subunit	protein_coding	CSF2RB	481276
ENSCAFG00000001711	-1.09718	-0.648264	10	28743752	28752012	-	heme oxygenase 1 [Source:VGNC Symbol;Acc:VGNC:41719]	heme oxygenase 1	protein_coding	HMOX1	442987
ENSCAFG00000001740	2.13203	2.10508	10	29878085	30398019	+	LARGE xylosyl- and glucuronyltransferase 1 [Source:VGNC Symbol;Acc:VGNC:42585]	LARGE xylosyl- and glucuronyltransferase 1	protein_coding	LARGE1	474521
ENSCAFG00000029189	1.53869	1.66941	10	30622922	30681879	-	TIMP metallopeptidase inhibitor 3 [Source:VGNC Symbol;Acc:VGNC:47377]	0	protein_coding	TIMP3	0
ENSCAFG00000001879	-2.66616	-2.49025	10	32465505	32537883	+	NUAK family kinase 1 [Source:VGNC Symbol;Acc:VGNC:54977]	NUAK family kinase 1	protein_coding	NUAK1	481296
ENSCAFG00000001885	-1.07467	-1.02363	10	33192388	33242290	+	adaptor protein, phosphotyrosine interacting with PH domain and leucine zipper 2 [Source:VGNC Symbol;Acc:VGNC:38013]	adaptor protein, phosphotyrosine interacting with PH domain and leucine zipper 2	protein_coding	APPL2	481297
ENSCAFG00000032127	1.16896	1.31346	10	33553972	33811215	-	carbohydrate sulfotransferase 11 [Source:VGNC Symbol;Acc:VGNC:39251]	carbohydrate sulfotransferase 11	protein_coding	CHST11	481299
ENSCAFG00000002099	-1.09349	-1.02862	10	37582601	37623593	-	NCK adaptor protein 2 [Source:VGNC Symbol;Acc:VGNC:43652]	NCK adaptor protein 2	protein_coding	NCK2	481319
ENSCAFG00000002134	1.17525	1.22665	10	40579697	40605807	-	interleukin 18 receptor accessory protein [Source:VGNC Symbol;Acc:VGNC:41954]	interleukin 18 receptor accessory protein	protein_coding	IL18RAP	481327
ENSCAFG00000002152	1.61297	1.65529	10	40965453	41003665	-	interleukin 1 receptor type 2 [Source:VGNC Symbol;Acc:VGNC:41959]	interleukin 1 receptor type 2	protein_coding	IL1R2	481330
ENSCAFG00000031079	-2.35029	-2.16959	10	45745977	45750954	-	ZFP36 ring finger protein like 2 [Source:VGNC Symbol;Acc:VGNC:48614]	ZFP36 ring finger protein like 2	protein_coding	ZFP36L2	100856710
ENSCAFG00000002744	-1.00237	-1.14994	10	55429988	55573257	+	spectrin beta, non-erythrocytic 1 [Source:VGNC Symbol;Acc:VGNC:46775]	spectrin beta, non-erythrocytic 1	protein_coding	SPTBN1	403743
ENSCAFG00000002981	1.32716	1.38344	10	60990206	61023654	+	REL proto-oncogene, NF-kB subunit [Source:VGNC Symbol;Acc:VGNC:45465]	REL proto-oncogene, NF-kB subunit	protein_coding	REL	474606
ENSCAFG00000003162	1.58717	1.58297	10	63729762	63743303	-	pellino E3 ubiquitin protein ligase 1 [Source:VGNC Symbol;Acc:VGNC:44414]	pellino E3 ubiquitin protein ligase 1	protein_coding	PELI1	481388
ENSCAFG00000031586	-1.38408	-1.65939	10	64045634	64052741	+	galectin like [Source:VGNC Symbol;Acc:VGNC:42651]	0	protein_coding	LGALSL	0
ENSCAFG00000003180	-1.10253	-1.30125	10	64482508	64508336	+	solute carrier family 1 member 4 [Source:VGNC Symbol;Acc:VGNC:46264]	solute carrier family 1 member 4	protein_coding	SLC1A4	481391
ENSCAFG00000031669	-2.02406	-1.96887	10	67340052	67357774	-	cannabinoid receptor interacting protein 1 [Source:VGNC Symbol;Acc:VGNC:54520]	0	protein_coding	CNRIP1	0
ENSCAFG00000032746	1.8012	1.51336	10	68550105	68573382	+	MAX dimerization protein 1 [Source:VGNC Symbol;Acc:VGNC:43513]	MAX dimerization protein 1	protein_coding	MXD1	612631
ENSCAFG00000003324	1.88704	1.82004	10	68586974	68587847	-	aspartic peptidase retroviral like 1 [Source:HGNC Symbol;Acc:HGNC:26321]	0	protein_coding	ASPRV1	0
ENSCAFG00000003353	-1.23003	-1.2866	10	68838932	68841673	-	family with sequence similarity 136 member A [Source:NCBI gene;Acc:612657]	family with sequence similarity 136 member A	protein_coding	0	612657
ENSCAFG00000028873	-1.2932	-0.854554	17	4469592	4476883	-	0	0	deprecated	0	0
ENSCAFG00000033956	1.51942	1.33162	17	5956895	5958887	+	0	0	lncRNA	0	0
ENSCAFG00000003579	-1.12494	-0.892749	17	8239364	8327573	+	growth regulating estrogen receptor binding 1 [Source:VGNC Symbol;Acc:VGNC:53638]	growth regulating estrogen receptor binding 1	protein_coding	GREB1	610007
ENSCAFG00000003621	-1.61493	-1.75902	17	8393893	8481357	+	lipin 1 [Source:VGNC Symbol;Acc:VGNC:42751]	lipin 1	protein_coding	LPIN1	475670
ENSCAFG00000003825	1.92732	1.8403	17	15038181	15054451	-	matrilin 3 [Source:VGNC Symbol;Acc:VGNC:43041]	matrilin 3	protein_coding	MATN3	482985
ENSCAFG00000032813	2.93154	2.76119	17	15438115	15441282	+	0	0	deprecated	0	0
ENSCAFG00000003850	2.64755	2.69891	17	15439142	15439733	+	ras homolog family member B [Source:VGNC Symbol;Acc:VGNC:45555]	0	protein_coding	RHOB	0
ENSCAFG00000003852	-1.05261	-1.17624	17	15574864	15610141	-	HCLS1 binding protein 3 [Source:VGNC Symbol;Acc:VGNC:41790]	HCLS1 binding protein 3	protein_coding	HS1BP3	610655
ENSCAFG00000004251	-1.06464	-0.867788	17	20293277	20306027	+	GRB2 associated regulator of MAPK1 subtype 2 [Source:VGNC Symbol;Acc:VGNC:41111]	0	protein_coding	GAREM2	0
ENSCAFG00000004673	-0.922996	-1.1747	17	21079906	21092510	+	ketohexokinase [Source:VGNC Symbol;Acc:VGNC:42338]	ketohexokinase	protein_coding	KHK	100170647
ENSCAFG00000030192	1.06861	1.05544	17	21140793	21147397	+	transcription factor 23 [Source:VGNC Symbol;Acc:VGNC:47194]	transcription factor 23	protein_coding	TCF23	483008
ENSCAFG00000005212	1.19822	1.10235	17	22340328	22360772	+	FOS like 2, AP-1 transcription factor subunit [Source:VGNC Symbol;Acc:VGNC:40943]	FOS like 2, AP-1 transcription factor subunit	protein_coding	FOSL2	608412
ENSCAFG00000005309	1.80568	1.7148	17	23944330	23967252	+	LBH regulator of WNT signaling pathway [Source:HGNC Symbol;Acc:HGNC:29532]	LBH regulator of WNT signaling pathway	protein_coding	LBH	611237
ENSCAFG00000005609	1.43306	1.62735	17	24901974	24960582	-	xanthine dehydrogenase [Source:VGNC Symbol;Acc:VGNC:48448]	xanthine dehydrogenase	protein_coding	XDH	483028
ENSCAFG00000005886	2.44794	2.50104	17	28857649	29042844	+	cysteine rich transmembrane BMP regulator 1 [Source:VGNC Symbol;Acc:VGNC:39612]	cysteine rich transmembrane BMP regulator 1	protein_coding	CRIM1	475723
ENSCAFG00000006051	-1.08008	-0.977003	17	29496127	29537933	-	eukaryotic translation initiation factor 2 alpha kinase 2 [Source:VGNC Symbol;Acc:VGNC:40257]	eukaryotic translation initiation factor 2 alpha kinase 2	protein_coding	EIF2AK2	611397
ENSCAFG00000006254	-1.45353	-1.41177	17	30741729	30814986	+	galactose mutarotase [Source:VGNC Symbol;Acc:VGNC:41083]	galactose mutarotase	protein_coding	GALM	483039
ENSCAFG00000023317	3.4945	3.39105	17	34586715	34589136	+	dual specificity phosphatase 2 [Source:VGNC Symbol;Acc:VGNC:40132]	dual specificity phosphatase 2	protein_coding	DUSP2	611653
ENSCAFG00000007245	1.52251	1.13763	17	36968841	36979435	-	interleukin 1 alpha [Source:VGNC Symbol;Acc:VGNC:41956]	interleukin 1 alpha	protein_coding	IL1A	403782
ENSCAFG00000007249	7.63778	7.53038	17	37018886	37024868	-	interleukin 1 beta [Source:VGNC Symbol;Acc:VGNC:41957]	interleukin 1 beta	protein_coding	IL1B	403974
ENSCAFG00000029047	2.4466	2.64378	17	37144726	37149402	+	interleukin 36 gamma [Source:HGNC Symbol;Acc:HGNC:15741]	interleukin 36 gamma	protein_coding	IL36G	100686137
ENSCAFG00000007277	7.20866	7.13806	17	37244716	37297281	+	interleukin 1 receptor antagonist [Source:VGNC Symbol;Acc:VGNC:41962]	interleukin 1 receptor antagonist	protein_coding	IL1RN	403660
ENSCAFG00000007809	-0.884069	-1.04118	17	39668352	39680206	+	retinol saturase [Source:VGNC Symbol;Acc:VGNC:45486]	retinol saturase	protein_coding	RETSAT	483083
ENSCAFG00000008265	3.4248	3.45058	17	48287079	48329544	-	hexokinase 2 [Source:VGNC Symbol;Acc:VGNC:41699]	0	protein_coding	HK2	0
ENSCAFG00000008471	-0.982387	-1.23966	17	48655382	48662580	+	coiled-coil domain containing 142 [Source:VGNC Symbol;Acc:VGNC:38797]	coiled-coil domain containing 142	protein_coding	CCDC142	612253
ENSCAFG00000008938	-1.1073	-1.15346	17	49734781	49773058	+	RAB11 family interacting protein 5 [Source:VGNC Symbol;Acc:VGNC:45252]	RAB11 family interacting protein 5	protein_coding	RAB11FIP5	100856651
ENSCAFG00000008956	-1.3446	-1.34241	17	49950173	49957401	-	sepiapterin reductase [Source:VGNC Symbol;Acc:VGNC:49109]	sepiapterin reductase	protein_coding	SPR	483118
ENSCAFG00000009005	1.47634	1.73871	17	50634285	50653930	+	cytochrome P450 family 26 subfamily B member 1 [Source:VGNC Symbol;Acc:VGNC:50344]	cytochrome P450 family 26 subfamily B member 1	protein_coding	CYP26B1	483120
ENSCAFG00000009255	-2.01149	-1.93092	17	51623692	51682858	-	protein tyrosine phosphatase non-receptor type 22 [Source:VGNC Symbol;Acc:VGNC:45175]	protein tyrosine phosphatase non-receptor type 22	protein_coding	PTPN22	483124
ENSCAFG00000009264	-0.748599	-1.01229	17	51692301	51696451	-	BCL2 like 15 [Source:VGNC Symbol;Acc:VGNC:38411]	BCL2 like 15	protein_coding	BCL2L15	606767
ENSCAFG00000009786	1.91273	1.77346	17	53585087	53605693	+	mab-21 like 3 [Source:VGNC Symbol;Acc:VGNC:42912]	mab-21 like 3	protein_coding	MAB21L3	483137
ENSCAFG00000009811	-1.47586	-1.25491	17	54014693	54106198	-	immunoglobulin superfamily member 3 [Source:VGNC Symbol;Acc:VGNC:41916]	immunoglobulin superfamily member 3	protein_coding	IGSF3	483139
ENSCAFG00000009839	-2.19291	-2.167	17	54392164	54425555	+	CD101 molecule [Source:VGNC Symbol;Acc:VGNC:38928]	CD101 molecule	protein_coding	CD101	475810
ENSCAFG00000010044	1.09454	1.13427	17	56577128	56580233	-	zinc finger protein 697 [Source:VGNC Symbol;Acc:VGNC:48799]	0	protein_coding	ZNF697	0
ENSCAFG00000010476	1.80689	1.913	17	56856202	57020991	-	notch receptor 2 [Source:HGNC Symbol;Acc:HGNC:7882]	notch receptor 2	protein_coding	NOTCH2	483148
ENSCAFG00000010803	2.13411	2.34686	17	57172846	57360583	+	phosphodiesterase 4D interacting protein [Source:HGNC Symbol;Acc:HGNC:15580]	myomegalin	protein_coding	PDE4DIP	100683419
ENSCAFG00000011405	-1.30342	-1.39144	17	58774750	58779448	-	thioredoxin interacting protein [Source:VGNC Symbol;Acc:VGNC:48017]	thioredoxin interacting protein	protein_coding	TXNIP	475829
ENSCAFG00000012050	2.21028	2.23217	17	59736610	59763111	-	MCL1 apoptosis regulator, BCL2 family member [Source:VGNC Symbol;Acc:VGNC:43079]	MCL1 apoptosis regulator, BCL2 family member	protein_coding	MCL1	403537
ENSCAFG00000012044	1.09557	0.971701	17	59736610	59746980	+	ADAMTS like 4 [Source:VGNC Symbol;Acc:VGNC:37608]	ADAMTS like 4	protein_coding	ADAMTSL4	483184
ENSCAFG00000013650	1.06315	1.14505	17	63079533	63118653	-	CTTNBP2 N-terminal like [Source:VGNC Symbol;Acc:VGNC:39720]	CTTNBP2 N-terminal like	protein_coding	CTTNBP2NL	483222
ENSCAFG00000013692	-1.92788	-1.86588	17	63895056	63899700	+	adenosine A3 receptor [Source:VGNC Symbol;Acc:VGNC:37668]	adenosine A3 receptor	protein_coding	ADORA3	403805
ENSCAFG00000003012	1.26285	1.32247	15	2887749	2899270	-	cyclase associated actin cytoskeleton regulatory protein 1 [Source:NCBI gene;Acc:475317]	cyclase associated actin cytoskeleton regulatory protein 1	protein_coding	0	475317
ENSCAFG00000003018	5.60716	5.59123	15	2966836	2978968	-	major facilitator superfamily domain containing 2A [Source:VGNC Symbol;Acc:VGNC:43200]	major facilitator superfamily domain containing 2A	protein_coding	MFSD2A	475318
ENSCAFG00000003022	5.34579	5.30798	15	2977486	3012381	+	MYCL proto-oncogene, bHLH transcription factor [Source:VGNC Symbol;Acc:VGNC:43529]	MYCL proto-oncogene, bHLH transcription factor	protein_coding	MYCL	482461
ENSCAFG00000003210	-1.69126	-1.7442	15	4582895	4590989	+	four and a half LIM domains 3 [Source:VGNC Symbol;Acc:VGNC:40873]	four and a half LIM domains 3	protein_coding	FHL3	608080
ENSCAFG00000003304	3.92885	3.90738	15	4972328	4984238	-	zinc finger CCCH-type containing 12A [Source:VGNC Symbol;Acc:VGNC:48551]	zinc finger CCCH-type containing 12A	protein_coding	ZC3H12A	608211
ENSCAFG00000037516	1.87906	2.04182	15	5177663	5184406	-	0	0	deprecated	0	0
ENSCAFG00000005069	1.71528	1.56264	15	16589675	16666886	-	protein tyrosine phosphatase receptor type F [Source:VGNC Symbol;Acc:VGNC:45187]	protein tyrosine phosphatase receptor type F	protein_coding	PTPRF	475389
ENSCAFG00000005419	1.90736	1.73571	15	17808444	17818681	+	purine nucleoside phosphorylase [Source:VGNC Symbol;Acc:VGNC:44751]	purine nucleoside phosphorylase	protein_coding	PNP	475393
ENSCAFG00000005461	1.82299	1.99609	15	18104584	18115015	-	NDRG family member 2 [Source:VGNC Symbol;Acc:VGNC:43679]	NDRG family member 2	protein_coding	NDRG2	609390
ENSCAFG00000005676	-1.05336	-0.892379	15	18556757	18561609	-	spalt like transcription factor 2 [Source:HGNC Symbol;Acc:HGNC:10526]	0	protein_coding	SALL2	0
ENSCAFG00000005688	2.35842	2.21095	15	19128104	19128917	-	pleckstrin homology like domain family A member 1 [Source:VGNC Symbol;Acc:VGNC:44501]	0	protein_coding	PHLDA1	0
ENSCAFG00000005746	1.51194	1.68457	15	20581239	20937247	+	neuron navigator 3 [Source:VGNC Symbol;Acc:VGNC:43631]	neuron navigator 3	protein_coding	NAV3	482577
ENSCAFG00000006121	1.18969	1.15324	15	30547014	30674528	-	ATPase plasma membrane Ca2+ transporting 1 [Source:VGNC Symbol;Acc:VGNC:38256]	ATPase plasma membrane Ca2+ transporting 1	protein_coding	ATP2B1	403480
ENSCAFG00000006200	-1.73008	-1.62711	15	34279502	34414767	+	plexin C1 [Source:VGNC Symbol;Acc:VGNC:44725]	plexin C1	protein_coding	PLXNC1	100685138
ENSCAFG00000007012	1.75175	1.75648	15	40443149	40453891	+	Spi-C transcription factor [Source:VGNC Symbol;Acc:VGNC:46739]	Spi-C transcription factor	protein_coding	SPIC	612169
ENSCAFG00000007257	3.05887	2.93154	15	40758809	40792597	+	DNA damage regulated autophagy modulator 1 [Source:VGNC Symbol;Acc:VGNC:40088]	0	protein_coding	DRAM1	0
ENSCAFG00000032756	-1.7945	-1.8199	15	55337379	55384568	-	golgi associated kinase 1B [Source:VGNC Symbol;Acc:VGNC:40646]	0	protein_coding	GASK1B	0
ENSCAFG00000008669	-1.74239	-1.85216	15	55426420	55461319	+	transmembrane protein 144 [Source:VGNC Symbol;Acc:VGNC:47479]	transmembrane protein 144	protein_coding	TMEM144	482668
ENSCAFG00000008804	1.37287	1.41255	15	59754466	60036122	-	membrane associated ring-CH-type finger 1 [Source:VGNC Symbol;Acc:VGNC:43014]	0	protein_coding	36951	0
ENSCAFG00000008883	2.1141	2.09766	15	61756152	61945727	+	tolloid like 1 [Source:VGNC Symbol;Acc:VGNC:47400]	tolloid like 1	protein_coding	TLL1	482674
ENSCAFG00000000484	1.30142	1.37944	13	646386	920909	-	serine/threonine kinase 3 [Source:VGNC Symbol;Acc:VGNC:46911]	serine/threonine kinase 3	protein_coding	STK3	475045
ENSCAFG00000000675	1.22528	1.5531	13	5552099	5559286	+	dendrocyte expressed seven transmembrane protein [Source:VGNC Symbol;Acc:VGNC:49724]	0	protein_coding	DCSTAMP	0
ENSCAFG00000000839	-0.913744	-1.01527	13	18411352	18419890	+	mal, T cell differentiation protein 2 [Source:VGNC Symbol;Acc:VGNC:54900]	0	protein_coding	MAL2	0
ENSCAFG00000000865	6.18479	6.21577	13	18586794	18667758	-	ectonucleotide pyrophosphatase/phosphodiesterase 2 [Source:VGNC Symbol;Acc:VGNC:40375]	ectonucleotide pyrophosphatase/phosphodiesterase 2	protein_coding	ENPP2	482026
ENSCAFG00000000875	0.97178	1.03582	13	18729233	18823979	-	TATA-box binding protein associated factor 2 [Source:VGNC Symbol;Acc:VGNC:47080]	TATA-box binding protein associated factor 2	protein_coding	TAF2	475084
ENSCAFG00000000882	2.19683	2.3081	13	18831797	18842175	-	DNA replication and sister chromatid cohesion 1 [Source:VGNC Symbol;Acc:VGNC:51769]	DNA replication and sister chromatid cohesion 1	protein_coding	DSCC1	609036
ENSCAFG00000000885	-1.67157	-1.81404	13	18859097	18988362	+	DEP domain containing MTOR interacting protein [Source:VGNC Symbol;Acc:VGNC:39900]	DEP domain containing MTOR interacting protein	protein_coding	DEPTOR	482028
ENSCAFG00000000957	-1.69273	-1.55359	13	19394550	19627403	-	syntrophin beta 1 [Source:VGNC Symbol;Acc:VGNC:46613]	0	protein_coding	SNTB1	0
ENSCAFG00000000967	2.52887	2.53236	13	21377315	21379832	+	zinc fingers and homeoboxes 2 [Source:VGNC Symbol;Acc:VGNC:48632]	zinc fingers and homeoboxes 2	protein_coding	ZHX2	482033
ENSCAFG00000001050	-1.73457	-1.6047	13	22635239	22794453	-	MTSS I-BAR domain containing 1 [Source:VGNC Symbol;Acc:VGNC:43493]	MTSS I-BAR domain containing 1	protein_coding	MTSS1	482037
ENSCAFG00000001077	2.86129	2.98737	13	23338488	23346359	+	Canis lupus familiaris tribbles pseudokinase 1 (TRIB1), mRNA. [Source:RefSeq mRNA;Acc:NM_001313808]	tribbles pseudokinase 1	protein_coding	TRIB1	482039
ENSCAFG00000035602	-1.69707	-1.52068	13	25410433	25431934	+	0	0	lncRNA	0	0
ENSCAFG00000001113	-2.65859	-2.3337	13	29216661	29249279	-	transmembrane protein 71 [Source:VGNC Symbol;Acc:VGNC:47602]	transmembrane protein 71	protein_coding	TMEM71	100856209
ENSCAFG00000001141	-1.0103	-1.28405	13	29689071	29746038	-	N-myc downstream regulated 1 [Source:VGNC Symbol;Acc:VGNC:59047]	N-myc downstream regulated 1	protein_coding	NDRG1	482049
ENSCAFG00000001148	-1.34977	-1.32528	13	29856223	29871765	-	ST3 beta-galactoside alpha-2,3-sialyltransferase 1 [Source:VGNC Symbol;Acc:VGNC:46850]	ST3 beta-galactoside alpha-2,3-sialyltransferase 1	protein_coding	ST3GAL1	482050
ENSCAFG00000001237	1.21302	1.71544	13	35880568	35885864	+	protein tyrosine phosphatase 4A3 [Source:VGNC Symbol;Acc:VGNC:45163]	protein tyrosine phosphatase 4A3	protein_coding	PTP4A3	606961
ENSCAFG00000032457	1.5975	1.54372	13	37122730	37123771	-	MAF bZIP transcription factor A [Source:VGNC Symbol;Acc:VGNC:42920]	MAF bZIP transcription factor A	protein_coding	MAFA	100684427
ENSCAFG00000001301	-1.88738	-2.11901	13	37222178	37227525	+	gasdermin D [Source:VGNC Symbol;Acc:VGNC:41526]	gasdermin D	protein_coding	GSDMD	609395
ENSCAFG00000001433	-1.05627	-1.01099	13	37442694	37502589	-	plectin [Source:VGNC Symbol;Acc:VGNC:44665]	plectin	protein_coding	PLEC	482083
ENSCAFG00000029172	-1.06125	-1.15278	13	37457463	37459386	+	0	0	deprecated	0	0
ENSCAFG00000001546	-1.3261	-1.54914	13	37628125	37696993	+	maestro heat like repeat family member 1 [Source:VGNC Symbol;Acc:VGNC:43370]	0	protein_coding	MROH1	0
ENSCAFG00000030589	-1.34862	-1.23431	13	38377654	38396437	-	hydroxylysine kinase [Source:VGNC Symbol;Acc:VGNC:41845]	hydroxylysine kinase	protein_coding	HYKK	475133
ENSCAFG00000001781	-1.88918	-1.91484	13	38451144	38467119	-	wolframin ER transmembrane glycoprotein [Source:VGNC Symbol;Acc:VGNC:48407]	wolframin ER transmembrane glycoprotein	protein_coding	WFS1	482113
ENSCAFG00000001792	6.23094	6.24787	13	38518630	38816859	+	LIM and calponin homology domains 1 [Source:VGNC Symbol;Acc:VGNC:42678]	0	protein_coding	LIMCH1	0
ENSCAFG00000001816	-0.930492	-1.00124	13	39364249	39588789	-	ATPase phospholipid transporting 8A1 [Source:VGNC Symbol;Acc:VGNC:38287]	ATPase phospholipid transporting 8A1	protein_coding	ATP8A1	607976
ENSCAFG00000001903	-1.5377	-1.58132	13	43400826	43502978	+	ATPase phospholipid transporting 10D (putative) [Source:VGNC Symbol;Acc:VGNC:55155]	ATPase phospholipid transporting 10D (putative)	protein_coding	ATP10D	482134
ENSCAFG00000001942	-2.95146	-2.92503	13	43979572	44015356	-	tec protein tyrosine kinase [Source:VGNC Symbol;Acc:VGNC:47231]	tec protein tyrosine kinase	protein_coding	TEC	482140
ENSCAFG00000002090	-1.17964	-1.13784	13	47484548	47643635	+	steroid 5 alpha-reductase 3 [Source:VGNC Symbol;Acc:VGNC:51783]	steroid 5 alpha-reductase 3	protein_coding	SRD5A3	482155
ENSCAFG00000031330	-2.13063	-1.92037	13	48829884	48844563	-	HOP homeobox [Source:VGNC Symbol;Acc:VGNC:41743]	HOP homeobox	protein_coding	HOPX	100855799
ENSCAFG00000003025	1.34677	1.30283	13	62299650	62344766	-	Ras association domain family member 6 [Source:VGNC Symbol;Acc:VGNC:45383]	Ras association domain family member 6	protein_coding	RASSF6	482195
ENSCAFG00000003029	5.75156	5.64616	13	62434791	62438932	+	C-X-C motif chemokine ligand 8 [Source:VGNC Symbol;Acc:VGNC:39749]	C-X-C motif chemokine ligand 8	protein_coding	CXCL8	403850
ENSCAFG00000004480	2.08091	1.88281	22	4879291	4905145	+	rubicon like autophagy enhancer [Source:VGNC Symbol;Acc:VGNC:45802]	rubicon like autophagy enhancer	protein_coding	RUBCNL	485452
ENSCAFG00000004944	-1.0656	-0.613033	22	22207809	22210908	-	protocadherin 9 [Source:VGNC Symbol;Acc:VGNC:49937]	protocadherin 9	protein_coding	PCDH9	476942
ENSCAFG00000005070	1.78635	1.21507	22	30550971	30555504	+	aconitate decarboxylase 1 [Source:VGNC Symbol;Acc:VGNC:37515]	aconitate decarboxylase 1	protein_coding	ACOD1	485496
ENSCAFG00000005183	-0.868191	-1.06418	22	31199266	31257900	+	SLAIN motif family member 1 [Source:VGNC Symbol;Acc:VGNC:46204]	SLAIN motif family member 1	protein_coding	SLAIN1	610720
ENSCAFG00000005835	-0.944455	-1.10411	22	49947415	49951896	+	Zic family member 2 [Source:HGNC Symbol;Acc:HGNC:12873]	0	protein_coding	ZIC2	0
ENSCAFG00000006072	1.02179	0.603624	22	58825105	58853941	-	RAB20, member RAS oncogene family [Source:VGNC Symbol;Acc:VGNC:45260]	RAB20, member RAS oncogene family	protein_coding	RAB20	485549
ENSCAFG00000006199	-1.12524	-1.05933	22	60301882	60431243	+	ATPase phospholipid transporting 11A [Source:VGNC Symbol;Acc:VGNC:38238]	ATPase phospholipid transporting 11A	protein_coding	ATP11A	476992
ENSCAFG00000006240	-1.48163	-1.62823	22	60474399	60570926	+	MCF.2 cell line derived transforming sequence like [Source:VGNC Symbol;Acc:VGNC:43074]	MCF.2 cell line derived transforming sequence like	protein_coding	MCF2L	485555
ENSCAFG00000006458	-2.14695	-2.12283	22	61094913	61202106	-	RAS p21 protein activator 3 [Source:VGNC Symbol;Acc:VGNC:45361]	RAS p21 protein activator 3	protein_coding	RASA3	476998
ENSCAFG00000005915	-1.3339	-1.51317	9	295190	303234	-	leucine rich repeat containing 45 [Source:VGNC Symbol;Acc:VGNC:42800]	leucine rich repeat containing 45	protein_coding	LRRC45	483375
ENSCAFG00000005752	-1.18696	-1.1491	9	607102	615159	+	FA core complex associated protein 100 [Source:VGNC Symbol;Acc:VGNC:40556]	0	protein_coding	FAAP100	0
ENSCAFG00000005675	-1.53835	-1.37316	9	1406091	1506760	-	ring finger protein 213 [Source:VGNC Symbol;Acc:VGNC:45657]	0	protein_coding	RNF213	0
ENSCAFG00000005640	-1.44865	-1.50604	9	1540929	1549933	+	N-sulfoglucosamine sulfohydrolase [Source:VGNC Symbol;Acc:VGNC:46104]	N-sulfoglucosamine sulfohydrolase	protein_coding	SGSH	403707
ENSCAFG00000005589	-0.983999	-1.1493	9	1600865	1615752	-	glucosidase alpha, acid [Source:VGNC Symbol;Acc:VGNC:41044]	glucosidase alpha, acid	protein_coding	GAA	483352
ENSCAFG00000031851	-1.01738	-1.20878	9	1839639	1844569	+	chromobox 8 [Source:VGNC Symbol;Acc:VGNC:38769]	chromobox 8	protein_coding	CBX8	608591
ENSCAFG00000032086	-1.07968	-1.21913	9	1847821	1855777	-	chromobox 2 [Source:VGNC Symbol;Acc:VGNC:51933]	0	protein_coding	CBX2	0
ENSCAFG00000005442	5.0306	5.14091	9	2713229	2808877	+	dynein axonemal heavy chain 17 [Source:VGNC Symbol;Acc:VGNC:40014]	dynein axonemal heavy chain 17	protein_coding	DNAH17	475921
ENSCAFG00000005312	1.48474	1.41263	9	2807831	2944189	-	phosphatidylglycerophosphate synthase 1 [Source:VGNC Symbol;Acc:VGNC:44472]	phosphatidylglycerophosphate synthase 1	protein_coding	PGS1	475920
ENSCAFG00000005306	5.12855	5.02401	9	2859266	2859944	+	0	0	deprecated	0	0
ENSCAFG00000005287	1.01157	0.926691	9	2973483	2974897	-	0	0	protein_coding	0	0
ENSCAFG00000005284	-1.58307	-1.38825	9	2978989	2980990	-	chromosome 9 C17orf99 homolog [Source:VGNC Symbol;Acc:VGNC:51931]	chromosome 9 C17orf99 homolog	protein_coding	C9H17orf99	609032
ENSCAFG00000005275	-0.890259	-1.27814	9	2991129	2999487	-	transmembrane channel like 8 [Source:VGNC Symbol;Acc:VGNC:47427]	0	protein_coding	TMC8	0
ENSCAFG00000005122	-1.40205	-1.40679	9	4153561	4165054	+	ST6 N-acetylgalactosaminide alpha-2,6-sialyltransferase 2 [Source:VGNC Symbol;Acc:VGNC:54367]	ST6 N-acetylgalactosaminide alpha-2,6-sialyltransferase 2	protein_coding	ST6GALNAC2	100049005
[truncated: 629 more rows]

## Sheet: 24hr, 4 treatments
EnsemblID	Excipient	Canicola	Ictero	Vaccine B	Chromosome	Start	Stop	Strand	Gene description	NCBI gene description	Gene type	Gene name	NCBI gene ID
[truncated: 1,638 more rows]

[truncated: 1 more sheets: 24hr, 2 vaccines]
