# Supplementary material for: Transcriptome and proteome analysis of innate immune responses to inactivated Leptospira and bivalent Leptospira vaccines in canine 030-D cells
Source: Sci Rep. 2022 Aug 4;12:13418. doi: 10.1038/s41598-022-16457-z (PMC9352656; doi:10.1038/s41598-022-16457-z)
Supplement: Supplementary file 3 — Supplementary Table 3. [file 41598_2022_16457_MOESM3_ESM.xlsx]

## Sheet: DEPs
Accession	Description	GeneSymbol	Qualitatively 8 h					Qualitatively 24 h					Quantitatively 8 h					Quantitatively 24 h					Any 8 h					Any 24 h
Accession	Description	GeneSymbol	Excipient	Canicola	Ictero	Vaccine B	Vaccine D	Excipient	Canicola	Ictero	Vaccine B	Vaccine D	Excipient	Canicola	Ictero	Vaccine B	Vaccine D	Excipient	Canicola	Ictero	Vaccine B	Vaccine D	Excipient	Canicola	Ictero	Vaccine B	Vaccine D	Excipient	Canicola	Ictero	Vaccine B	Vaccine D
H9GW79	1 2-dihydroxy-3-keto-5-methylthiopentene dioxygenase OS=Canis lupus familiaris OX=9615 GN=ADI1 PE=3 SV=1	ADI1	0	0	0	0	0	-1	0	-1	-1	0	0	0	0	0	0	0	0	0	0	0	0	0	0	0	0	-1	0	-1	-1	0
E2RQM0	1-phosphatidylinositol 4 5-bisphosphate phosphodiesterase gamma OS=Canis lupus familiaris OX=9615 GN=PLCG2 PE=4 SV=1	PLCG2	0	0	0	0	0	0	0	0	0	0	0	0	0	0	0	0	0	0	0	0	0	0	0	0	0	0	0	0	0	0
J9JHK9	1-phosphatidylinositol 4 5-bisphosphate phosphodiesterase OS=Canis lupus familiaris OX=9615 GN=PLCB3 PE=4 SV=1	PLCB3	0	0	0	0	0	0	0	-1	-1	0	0	0	0	0	0	0	0	0	0	0	0	0	0	0	0	0	0	-1	-1	0
F1PYI3	2' 3'-cyclic-nucleotide 3'-phosphodiesterase OS=Canis lupus familiaris OX=9615 GN=CNP PE=3 SV=2	CNP	0	0	0	0	0	0	0	0	0	0	0	0	0	0	0	0	0	0	0	0	0	0	0	0	0	0	0	0	0	0
E2RL71	2-(3-amino-3-carboxypropyl)histidine synthase subunit 2 OS=Canis lupus familiaris OX=9615 GN=DPH2 PE=3 SV=1	DPH2	0	0	0	0	0	0	0	0	0	0	0	0	0	0	0	0	0	0	0	0	0	0	0	0	0	0	0	0	0	0
Q2TJA4	2'-5' oligoadenylate synthetase 1 OS=Canis lupus familiaris OX=9615 GN=OAS1 PE=2 SV=1	OAS1	0	0	0	0	0	0	-1	0	-1	-1	0	0	0	0	0	0	0	0	0	0	0	0	0	0	0	0	-1	0	-1	-1
Q2KM16	2'-5' oligoadenylate synthetase 2 OS=Canis lupus familiaris OX=9615 GN=Oas2 PE=2 SV=1	Oas2	0	0	0	0	0	0	0	0	0	0	0	0	0	0	0	0	0	0	0	0	0	0	0	0	0	0	0	0	0	0
F1PLW6	2'-5'-oligoadenylate synthetase 1 OS=Canis lupus familiaris OX=9615 GN=OAS1 PE=4 SV=2	OAS1	0	0	0	0	0	0	-1	0	-1	-1	0	0	0	0	0	0	0	0	0	0	0	0	0	0	0	0	-1	0	-1	-1
F1PTR7	2'-5'-oligoadenylate synthetase 2 OS=Canis lupus familiaris OX=9615 GN=OAS2 PE=4 SV=2	OAS2	0	0	0	0	0	0	0	0	0	0	0	0	0	0	0	0	0	0	0	0	0	0	0	0	0	0	0	0	0	0
F1PX57	26S proteasome non-ATPase regulatory subunit 1 OS=Canis lupus familiaris OX=9615 GN=PSMD1 PE=3 SV=2	PSMD1	0	0	0	0	0	0	0	0	0	0	0	0	0	0	0	0	0	0	0	0	0	0	0	0	0	0	0	0	0	0
E2RCP9	26S proteasome non-ATPase regulatory subunit 2 OS=Canis lupus familiaris OX=9615 GN=PSMD2 PE=3 SV=1	PSMD2	0	0	0	0	0	0	0	0	0	0	0	0	0	0	0	0	0	0	0	0	0	0	0	0	0	0	0	0	0	0
F1PI86	2-oxoisovalerate dehydrogenase subunit alpha OS=Canis lupus familiaris OX=9615 GN=BCKDHA PE=3 SV=2	BCKDHA	0	0	0	0	0	0	0	0	0	0	0	0	0	0	0	0	0	0	0	0	0	0	0	0	0	0	0	0	0	0
E2RPW4	2-oxoisovalerate dehydrogenase subunit alpha OS=Canis lupus familiaris OX=9615 GN=BCKDHA PE=3 SV=2	BCKDHA	0	0	0	0	0	0	0	0	0	0	0	0	0	0	0	0	0	0	0	0	0	0	0	0	0	0	0	0	0	0
E2QX73	3-hydroxy-3-methylglutaryl coenzyme A synthase OS=Canis lupus familiaris OX=9615 GN=HMGCS1 PE=3 SV=1	HMGCS1	0	0	0	0	0	0	0	0	0	0	0	0	0	0	0	0	1	1	1	0	0	0	0	0	0	0	1	1	1	0
F1PYB6	3-hydroxyisobutyrate dehydrogenase OS=Canis lupus familiaris OX=9615 GN=HIBADH PE=3 SV=2	HIBADH	0	0	0	0	0	0	0	0	0	0	0	0	0	0	0	0	0	0	0	0	0	0	0	0	0	0	0	0	0	0
F1PLM8	3-hydroxyisobutyryl-CoA hydrolase mitochondrial OS=Canis lupus familiaris OX=9615 GN=HIBCH PE=3 SV=2	HIBCH	0	0	0	0	0	0	0	0	0	0	0	0	0	0	0	0	0	0	0	0	0	0	0	0	0	0	0	0	0	0
E2QZ13	3'-phosphoadenosine 5'-phosphosulfate synthase 1 OS=Canis lupus familiaris OX=9615 GN=PAPSS1 PE=3 SV=1	PAPSS1	0	0	0	0	0	0	0	0	0	0	0	0	0	0	0	0	0	0	0	0	0	0	0	0	0	0	0	0	0	0
Q9XSU4	40S ribosomal protein S11 OS=Canis lupus familiaris OX=9615 GN=RPS11 PE=1 SV=2	RPS11	0	0	0	0	0	0	0	0	0	0	0	0	0	0	0	0	0	0	0	0	0	0	0	0	0	0	0	0	0	0
F2Z4N5	40S ribosomal protein S11 OS=Canis lupus familiaris OX=9615 GN=RPS11 PE=3 SV=1	RPS11	0	0	0	0	0	0	0	0	0	0	0	0	0	0	0	0	0	0	0	0	0	0	0	0	0	0	0	0	0	0
E2R4N7	40S ribosomal protein S12 OS=Canis lupus familiaris OX=9615 GN=RPS12 PE=3 SV=1	RPS12	0	0	0	0	0	0	0	0	0	0	0	0	0	0	0	0	0	0	0	0	0	0	0	0	0	0	0	0	0	0
P63273	40S ribosomal protein S17 OS=Canis lupus familiaris OX=9615 GN=RPS17 PE=2 SV=2	RPS17	0	0	0	0	0	0	0	0	0	0	0	0	0	0	0	0	0	0	0	0	0	0	0	0	0	0	0	0	0	0
F1PAJ4	40S ribosomal protein S17 OS=Canis lupus familiaris OX=9615 GN=RPS17 PE=3 SV=2	RPS17	0	0	0	0	0	0	0	0	0	0	0	0	0	0	0	0	0	0	0	0	0	0	0	0	0	0	0	0	0	0
Q5TJE9	40S ribosomal protein S18 OS=Canis lupus familiaris OX=9615 GN=RPS18 PE=1 SV=3	RPS18	0	0	0	0	0	0	0	0	0	0	0	0	0	0	0	0	0	0	0	0	0	0	0	0	0	0	0	0	0	0
E2RCL4	40S ribosomal protein S21 OS=Canis lupus familiaris OX=9615 GN=RPS21 PE=3 SV=2	RPS21	0	0	0	0	0	0	0	0	0	0	0	0	0	0	0	0	0	0	0	0	0	0	0	0	0	0	0	0	0	0
J9NTE7	40S ribosomal protein S24 OS=Canis lupus familiaris OX=9615 PE=3 SV=1	0	0	0	0	0	0	0	0	0	0	0	0	0	0	0	0	0	0	0	0	0	0	0	0	0	0	0	0	0	0	0
L7N0I3	40S ribosomal protein S24 OS=Canis lupus familiaris OX=9615 PE=3 SV=1	0	0	0	0	0	0	0	0	0	0	0	0	0	0	0	0	0	0	0	0	0	0	0	0	0	0	0	0	0	0	0
J9P4R8	40S ribosomal protein S26 OS=Canis lupus familiaris OX=9615 GN=RPS26 PE=3 SV=1	RPS26	0	0	0	0	0	0	0	0	0	0	0	0	0	0	0	0	0	0	0	0	0	0	0	0	0	0	0	0	0	0
J9NTI9	40S ribosomal protein S27 OS=Canis lupus familiaris OX=9615 GN=LOC102157175 PE=3 SV=1	LOC102157175	0	0	0	0	0	0	0	0	0	0	0	0	0	0	0	0	0	0	0	0	0	0	0	0	0	0	0	0	0	0
E2RLE2	40S ribosomal protein S27 OS=Canis lupus familiaris OX=9615 GN=RPS27 PE=3 SV=1	RPS27	0	0	0	0	0	0	0	0	0	0	0	0	0	0	0	0	0	0	0	0	0	0	0	0	0	0	0	0	0	0
E2RH47	40S ribosomal protein S3 OS=Canis lupus familiaris OX=9615 GN=RPS3 PE=1 SV=1	RPS3	0	0	0	0	0	0	0	0	0	0	0	0	0	0	0	0	0	0	0	0	0	0	0	0	0	0	0	0	0	0
E2RC86	40S ribosomal protein S30 OS=Canis lupus familiaris OX=9615 GN=FAU PE=3 SV=1	FAU	0	0	0	0	0	0	0	0	0	0	0	0	0	0	0	0	0	0	0	0	0	0	0	0	0	0	0	0	0	0
F2Z4Q1	40S ribosomal protein S4 OS=Canis lupus familiaris OX=9615 GN=RPS4X PE=3 SV=1	RPS4X	0	0	0	0	0	0	0	0	0	0	0	0	0	0	0	0	0	0	0	0	0	0	0	0	0	0	0	0	0	0
E2RP05	40S ribosomal protein S6 OS=Canis lupus familiaris OX=9615 GN=RPS6 PE=3 SV=1	RPS6	0	0	0	0	0	0	0	0	0	0	0	0	0	0	0	0	0	0	0	0	0	0	0	0	0	0	0	0	0	0
J9NRJ1	40S ribosomal protein S6 OS=Canis lupus familiaris OX=9615 PE=3 SV=1	0	0	0	0	0	0	0	0	0	0	0	0	0	0	0	0	0	0	0	0	0	0	0	0	0	0	0	0	0	0	0
E2R8A8	40S ribosomal protein S7 OS=Canis lupus familiaris OX=9615 GN=RPS7 PE=3 SV=2	RPS7	0	0	0	0	0	0	0	0	0	0	0	0	0	0	0	0	0	0	0	0	0	0	0	0	0	0	0	0	0	0
E2RFR0	40S ribosomal protein S8 OS=Canis lupus familiaris OX=9615 GN=RPS8 PE=3 SV=1	RPS8	0	0	0	0	0	0	0	0	0	0	0	0	0	0	0	0	0	0	0	0	0	0	0	0	0	0	0	0	0	0
J9JHJ2	40S ribosomal protein SA OS=Canis lupus familiaris OX=9615 GN=RPSA PE=3 SV=1	RPSA	0	0	0	0	0	0	0	0	0	0	0	0	0	0	0	0	0	0	0	0	0	0	0	0	0	0	0	0	0	0
E2RJ06	40S ribosomal protein SA OS=Canis lupus familiaris OX=9615 GN=RPSA PE=3 SV=2	RPSA	0	0	0	0	0	0	0	0	0	0	0	0	0	0	0	0	0	0	0	0	0	0	0	0	0	0	0	0	0	0
E2RMS9	5'-3' exoribonuclease OS=Canis lupus familiaris OX=9615 GN=XRN2 PE=3 SV=1	XRN2	0	0	0	0	0	0	0	0	0	0	0	0	0	0	0	0	0	0	0	0	0	0	0	0	0	0	0	0	0	0
I2FJU3	55 kDa erythrocyte membrane protein OS=Canis lupus familiaris OX=9615 GN=MPP1 PE=2 SV=1	MPP1	0	0	0	0	0	0	0	0	0	0	0	0	0	0	0	0	0	0	0	0	0	0	0	0	0	0	0	0	0	0
F1P797	5-aminoimidazole-4-carboxamide ribonucleotide formyltransferase/IMP cyclohydrolase OS=Canis lupus familiaris OX=9615 GN=ATIC PE=3 SV=2	ATIC	0	0	0	0	0	0	0	0	0	0	0	0	0	0	0	0	0	0	0	0	0	0	0	0	0	0	0	0	0	0
F1PVZ0	5'-nucleotidase domain containing 2 OS=Canis lupus familiaris OX=9615 GN=NT5DC2 PE=4 SV=2	NT5DC2	0	0	0	0	0	0	0	0	0	0	0	0	0	0	0	0	0	0	0	0	0	0	0	0	0	0	0	0	0	0
E2QUU5	60 kDa heat shock protein mitochondrial OS=Canis lupus familiaris OX=9615 GN=HSPD1 PE=3 SV=2	HSPD1	0	0	0	0	0	0	0	0	0	0	0	0	0	0	0	0	0	0	0	0	0	0	0	0	0	0	0	0	0	0
F1PUX4	60S acidic ribosomal protein P0 OS=Canis lupus familiaris OX=9615 GN=RPLP0 PE=3 SV=1	RPLP0	0	0	0	0	0	0	0	0	0	0	0	0	0	0	0	0	0	0	0	0	0	0	0	0	0	0	0	0	0	0
E2RR58	60S ribosomal protein L12 OS=Canis lupus familiaris OX=9615 GN=RPL12 PE=1 SV=1	RPL12	0	0	0	0	0	0	0	0	0	0	0	0	0	0	0	0	0	0	0	0	0	0	0	0	0	0	0	0	0	0
A0A0A0MPE0	60S ribosomal protein L12 OS=Canis lupus familiaris OX=9615 GN=RPL12 PE=3 SV=1	RPL12	0	0	0	0	0	0	0	0	0	0	0	0	0	0	0	0	0	0	0	0	0	0	0	0	0	0	0	0	0	0
E2R4F5	60S ribosomal protein L13 OS=Canis lupus familiaris OX=9615 GN=RPL13 PE=3 SV=1	RPL13	0	0	0	0	0	0	0	0	0	0	0	0	0	0	0	0	0	0	0	0	0	0	0	0	0	0	0	0	0	0
Q9XSU0	60S ribosomal protein L13a OS=Canis lupus familiaris OX=9615 GN=RPL13A PE=1 SV=2	RPL13A	0	0	0	0	0	0	0	0	0	0	0	0	0	0	0	0	0	0	0	0	0	0	0	0	0	0	0	0	0	0
F1PI16	60S ribosomal protein L13a OS=Canis lupus familiaris OX=9615 GN=RPL13A PE=3 SV=1	RPL13A	0	0	0	0	0	0	0	0	0	0	0	0	0	0	0	0	0	0	0	0	0	0	0	0	0	0	0	0	0	0
E2QXF3	60S ribosomal protein L15 OS=Canis lupus familiaris OX=9615 GN=RPL15 PE=1 SV=1	RPL15	0	0	0	0	0	0	0	0	0	0	0	0	0	0	0	0	0	0	0	0	0	0	0	0	0	0	0	0	0	0
E2RL34	60S ribosomal protein L18a OS=Canis lupus familiaris OX=9615 GN=RPL18A PE=3 SV=1	RPL18A	0	0	0	0	0	0	0	0	0	0	0	0	0	0	0	0	0	0	0	0	0	0	0	0	0	0	0	0	0	0
J9NVM6	60S ribosomal protein L18a OS=Canis lupus familiaris OX=9615 PE=3 SV=1	0	0	0	0	0	0	0	0	0	0	0	0	0	0	0	0	0	0	0	0	0	0	0	0	0	0	0	0	0	0	0
D0VWQ5	60S ribosomal protein L19 OS=Canis lupus familiaris OX=9615 GN=RPL19 PE=1 SV=1	RPL19	0	0	0	0	0	0	0	0	0	0	0	0	0	0	0	0	0	0	0	0	0	0	0	0	0	0	0	0	0	0
F2Z4P3	60S ribosomal protein L23 OS=Canis lupus familiaris OX=9615 GN=RPL23 PE=3 SV=1	RPL23	0	0	0	0	0	0	0	0	0	0	0	0	0	0	0	0	0	0	0	0	0	0	0	0	0	0	0	0	0	0
Q9XSU7	60S ribosomal protein L27 OS=Canis lupus familiaris OX=9615 GN=RPL27 PE=2 SV=3	RPL27	0	0	0	0	0	0	0	0	0	0	0	0	0	0	0	0	0	0	0	0	0	0	0	0	0	0	0	0	0	0
F2Z4N3	60S ribosomal protein L27 OS=Canis lupus familiaris OX=9615 GN=RPL27 PE=3 SV=1	RPL27	0	0	0	0	0	0	0	0	0	0	0	0	0	0	0	0	0	0	0	0	0	0	0	0	0	0	0	0	0	0
E2RKA8	60S ribosomal protein L32 OS=Canis lupus familiaris OX=9615 GN=RPL32 PE=1 SV=1	RPL32	0	0	0	0	0	0	0	0	0	0	0	0	0	0	0	0	0	0	0	0	0	0	0	0	0	0	0	0	0	0
E2R546	60S ribosomal protein L4 OS=Canis lupus familiaris OX=9615 GN=RPL4 PE=4 SV=2	RPL4	0	0	0	0	0	0	0	0	0	0	0	0	0	0	0	0	0	0	0	0	0	0	0	0	0	0	0	0	0	0
F1PVZ2	60S ribosomal protein L4 OS=Canis lupus familiaris OX=9615 GN=RPL4 PE=4 SV=2	RPL4	0	0	0	0	0	0	0	0	0	0	0	0	0	0	0	0	0	0	0	0	0	0	0	0	0	0	0	0	0	0
F1Q424	60S ribosomal protein L6 OS=Canis lupus familiaris OX=9615 GN=RPL6 PE=3 SV=1	RPL6	0	0	0	0	0	0	0	0	0	0	0	0	0	0	0	0	0	0	0	0	0	0	0	0	0	0	0	0	0	0
F1PE09	6-phosphogluconate dehydrogenase decarboxylating OS=Canis lupus familiaris OX=9615 GN=PGD PE=3 SV=2	PGD	0	0	0	0	0	0	0	0	0	0	0	0	0	0	0	0	0	0	0	0	0	0	0	0	0	0	0	0	0	0
E2RLQ6	6-phosphogluconolactonase OS=Canis lupus familiaris OX=9615 GN=PGLS PE=4 SV=1	PGLS	0	0	0	0	0	0	0	0	0	0	0	0	0	0	0	0	0	0	0	0	0	0	0	0	0	0	0	0	0	0
E2RLZ9	Abhydrolase domain containing 14B OS=Canis lupus familiaris OX=9615 GN=ABHD14B PE=4 SV=1	ABHD14B	0	0	0	0	0	0	0	0	0	0	0	0	0	0	0	0	0	0	0	0	0	0	0	0	0	0	0	0	0	0
E2RMI1	Abl interactor 1 OS=Canis lupus familiaris OX=9615 GN=ABI1 PE=4 SV=2	ABI1	0	0	0	0	0	0	0	0	0	0	0	0	0	0	0	0	0	0	0	0	0	0	0	0	0	0	0	0	0	0
E2RMI3	Abl interactor 1 OS=Canis lupus familiaris OX=9615 GN=ABI1 PE=4 SV=2	ABI1	0	0	0	0	0	0	0	0	0	0	0	0	0	0	0	0	0	0	0	0	0	0	0	0	0	0	0	0	0	0
F6XYC2	ABR RhoGEF and GTPase activating protein OS=Canis lupus familiaris OX=9615 GN=ABR PE=4 SV=1	ABR	0	0	0	0	0	0	0	0	0	0	0	0	0	0	0	0	0	0	0	0	0	0	0	0	0	0	0	0	0	0
F6XXQ6	ABR RhoGEF and GTPase activating protein OS=Canis lupus familiaris OX=9615 GN=ABR PE=4 SV=1	ABR	0	0	0	0	0	0	0	0	0	0	0	0	0	0	0	0	0	0	0	0	0	0	0	0	0	0	0	0	0	0
F1PRJ5	Acetoacetyl-CoA synthetase OS=Canis lupus familiaris OX=9615 GN=AACS PE=4 SV=2	AACS	0	0	0	0	0	0	0	0	0	0	0	0	0	0	0	0	0	0	0	0	0	0	0	0	0	0	0	0	0	0
J9JHD4	Acetyl-CoA acetyltransferase 1 OS=Canis lupus familiaris OX=9615 GN=ACAT1 PE=3 SV=1	ACAT1	0	0	0	0	0	0	0	0	0	0	0	0	0	0	0	0	0	0	0	0	0	0	0	0	0	0	0	0	0	0
F1PC58	Acetyl-CoA acetyltransferase 1 OS=Canis lupus familiaris OX=9615 GN=ACAT1 PE=3 SV=2	ACAT1	0	0	0	0	0	0	0	0	0	0	0	0	0	0	0	0	0	0	0	0	0	0	0	0	0	0	0	0	0	0
F1Q466	Acetyl-CoA acetyltransferase 2 OS=Canis lupus familiaris OX=9615 GN=ACAT2 PE=3 SV=1	ACAT2	0	0	0	0	0	0	0	0	0	0	0	0	0	0	0	0	0	0	0	0	0	0	0	0	0	0	0	0	0	0
E2REH5	Acetyl-CoA acyltransferase 1 OS=Canis lupus familiaris OX=9615 GN=ACAA1 PE=3 SV=1	ACAA1	0	0	0	0	0	0	0	0	0	0	0	0	0	0	0	0	0	0	0	0	0	0	0	0	0	0	0	0	0	0
F1PX50	Acetyl-CoA acyltransferase 2 OS=Canis lupus familiaris OX=9615 GN=ACAA2 PE=3 SV=2	ACAA2	0	0	0	0	0	0	0	0	0	0	0	0	0	0	0	0	0	0	0	0	0	0	0	0	0	0	0	0	0	0
E2RL01	Acetyl-CoA carboxylase alpha OS=Canis lupus familiaris OX=9615 GN=ACACA PE=4 SV=2	ACACA	0	0	0	0	0	0	0	0	0	0	0	0	0	0	0	0	0	0	0	0	0	0	0	0	0	0	0	0	0	0
F1PUA2	Acetyl-coenzyme A synthetase OS=Canis lupus familiaris OX=9615 GN=ACSS1 PE=3 SV=2	ACSS1	0	0	0	0	0	0	0	0	0	0	0	0	0	0	0	0	0	0	0	0	0	0	0	0	0	0	0	0	0	0
F1PKN7	Acetylserotonin O-methyltransferase like OS=Canis lupus familiaris OX=9615 GN=ASMTL PE=4 SV=2	ASMTL	0	0	0	0	0	0	0	0	0	0	0	0	0	0	0	0	0	0	0	0	0	0	0	0	0	0	0	0	0	0
J9NYQ3	Acid sphingomyelinase-like phosphodiesterase OS=Canis lupus familiaris OX=9615 GN=SMPDL3A PE=3 SV=1	SMPDL3A	0	0	0	0	0	0	0	0	0	0	0	0	0	0	0	0	0	0	0	0	0	0	0	0	0	0	0	0	0	0
F1PQ43	Acidic leucine-rich nuclear phosphoprotein 32 family member A OS=Canis lupus familiaris OX=9615 GN=ANP32A PE=4 SV=2	ANP32A	0	0	0	0	0	0	0	0	0	-1	0	0	0	0	0	0	0	0	0	0	0	0	0	0	0	0	0	0	0	-1
F1PUN9	Acidic nuclear phosphoprotein 32 family member B OS=Canis lupus familiaris OX=9615 GN=ANP32B PE=4 SV=2	ANP32B	0	0	0	0	0	0	0	0	0	0	0	0	0	0	0	0	0	0	0	0	0	0	0	0	0	0	0	0	0	0
J9P5F3	Aconitase 1 OS=Canis lupus familiaris OX=9615 GN=ACO1 PE=3 SV=1	ACO1	0	0	0	0	0	0	0	0	0	0	0	0	0	0	0	0	0	0	0	0	0	0	0	0	0	0	0	0	0	0
E2RMX9	Aconitase 1 OS=Canis lupus familiaris OX=9615 GN=ACO1 PE=3 SV=2	ACO1	0	0	0	0	0	0	0	0	0	0	0	0	0	0	0	0	0	0	0	0	0	0	0	0	0	0	0	0	0	0
E2RCY8	Aconitate hydratase mitochondrial OS=Canis lupus familiaris OX=9615 GN=ACO2 PE=3 SV=1	ACO2	0	0	0	0	0	0	0	0	0	0	0	0	0	0	0	0	0	0	0	0	0	0	0	0	0	0	0	0	0	0
F2Z4N7	Actin alpha cardiac muscle 1 OS=Canis lupus familiaris OX=9615 GN=ACTC1 PE=3 SV=1	ACTC1	0	0	0	0	0	0	0	0	0	0	0	0	0	0	0	0	0	0	0	0	0	0	0	0	0	0	0	0	0	0
F1Q0F8	Actin like 6A OS=Canis lupus familiaris OX=9615 GN=ACTL6A PE=3 SV=1	ACTL6A	0	0	0	0	0	0	0	0	0	0	0	0	0	0	0	0	0	0	0	0	0	0	0	0	0	0	0	0	0	0
E2QY07	Actinin alpha 1 OS=Canis lupus familiaris OX=9615 GN=ACTN1 PE=4 SV=1	ACTN1	0	0	0	0	0	0	0	0	0	0	0	0	0	0	0	0	0	0	0	0	0	0	0	0	0	0	0	0	0	0
E2QY08	Actinin alpha 1 OS=Canis lupus familiaris OX=9615 GN=ACTN1 PE=4 SV=2	ACTN1	0	0	0	0	0	0	0	0	0	0	0	0	0	0	0	0	0	0	0	0	0	0	0	0	0	0	0	0	0	0
E2QUQ0	Actinin alpha 2 OS=Canis lupus familiaris OX=9615 GN=ACTN2 PE=4 SV=2	ACTN2	0	0	0	0	0	0	0	0	0	0	0	0	0	0	0	0	0	0	0	0	0	0	0	0	0	0	0	0	0	0
E2R5T9	Actinin alpha 4 OS=Canis lupus familiaris OX=9615 GN=ACTN4 PE=4 SV=1	ACTN4	0	0	0	0	0	0	0	0	0	0	0	0	0	0	0	0	0	0	0	0	0	0	0	0	0	0	0	0	0	0
E2R985	Actin-related protein 2/3 complex subunit 3 OS=Canis lupus familiaris OX=9615 GN=ARPC3 PE=3 SV=2	ARPC3	0	0	0	0	0	0	0	0	0	0	0	0	0	0	0	0	0	0	0	0	0	0	0	0	0	0	0	0	0	0
J9P309	Actin-related protein 2/3 complex subunit 3 OS=Canis lupus familiaris OX=9615 PE=3 SV=1	0	0	0	0	0	0	0	0	0	0	0	0	0	0	0	0	0	0	0	0	0	0	0	0	0	0	0	0	0	0	0
E2QWU0	Actin-related protein 2/3 complex subunit 4 OS=Canis lupus familiaris OX=9615 GN=ARPC4 PE=3 SV=2	ARPC4	0	0	0	0	0	0	0	0	0	0	0	0	0	0	0	0	0	0	0	0	0	0	0	0	0	0	0	0	0	0
E2RD65	Actin-related protein 2/3 complex subunit 5 OS=Canis lupus familiaris OX=9615 GN=ARPC5 PE=3 SV=2	ARPC5	0	0	0	0	0	0	0	0	0	0	0	0	0	0	0	0	0	0	0	0	0	0	0	0	0	0	0	0	0	0
J9NTI3	Actin-related protein 2/3 complex subunit 5 OS=Canis lupus familiaris OX=9615 GN=ARPC5L PE=3 SV=1	ARPC5L	0	0	0	0	0	0	0	0	0	0	0	0	0	0	0	0	0	0	0	0	0	0	0	0	0	0	0	0	0	0
E2RMT4	Actin-related protein 2/3 complex subunit OS=Canis lupus familiaris OX=9615 GN=ARPC1B PE=3 SV=1	ARPC1B	0	0	0	0	0	0	0	0	0	0	0	0	0	0	0	0	0	0	0	0	0	0	0	0	0	0	0	0	0	0
E2RS73	Activating signal cointegrator 1 complex subunit 2 OS=Canis lupus familiaris OX=9615 GN=ASCC2 PE=4 SV=2	ASCC2	0	0	0	0	0	0	0	0	0	0	0	0	0	0	0	0	0	0	0	0	0	0	0	0	0	0	0	0	0	0
E2RSU7	Activator of HSP90 ATPase activity 1 OS=Canis lupus familiaris OX=9615 GN=AHSA1 PE=4 SV=1	AHSA1	0	0	0	0	0	0	0	0	0	0	0	0	0	0	0	0	0	0	0	0	0	0	0	0	0	0	0	0	0	0
F1Q2J7	Acyl-CoA binding domain containing 3 OS=Canis lupus familiaris OX=9615 GN=ACBD3 PE=4 SV=2	ACBD3	0	0	0	0	0	0	0	0	0	0	0	0	0	0	0	0	0	0	0	0	0	0	0	0	0	0	0	0	0	0
F1PBC7	Acyl-CoA dehydrogenase family member 8 OS=Canis lupus familiaris OX=9615 GN=ACAD8 PE=3 SV=1	ACAD8	0	0	0	0	0	0	0	0	0	0	0	0	0	0	0	0	0	0	0	0	0	0	0	0	0	0	0	0	0	0
F1PV09	Acyl-CoA dehydrogenase family member 9 OS=Canis lupus familiaris OX=9615 GN=ACAD9 PE=3 SV=2	ACAD9	0	0	0	0	0	0	0	0	0	0	0	0	0	0	0	0	0	0	0	0	0	0	0	0	0	0	0	0	0	0
F1PZX6	Acyl-CoA dehydrogenase short chain OS=Canis lupus familiaris OX=9615 GN=ACADS PE=3 SV=2	ACADS	0	0	0	0	0	0	0	0	0	0	0	0	0	0	0	0	0	0	0	0	0	0	0	0	0	0	0	0	0	0
E2QXA3	Acyl-CoA dehydrogenase very long chain OS=Canis lupus familiaris OX=9615 GN=ACADVL PE=3 SV=2	ACADVL	0	0	0	0	0	0	0	0	0	0	0	0	0	0	0	0	0	0	0	0	0	0	0	0	0	0	0	0	0	0
E2QUL3	Acyl-CoA synthetase long chain family member 1 OS=Canis lupus familiaris OX=9615 GN=ACSL1 PE=4 SV=1	ACSL1	0	0	0	0	1	0	0	0	0	0	0	0	0	0	0	0	0	0	0	0	0	0	0	0	1	0	0	0	0	0
J9P9G0	Acyl-CoA synthetase long chain family member 3 OS=Canis lupus familiaris OX=9615 GN=ACSL3 PE=4 SV=1	ACSL3	0	0	0	0	0	0	0	0	0	0	0	0	0	0	0	0	0	0	0	0	0	0	0	0	0	0	0	0	0	0
F1PEH9	Acyl-CoA synthetase long chain family member 4 OS=Canis lupus familiaris OX=9615 GN=ACSL4 PE=4 SV=2	ACSL4	0	0	0	0	0	0	0	0	0	0	0	0	0	0	0	0	0	0	0	0	0	0	0	0	0	0	0	0	0	0
J9P7N4	Acyl-CoA synthetase short chain family member 2 OS=Canis lupus familiaris OX=9615 GN=ACSS2 PE=4 SV=1	ACSS2	0	0	0	0	0	0	0	0	0	0	0	0	0	0	0	0	0	0	0	0	0	0	0	0	0	0	0	0	0	0
E2R0C6	Acyl-CoA synthetase short chain family member 2 OS=Canis lupus familiaris OX=9615 GN=ACSS2 PE=4 SV=2	ACSS2	0	0	0	0	0	0	0	0	0	0	0	0	0	0	0	0	0	0	0	0	0	0	0	0	0	0	0	0	0	0
E2RNP6	Acyl-CoA thioesterase 13 OS=Canis lupus familiaris OX=9615 GN=ACOT13 PE=4 SV=2	ACOT13	0	0	0	0	0	0	0	0	0	0	0	0	0	0	0	0	0	0	0	0	0	0	0	0	0	0	0	0	0	0
J9NU71	Acyl-CoA thioesterase 7 OS=Canis lupus familiaris OX=9615 GN=ACOT7 PE=4 SV=1	ACOT7	0	0	0	0	0	0	0	0	0	0	0	0	0	0	0	0	0	0	0	0	0	0	0	0	0	0	0	0	0	0
J9P4C1	Acyl-CoA thioesterase 9 OS=Canis lupus familiaris OX=9615 GN=ACOT9 PE=4 SV=1	ACOT9	0	0	0	0	0	0	0	0	0	0	0	0	0	0	0	0	0	0	0	0	0	0	0	0	0	0	0	0	0	0
J9NTT2	Acyl-CoA-binding protein OS=Canis lupus familiaris OX=9615 GN=DBI PE=4 SV=1	DBI	0	0	0	0	0	0	0	0	0	0	0	0	0	0	0	0	0	0	0	0	0	0	0	0	0	0	0	0	0	0
E2RAF6	Acyl-coenzyme A oxidase OS=Canis lupus familiaris OX=9615 GN=ACOX1 PE=3 SV=1	ACOX1	0	0	0	0	0	0	0	0	0	0	0	0	0	0	0	0	0	0	0	0	0	0	0	0	0	0	0	0	0	0
F1P668	Acyl-coenzyme A oxidase OS=Canis lupus familiaris OX=9615 GN=ACOX1 PE=3 SV=2	ACOX1	0	0	0	0	0	0	0	0	0	0	0	0	0	0	0	0	0	0	0	0	0	0	0	0	0	0	0	0	0	0
F6X4A4	Acylphosphatase OS=Canis lupus familiaris OX=9615 GN=ACYP2 PE=3 SV=1	ACYP2	0	0	0	0	0	0	0	0	0	0	0	0	0	0	0	0	0	0	0	0	0	0	0	0	0	0	0	0	0	0
E2R6J0	Adaptor protein phosphotyrosine interacting with PH domain and leucine zipper 1 OS=Canis lupus familiaris OX=9615 GN=APPL1 PE=4 SV=1	APPL1	0	0	0	0	0	0	0	0	0	0	0	0	0	0	0	0	0	0	0	0	0	0	0	0	0	0	0	0	0	0
J9P1I0	Adaptor related protein complex 1 subunit mu 1 OS=Canis lupus familiaris OX=9615 GN=AP1M1 PE=3 SV=1	AP1M1	0	0	0	0	0	0	0	0	0	0	0	0	0	0	0	0	0	0	0	0	0	0	0	0	0	0	0	0	0	0
F1PYG5	Adaptor related protein complex 1 subunit mu 1 OS=Canis lupus familiaris OX=9615 GN=AP1M1 PE=3 SV=1	AP1M1	0	0	0	0	0	0	0	0	0	0	0	0	0	0	0	0	0	0	0	0	0	0	0	0	0	0	0	0	0	0
F1PDT7	Adaptor related protein complex 2 subunit alpha 2 OS=Canis lupus familiaris OX=9615 GN=AP2A2 PE=4 SV=2	AP2A2	0	0	0	0	0	0	0	0	0	0	0	0	0	0	0	0	0	0	0	0	0	0	0	0	0	0	0	0	0	0
F1PQ79	Adaptor related protein complex 2 subunit mu 1 OS=Canis lupus familiaris OX=9615 GN=AP2M1 PE=3 SV=1	AP2M1	0	0	0	0	0	0	0	0	0	0	0	0	0	0	0	0	0	0	0	0	0	0	0	0	0	0	0	0	0	0
E2QXV5	Adaptor related protein complex 3 subunit delta 1 OS=Canis lupus familiaris OX=9615 GN=AP3D1 PE=4 SV=2	AP3D1	0	0	0	0	0	0	0	0	0	0	0	0	0	0	0	0	0	0	0	0	0	0	0	0	0	0	0	0	0	0
E2QYQ0	Adenine phosphoribosyltransferase OS=Canis lupus familiaris OX=9615 GN=APRT PE=3 SV=1	APRT	0	0	0	0	0	0	0	0	0	0	0	0	0	0	0	0	0	0	0	0	0	0	0	0	0	0	0	0	0	0
F1PQB2	Adenosine deaminase RNA specific OS=Canis lupus familiaris OX=9615 GN=ADAR PE=4 SV=2	ADAR	0	0	0	0	0	0	0	0	0	0	0	0	0	0	0	0	0	0	0	0	0	0	0	0	0	0	0	0	0	0
E2QXS7	Adenosylhomocysteinase OS=Canis lupus familiaris OX=9615 GN=AHCY PE=3 SV=2	AHCY	0	0	0	0	0	0	0	0	0	0	0	0	0	0	0	0	0	0	0	0	0	0	0	0	0	0	0	0	0	0
E2REN0	Adenosylhomocysteinase OS=Canis lupus familiaris OX=9615 GN=AHCYL1 PE=3 SV=2	AHCYL1	0	0	0	0	0	0	0	0	0	0	0	0	0	0	0	0	0	0	0	0	0	0	0	0	0	0	0	0	0	0
E2RE39	Adenylate kinase 2 mitochondrial OS=Canis lupus familiaris OX=9615 GN=AK2 PE=3 SV=2	AK2	0	0	0	0	0	0	0	0	0	0	0	0	0	0	0	0	0	0	0	0	0	0	0	0	0	0	0	0	0	0
F1Q4F5	Adenylosuccinate synthetase isozyme 2 OS=Canis lupus familiaris OX=9615 GN=ADSS PE=3 SV=2	ADSS	0	0	0	0	0	0	0	0	0	0	0	0	0	0	0	0	0	0	0	0	0	0	0	0	0	0	0	0	0	0
E2QZ50	Adenylyl cyclase-associated protein OS=Canis lupus familiaris OX=9615 GN=CAP1 PE=3 SV=1	CAP1	0	0	0	0	0	0	0	0	0	0	0	0	0	0	0	0	0	0	1	0	0	0	0	0	0	0	0	0	1	0
F1PJ40	Adhesion G protein-coupled receptor E1 OS=Canis lupus familiaris OX=9615 GN=ADGRE1 PE=3 SV=2	ADGRE1	0	0	0	0	0	0	0	0	0	0	0	0	0	0	0	0	0	0	0	0	0	0	0	0	0	0	0	0	0	0
E2RDP4	Adhesion regulating molecule 1 OS=Canis lupus familiaris OX=9615 GN=ADRM1 PE=4 SV=1	ADRM1	0	0	0	0	0	0	0	0	0	0	0	0	0	0	0	0	0	0	0	0	0	0	0	0	0	0	0	0	0	0
E2RPE9	Adipocyte plasma membrane associated protein OS=Canis lupus familiaris OX=9615 GN=APMAP PE=4 SV=1	APMAP	0	0	0	0	0	0	0	0	0	0	0	0	0	0	0	0	0	0	0	0	0	0	0	0	0	0	0	0	0	0
E2RIH9	ADP dependent glucokinase OS=Canis lupus familiaris OX=9615 GN=ADPGK PE=4 SV=2	ADPGK	0	0	0	0	0	0	0	0	0	0	0	0	0	0	0	0	0	0	0	0	0	0	0	0	0	0	0	0	0	0
J9P5N6	ADP ribosylation factor 4 OS=Canis lupus familiaris OX=9615 GN=ARF4 PE=3 SV=1	ARF4	0	0	0	0	0	-1	0	0	0	0	0	0	0	0	0	0	0	0	0	0	0	0	0	0	0	-1	0	0	0	0
E2RHL4	ADP ribosylation factor 6 OS=Canis lupus familiaris OX=9615 GN=ARF6 PE=3 SV=1	ARF6	0	0	0	0	0	0	0	0	0	0	0	0	0	0	0	0	0	0	0	0	0	0	0	0	0	0	0	0	0	0
E2RHR0	ADP ribosylation factor GTPase activating protein 1 OS=Canis lupus familiaris OX=9615 GN=ARFGAP1 PE=4 SV=2	ARFGAP1	0	0	0	0	0	0	0	0	0	0	0	0	0	0	0	0	0	0	0	0	0	0	0	0	0	0	0	0	0	0
E2QYR7	ADP ribosylation factor GTPase activating protein 2 OS=Canis lupus familiaris OX=9615 GN=ARFGAP2 PE=4 SV=2	ARFGAP2	0	0	0	0	0	0	0	0	0	0	0	0	0	0	0	0	0	0	0	0	0	0	0	0	0	0	0	0	0	0
E2QVB0	ADP ribosylation factor guanine nucleotide exchange factor 2 OS=Canis lupus familiaris OX=9615 GN=ARFGEF2 PE=4 SV=1	ARFGEF2	0	0	0	0	0	0	0	0	-1	0	0	0	0	0	0	0	0	0	0	0	0	0	0	0	0	0	0	0	-1	0
E2RG67	ADP ribosylation factor like GTPase 1 OS=Canis lupus familiaris OX=9615 GN=ARL1 PE=3 SV=2	ARL1	0	0	0	0	0	0	0	0	0	0	0	0	0	0	0	0	0	0	0	0	0	0	0	0	0	0	0	0	0	0
E2RE13	ADP ribosylation factor like GTPase 8B OS=Canis lupus familiaris OX=9615 GN=ARL8B PE=3 SV=1	ARL8B	0	0	0	0	0	0	0	0	0	0	0	0	0	0	0	0	0	0	0	0	0	0	0	0	0	0	0	0	0	0
J9P969	AHNAK nucleoprotein OS=Canis lupus familiaris OX=9615 GN=AHNAK PE=4 SV=1	AHNAK	0	0	0	0	0	0	0	0	0	0	0	0	0	0	0	0	0	0	0	0	0	0	0	0	0	0	0	0	0	0
E2QX45	A-kinase anchoring protein 8 like OS=Canis lupus familiaris OX=9615 GN=AKAP8L PE=3 SV=2	AKAP8L	0	0	0	0	0	0	0	0	0	0	0	0	0	0	0	0	0	0	0	0	0	0	0	0	0	0	0	0	0	0
F1PA93	Alanyl-tRNA synthetase 2 mitochondrial OS=Canis lupus familiaris OX=9615 GN=AARS2 PE=3 SV=2	AARS2	0	0	0	0	0	0	0	0	0	0	0	0	0	0	0	0	0	0	0	0	0	0	0	0	0	0	0	0	0	0
F1P7C2	Alanyl-tRNA synthetase OS=Canis lupus familiaris OX=9615 GN=AARS PE=3 SV=2	AARS	0	0	0	0	0	0	0	0	0	0	0	0	0	0	0	0	0	0	0	0	0	0	0	0	0	0	0	0	0	0
E2RPP8	Aldehyde dehydrogenase 3 family member A2 OS=Canis lupus familiaris OX=9615 GN=ALDH3A2 PE=3 SV=2	ALDH3A2	0	0	0	0	0	0	0	0	-1	0	0	0	0	0	0	0	0	0	0	0	0	0	0	0	0	0	0	0	-1	0
F1PP35	Aldehyde dehydrogenase 5 family member A1 OS=Canis lupus familiaris OX=9615 GN=ALDH5A1 PE=4 SV=2	ALDH5A1	0	0	0	0	0	0	0	0	0	0	0	0	0	0	0	0	0	0	0	0	0	0	0	0	0	0	0	0	0	0
E2RQ99	Aldehyde dehydrogenase 7 family member A1 OS=Canis lupus familiaris OX=9615 GN=ALDH7A1 PE=3 SV=1	ALDH7A1	0	0	0	0	0	0	0	0	-1	-1	0	0	0	0	0	0	0	0	0	0	0	0	0	0	0	0	0	0	-1	-1
F1PAB7	Aldehyde dehydrogenase 9 family member A1 OS=Canis lupus familiaris OX=9615 GN=ALDH9A1 PE=3 SV=2	ALDH9A1	0	0	0	0	0	0	0	0	0	0	0	0	0	0	0	0	0	0	0	0	0	0	0	0	0	0	0	0	0	0
F1PI06	Aldehyde dehydrogenase family 16 member A1 OS=Canis lupus familiaris OX=9615 GN=ALDH16A1 PE=3 SV=2	ALDH16A1	0	0	0	0	0	0	0	0	0	0	0	0	0	0	0	0	0	0	0	0	0	0	0	0	0	0	0	0	0	0
F1PK43	Aldo-keto reductase family 1 member A1 OS=Canis lupus familiaris OX=9615 GN=AKR1A1 PE=4 SV=2	AKR1A1	0	0	0	0	0	0	0	0	0	0	0	0	0	0	0	0	0	0	0	0	0	0	0	0	0	0	0	0	0	0
J9NSI8	Aldo-keto reductase family 1 member E2 OS=Canis lupus familiaris OX=9615 GN=AKR1E2 PE=4 SV=1	AKR1E2	0	0	0	0	0	0	0	0	0	0	0	0	0	0	0	0	0	0	0	0	0	0	0	0	0	0	0	0	0	0
F1PYG1	Aldo-keto reductase family 1 member E2 OS=Canis lupus familiaris OX=9615 GN=AKR1E2 PE=4 SV=2	AKR1E2	0	0	0	0	0	0	0	0	0	0	0	0	0	0	0	0	0	0	0	0	0	0	0	0	0	0	0	0	0	0
E2QWA2	Aldose 1-epimerase OS=Canis lupus familiaris OX=9615 GN=GALM PE=3 SV=1	GALM	0	0	-1	-1	-1	0	0	0	0	0	0	0	0	0	0	0	0	0	0	0	0	0	-1	-1	-1	0	0	0	0	0
J9P687	Aldose 1-epimerase OS=Canis lupus familiaris OX=9615 GN=GALM PE=3 SV=1	GALM	0	0	-1	-1	-1	0	0	0	0	0	0	0	0	0	0	0	0	0	0	0	0	0	-1	-1	-1	0	0	0	0	0
J9P4M9	Allograft inflammatory factor 1 OS=Canis lupus familiaris OX=9615 GN=AIF1 PE=4 SV=1	AIF1	0	0	0	0	0	0	0	0	0	0	0	0	0	0	0	0	0	0	0	0	0	0	0	0	0	0	0	0	0	0
F1PSM2	Alpha-1 4 glucan phosphorylase OS=Canis lupus familiaris OX=9615 GN=PYGB PE=3 SV=2	PYGB	0	0	0	0	0	0	0	0	0	0	0	0	0	0	0	0	0	0	0	0	0	0	0	0	0	0	0	0	0	0
F6UME0	Alpha-2-macroglobulin OS=Canis lupus familiaris OX=9615 GN=A2M PE=4 SV=1	A2M	0	0	0	0	0	0	0	0	0	0	0	0	0	0	0	0	-1	-1	-1	0	0	0	0	0	0	0	-1	-1	-1	0
P61162	Alpha-centractin OS=Canis lupus familiaris OX=9615 GN=ACTR1A PE=2 SV=1	ACTR1A	0	0	0	0	0	0	0	0	0	0	0	0	0	0	0	0	0	0	0	0	0	0	0	0	0	0	0	0	0	0
F1PGD0	Alpha-galactosidase OS=Canis lupus familiaris OX=9615 GN=GLA PE=3 SV=2	GLA	0	0	0	0	0	0	0	0	0	0	0	0	0	0	0	0	0	0	0	0	0	0	0	0	0	0	0	0	0	0
E2RRW9	Alpha-galactosidase OS=Canis lupus familiaris OX=9615 GN=NAGA PE=3 SV=2	NAGA	0	0	0	0	0	0	0	0	0	0	0	0	0	0	0	0	0	0	0	0	0	0	0	0	0	0	0	0	0	0
J9NRT0	Alpha-mannosidase OS=Canis lupus familiaris OX=9615 GN=MAN2A1 PE=3 SV=1	MAN2A1	0	0	0	0	0	0	0	0	0	0	0	0	0	0	0	0	0	0	0	0	0	0	0	0	0	0	0	0	0	0
F1P9C4	Alpha-mannosidase OS=Canis lupus familiaris OX=9615 GN=MAN2A1 PE=3 SV=2	MAN2A1	0	0	0	0	0	0	0	0	0	0	0	0	0	0	0	0	0	0	0	0	0	0	0	0	0	0	0	0	0	0
F1PKB2	Alpha-mannosidase OS=Canis lupus familiaris OX=9615 GN=MAN2B1 PE=3 SV=2	MAN2B1	0	0	0	0	0	0	0	0	0	0	0	0	0	0	0	0	0	0	0	0	0	0	0	0	0	0	0	0	0	0
F1PL92	Aly/REF export factor OS=Canis lupus familiaris OX=9615 GN=ALYREF PE=4 SV=2	ALYREF	0	0	0	0	0	0	0	0	0	0	0	0	0	0	0	0	0	0	0	0	0	0	0	0	0	0	0	0	0	0
E2RF42	Amidophosphoribosyltransferase OS=Canis lupus familiaris OX=9615 GN=PPAT PE=3 SV=1	PPAT	0	0	0	0	0	0	-1	-1	-1	0	0	0	0	0	0	0	0	0	0	0	0	0	0	0	0	0	-1	-1	-1	0
F1PPI5	Amino acid transporter OS=Canis lupus familiaris OX=9615 GN=SLC1A5 PE=3 SV=1	SLC1A5	0	0	0	0	0	0	0	0	0	0	0	0	0	0	0	0	0	0	0	0	0	0	0	0	0	0	0	0	0	0
F1PHM4	Aminoadipate-semialdehyde dehydrogenase-phosphopantetheinyl transferase OS=Canis lupus familiaris OX=9615 GN=AASDHPPT PE=4 SV=2	AASDHPPT	0	0	0	0	0	0	0	0	0	0	0	0	0	0	0	0	0	0	0	0	0	0	0	0	0	0	0	0	0	0
E2R302	Aminopeptidase OS=Canis lupus familiaris OX=9615 GN=ERAP1 PE=3 SV=1	ERAP1	0	0	0	1	1	0	0	0	0	0	0	0	0	0	0	0	0	0	0	0	0	0	0	1	1	0	0	0	0	0
F1P7M0	Aminopeptidase OS=Canis lupus familiaris OX=9615 GN=NPEPPS PE=3 SV=2	NPEPPS	0	0	0	0	0	0	0	0	0	0	0	0	0	0	0	0	0	0	0	0	0	0	0	0	0	0	0	0	0	0
E2R3Y5	AMP deaminase OS=Canis lupus familiaris OX=9615 GN=AMPD2 PE=3 SV=1	AMPD2	0	0	0	0	0	-1	-1	0	-1	-1	0	0	0	0	0	0	0	0	0	0	0	0	0	0	0	-1	-1	0	-1	-1
E2RPD3	Amyloid beta precursor protein binding family B member 1 interacting protein OS=Canis lupus familiaris OX=9615 GN=APBB1IP PE=4 SV=2	APBB1IP	0	0	0	0	0	0	0	0	0	0	0	0	0	0	0	0	0	0	0	0	0	0	0	0	0	0	0	0	0	0
E2RTJ0	Anamorsin OS=Canis lupus familiaris OX=9615 GN=CIAPIN1 PE=3 SV=2	CIAPIN1	0	0	0	0	0	0	0	0	0	0	0	0	0	0	0	0	0	0	0	0	0	0	0	0	0	0	0	0	0	0
Q7YR70	Angio-associated migratory cell protein OS=Canis lupus familiaris OX=9615 GN=AAMP PE=3 SV=1	AAMP	0	0	0	0	0	0	0	0	0	0	0	0	0	0	0	0	0	0	0	0	0	0	0	0	0	0	0	0	0	0
F1PN76	Ankyrin repeat and FYVE domain containing 1 OS=Canis lupus familiaris OX=9615 GN=ANKFY1 PE=4 SV=2	ANKFY1	0	0	0	0	0	0	0	0	0	0	0	0	0	0	0	0	0	0	0	0	0	0	0	0	0	0	0	0	0	0
F6XLN1	Ankyrin repeat domain 17 OS=Canis lupus familiaris OX=9615 GN=ANKRD17 PE=4 SV=1	ANKRD17	0	0	0	0	0	0	0	0	0	0	0	0	0	0	0	0	0	0	0	0	0	0	0	0	0	0	0	0	0	0
Q6TEQ7	Annexin A2 OS=Canis lupus familiaris OX=9615 GN=ANXA2 PE=1 SV=1	ANXA2	0	0	0	0	0	0	0	0	0	0	0	0	0	0	0	0	0	0	0	0	0	0	0	0	0	0	0	0	0	0
F1P6B7	Annexin OS=Canis lupus familiaris OX=9615 GN=ANXA1 PE=3 SV=1	ANXA1	0	0	0	0	0	0	0	0	0	0	0	0	0	0	0	0	0	0	0	0	0	0	0	0	0	0	0	0	0	0
E2QXN8	Annexin OS=Canis lupus familiaris OX=9615 GN=ANXA11 PE=3 SV=1	ANXA11	0	0	0	0	0	0	0	0	0	0	0	0	0	0	0	0	0	0	0	0	0	0	0	0	0	0	0	0	0	0
E2RQ14	Annexin OS=Canis lupus familiaris OX=9615 GN=ANXA5 PE=2 SV=2	ANXA5	0	0	0	0	0	0	0	0	0	0	0	0	0	0	0	0	0	0	0	0	0	0	0	0	0	0	0	0	0	0
E2QXD1	Annexin OS=Canis lupus familiaris OX=9615 GN=ANXA7 PE=3 SV=2	ANXA7	0	0	0	0	0	0	0	0	0	0	0	0	0	0	0	0	0	0	0	0	0	0	0	0	0	0	0	0	0	0
E2RRJ6	AP complex subunit beta OS=Canis lupus familiaris OX=9615 GN=AP1B1 PE=3 SV=2	AP1B1	0	0	0	0	0	0	0	0	0	0	0	0	0	0	0	0	0	0	0	0	0	0	0	0	0	0	0	0	0	0
E2RIV1	AP complex subunit beta OS=Canis lupus familiaris OX=9615 GN=AP2B1 PE=3 SV=2	AP2B1	0	0	0	0	0	0	0	0	0	0	0	0	0	0	0	0	0	0	0	0	0	0	0	0	0	0	0	0	0	0
E2RLN5	AP complex subunit sigma OS=Canis lupus familiaris OX=9615 GN=AP1S1 PE=3 SV=2	AP1S1	0	0	0	0	0	0	0	0	0	0	0	0	0	0	0	0	0	0	0	0	0	0	0	0	0	0	0	0	0	0
E2RTH1	AP complex subunit sigma OS=Canis lupus familiaris OX=9615 GN=AP1S1 PE=3 SV=2	AP1S1	0	0	0	0	0	0	0	0	0	0	0	0	0	0	0	0	0	0	0	0	0	0	0	0	0	0	0	0	0	0
E2RPG3	AP-1 complex subunit gamma OS=Canis lupus familiaris OX=9615 GN=AP1G1 PE=3 SV=2	AP1G1	0	0	0	0	0	0	0	0	0	0	0	0	0	0	0	0	0	0	0	0	0	0	0	0	0	0	0	0	0	0
J9NWS6	AP-2 complex subunit alpha OS=Canis lupus familiaris OX=9615 GN=AP2A1 PE=3 SV=1	AP2A1	0	0	0	0	0	0	0	0	0	0	0	0	0	0	0	0	0	0	0	0	0	0	0	0	0	0	0	0	0	0
Q7YRF1	AP-3 complex subunit beta-1 OS=Canis lupus familiaris OX=9615 GN=AP3B1 PE=2 SV=1	AP3B1	0	0	0	0	0	0	0	0	-1	0	0	0	0	0	0	0	0	0	0	0	0	0	0	0	0	0	0	0	-1	0
P02648	Apolipoprotein A-I OS=Canis lupus familiaris OX=9615 GN=APOA1 PE=1 SV=2	APOA1	0	0	0	0	0	0	0	0	0	0	0	0	0	0	0	0	0	0	0	0	0	0	0	0	0	0	0	0	0	0
F1PDJ5	Apolipoprotein A-I OS=Canis lupus familiaris OX=9615 GN=APOA1 PE=3 SV=1	APOA1	0	0	0	0	0	0	0	0	0	0	0	0	0	0	0	0	0	0	0	0	0	0	0	0	0	0	0	0	0	0
J9P843	Apolipoprotein A-I OS=Canis lupus familiaris OX=9615 GN=APOA1 PE=4 SV=1	APOA1	0	0	0	0	0	0	0	0	0	0	0	0	0	0	0	0	0	0	0	0	0	0	0	0	0	0	0	0	0	0
J9NU07	Apoptosis antagonizing transcription factor OS=Canis lupus familiaris OX=9615 GN=AATF PE=4 SV=1	AATF	0	0	0	0	0	0	0	0	0	0	0	0	0	0	0	0	0	0	0	0	0	0	0	0	0	0	0	0	0	0
E2RM68	Apoptosis antagonizing transcription factor OS=Canis lupus familiaris OX=9615 GN=AATF PE=4 SV=1	AATF	0	0	0	0	0	0	0	0	0	0	0	0	0	0	0	0	0	0	0	0	0	0	0	0	0	0	0	0	0	0
E2R541	Apoptosis inducing factor mitochondria associated 1 OS=Canis lupus familiaris OX=9615 GN=AIFM1 PE=4 SV=1	AIFM1	1	0	0	0	1	0	0	0	0	0	0	0	0	0	0	0	0	0	0	0	1	0	0	0	1	0	0	0	0	0
E2RHB3	Apoptosis inhibitor 5 OS=Canis lupus familiaris OX=9615 GN=API5 PE=4 SV=1	API5	0	0	0	0	0	0	0	0	0	0	0	0	0	0	0	0	0	0	-1	0	0	0	0	0	0	0	0	0	-1	0
Q8HYU5	Apoptosis regulator Bax OS=Canis lupus familiaris OX=9615 GN=BAX PE=2 SV=1	BAX	0	0	0	0	0	0	0	0	0	0	0	0	0	0	0	0	0	0	0	0	0	0	0	0	0	0	0	0	0	0
E2R8C0	Apoptotic chromatin condensation inducer 1 OS=Canis lupus familiaris OX=9615 GN=ACIN1 PE=4 SV=1	ACIN1	0	0	0	0	0	0	0	0	0	0	0	0	0	0	0	0	0	0	0	0	0	0	0	0	0	0	0	0	0	0
E2RNM4	ArfGAP with FG repeats 1 OS=Canis lupus familiaris OX=9615 GN=AGFG1 PE=4 SV=2	AGFG1	0	0	0	0	0	0	0	0	0	0	0	0	0	0	0	0	0	0	0	0	0	0	0	0	0	0	0	0	0	0
E2R818	ArfGAP with RhoGAP domain ankyrin repeat and PH domain 1 OS=Canis lupus familiaris OX=9615 GN=ARAP1 PE=4 SV=2	ARAP1	0	0	0	0	0	0	0	0	0	0	0	0	0	0	0	0	0	0	0	0	0	0	0	0	0	0	0	0	0	0
E2QY29	Arginine and serine rich coiled-coil 2 OS=Canis lupus familiaris OX=9615 GN=RSRC2 PE=4 SV=1	RSRC2	0	0	0	0	0	0	0	0	0	0	0	0	0	0	0	0	0	0	0	0	0	0	0	0	0	0	0	0	0	0
F1PPR8	Argininosuccinate lyase OS=Canis lupus familiaris OX=9615 GN=ASL PE=3 SV=2	ASL	0	0	0	0	0	0	0	0	0	0	0	0	0	0	0	0	0	0	0	0	0	0	0	0	0	0	0	0	0	0
E2QXP3	Arginyl aminopeptidase OS=Canis lupus familiaris OX=9615 GN=RNPEP PE=4 SV=2	RNPEP	0	0	0	0	0	0	0	0	0	0	0	0	0	0	0	0	0	0	0	0	0	0	0	0	0	0	0	0	0	0
J9P440	Arginyl-tRNA synthetase OS=Canis lupus familiaris OX=9615 GN=RARS PE=3 SV=1	RARS	0	0	0	0	0	0	0	0	0	0	0	0	0	0	0	0	0	0	0	0	0	0	0	0	0	0	0	0	0	0
E2QRR5	Arginyl-tRNA synthetase OS=Canis lupus familiaris OX=9615 GN=RARS PE=3 SV=1	RARS	0	0	0	0	0	0	0	0	0	0	0	0	0	0	0	0	0	0	0	0	0	0	0	0	0	0	0	0	0	0
J9P4X6	Arginyl-tRNA--protein transferase 1 OS=Canis lupus familiaris OX=9615 GN=ATE1 PE=3 SV=1	ATE1	0	0	0	0	0	0	0	0	0	0	0	0	0	0	0	0	0	0	0	0	0	0	0	0	0	0	0	0	0	0
E2RS45	Arginyl-tRNA--protein transferase 1 OS=Canis lupus familiaris OX=9615 GN=ATE1 PE=3 SV=2	ATE1	0	0	0	0	0	0	0	0	0	0	0	0	0	0	0	0	0	0	0	0	0	0	0	0	0	0	0	0	0	0
F1PH54	Armadillo repeat containing 6 OS=Canis lupus familiaris OX=9615 GN=ARMC6 PE=4 SV=2	ARMC6	0	0	0	0	0	0	0	0	-1	0	0	0	0	0	0	0	0	0	0	0	0	0	0	0	0	0	0	0	-1	0
E2QXY7	ARP2 actin related protein 2 homolog OS=Canis lupus familiaris OX=9615 GN=ACTR2 PE=3 SV=2	ACTR2	0	0	0	0	0	0	0	0	0	0	0	0	0	0	0	0	0	0	0	0	0	0	0	0	0	0	0	0	0	0
F1PAG6	Arp2/3 complex 34 kDa subunit OS=Canis lupus familiaris OX=9615 GN=ARPC2 PE=3 SV=2	ARPC2	0	0	0	0	0	0	0	0	0	0	0	0	0	0	0	0	0	0	0	0	0	0	0	0	0	0	0	0	0	0
F1P679	ARP3 actin related protein 3 homolog OS=Canis lupus familiaris OX=9615 GN=ACTR3 PE=3 SV=1	ACTR3	0	0	0	0	0	0	0	0	0	0	0	0	0	0	0	0	0	0	0	0	0	0	0	0	0	0	0	0	0	0
J9PAK3	ARP3 actin related protein 3 homolog OS=Canis lupus familiaris OX=9615 GN=ACTR3 PE=3 SV=1	ACTR3	0	0	0	0	0	0	0	0	0	0	0	0	0	0	0	0	0	0	0	0	0	0	0	0	0	0	0	0	0	0
J9NTL3	Arrestin beta 2 OS=Canis lupus familiaris OX=9615 GN=ARRB2 PE=4 SV=1	ARRB2	0	0	0	0	0	0	0	0	0	0	0	0	0	0	0	0	0	0	0	0	0	0	0	0	0	0	0	0	0	0
E2QUH6	Arrestin beta 2 OS=Canis lupus familiaris OX=9615 GN=ARRB2 PE=4 SV=2	ARRB2	0	0	0	0	0	0	0	0	0	0	0	0	0	0	0	0	0	0	0	0	0	0	0	0	0	0	0	0	0	0
E2RSX0	Arsenical pump-driving ATPase OS=Canis lupus familiaris OX=9615 GN=ASNA1 PE=3 SV=2	ASNA1	0	0	0	0	0	0	0	0	0	0	0	0	0	0	0	0	0	0	0	0	0	0	0	0	0	0	0	0	0	0
Q32KI4	Arylsulfatase B OS=Canis lupus familiaris OX=9615 GN=ARSB PE=2 SV=1	ARSB	0	0	0	0	0	0	0	0	0	0	0	0	0	0	0	0	0	0	0	0	0	0	0	0	0	0	0	0	0	0
E2RF46	Asparagine synthetase (glutamine-hydrolyzing) OS=Canis lupus familiaris OX=9615 GN=ASNS PE=4 SV=2	ASNS	0	0	0	0	0	0	0	0	0	0	0	0	0	0	0	0	0	0	0	0	0	0	0	0	0	0	0	0	0	0
E2QV97	Asparaginyl-tRNA synthetase OS=Canis lupus familiaris OX=9615 GN=NARS PE=4 SV=1	NARS	0	0	0	0	0	0	0	0	0	0	0	0	0	0	0	0	0	0	0	0	0	0	0	0	0	0	0	0	0	0
A0A0B4J195	Aspartate aminotransferase OS=Canis lupus familiaris OX=9615 GN=GOT1 PE=4 SV=1	GOT1	0	0	0	0	0	0	0	0	0	0	0	0	0	0	0	0	0	0	0	0	0	0	0	0	0	0	0	0	0	0
A0A0B4J194	Aspartate aminotransferase OS=Canis lupus familiaris OX=9615 GN=GOT2 PE=4 SV=1	GOT2	0	0	0	0	0	0	0	0	0	0	0	0	0	0	0	0	0	0	0	0	0	0	0	0	0	0	0	0	0	0
F1Q257	Aspartate beta-hydroxylase OS=Canis lupus familiaris OX=9615 GN=ASPH PE=4 SV=2	ASPH	0	0	0	0	0	0	0	0	0	0	0	0	0	0	0	0	0	0	0	0	0	0	0	0	0	0	0	0	0	0
F1PVI2	Aspartyl aminopeptidase OS=Canis lupus familiaris OX=9615 GN=DNPEP PE=3 SV=2	DNPEP	0	0	0	0	0	0	0	0	0	0	0	0	0	0	0	0	0	0	0	0	0	0	0	0	0	0	0	0	0	0
E2RNQ8	Aspartyl-tRNA synthetase OS=Canis lupus familiaris OX=9615 GN=DARS PE=3 SV=1	DARS	0	0	0	0	0	0	0	0	0	0	0	0	0	0	0	0	0	0	0	0	0	0	0	0	0	0	0	0	0	0
E2R5T8	ASPSCR1 UBX domain containing tether for SLC2A4 OS=Canis lupus familiaris OX=9615 GN=ASPSCR1 PE=4 SV=2	ASPSCR1	0	0	0	0	0	-1	0	-1	-1	0	0	0	0	0	0	0	0	0	0	0	0	0	0	0	0	-1	0	-1	-1	0
F1PRY9	Ataxin 2 like OS=Canis lupus familiaris OX=9615 GN=ATXN2L PE=4 SV=2	ATXN2L	0	0	0	0	0	0	0	0	0	0	0	0	0	0	0	0	0	0	0	0	0	0	0	0	0	0	0	0	0	0
J9P2A4	Ataxin 2 OS=Canis lupus familiaris OX=9615 GN=ATXN2 PE=4 SV=1	ATXN2	0	0	0	0	0	0	0	0	0	0	0	0	0	0	0	0	0	0	0	0	0	0	0	0	0	0	0	0	0	0
F6UUY0	Ataxin 2 OS=Canis lupus familiaris OX=9615 GN=ATXN2 PE=4 SV=1	ATXN2	0	0	0	0	0	0	0	0	0	0	0	0	0	0	0	0	0	0	0	0	0	0	0	0	0	0	0	0	0	0
J9JHE2	AT-hook containing transcription factor 1 OS=Canis lupus familiaris OX=9615 GN=AHCTF1 PE=4 SV=1	AHCTF1	0	0	0	0	0	0	0	0	0	0	0	0	0	0	0	0	0	0	0	0	0	0	0	0	0	0	0	0	0	0
F1Q0P9	AT-hook containing transcription factor 1 OS=Canis lupus familiaris OX=9615 GN=AHCTF1 PE=4 SV=2	AHCTF1	0	0	0	0	0	0	0	0	0	0	0	0	0	0	0	0	0	0	0	0	0	0	0	0	0	0	0	0	0	0
F1PU09	Atlastin GTPase 3 OS=Canis lupus familiaris OX=9615 GN=ATL3 PE=4 SV=2	ATL3	0	0	0	0	0	0	0	0	0	0	0	0	0	0	0	0	0	0	0	0	0	0	0	0	0	0	0	0	0	0
F6X725	ATP binding cassette subfamily E member 1 OS=Canis lupus familiaris OX=9615 GN=ABCE1 PE=4 SV=1	ABCE1	0	0	-1	0	0	0	0	0	0	0	0	0	0	0	0	0	0	0	0	0	0	0	-1	0	0	0	0	0	0	0
J9NXH0	ATP binding cassette subfamily F member 1 OS=Canis lupus familiaris OX=9615 GN=ABCF1 PE=4 SV=1	ABCF1	0	0	0	0	0	0	0	0	0	0	0	0	0	0	0	0	0	0	0	0	0	0	0	0	0	0	0	0	0	0
E2R3F9	ATP binding cassette subfamily F member 1 OS=Canis lupus familiaris OX=9615 GN=ABCF1 PE=4 SV=2	ABCF1	0	0	0	0	0	0	0	0	0	0	0	0	0	0	0	0	0	0	0	0	0	0	0	0	0	0	0	0	0	0
E2RS26	ATP binding cassette subfamily F member 3 OS=Canis lupus familiaris OX=9615 GN=ABCF3 PE=4 SV=2	ABCF3	0	0	0	0	0	0	0	0	0	0	0	0	0	0	0	0	0	0	0	0	0	0	0	0	0	0	0	0	0	0
F1PY24	ATP synthase F1 subunit delta OS=Canis lupus familiaris OX=9615 GN=ATP5F1D PE=3 SV=2	ATP5F1D	0	0	0	0	0	0	0	0	0	0	0	0	0	0	0	0	0	0	0	0	0	0	0	0	0	0	0	0	0	0
E2QYN4	ATP synthase inhibitory factor subunit 1 OS=Canis lupus familiaris OX=9615 GN=ATP5IF1 PE=4 SV=1	ATP5IF1	0	0	0	0	0	0	0	0	0	0	0	0	0	0	0	0	0	0	0	0	0	0	0	0	0	0	0	0	0	0
E2QW06	ATP synthase peripheral stalk-membrane subunit b OS=Canis lupus familiaris OX=9615 GN=ATP5PB PE=4 SV=1	ATP5PB	0	0	0	0	0	0	0	0	0	0	0	0	0	0	0	0	0	0	0	0	0	0	0	0	0	0	0	0	0	0
E2RNG2	ATP synthase subunit alpha OS=Canis lupus familiaris OX=9615 GN=ATP5F1A PE=3 SV=1	ATP5F1A	0	0	0	0	0	0	0	0	0	0	0	0	0	0	0	0	0	0	0	0	0	0	0	0	0	0	0	0	0	0
F1PDB4	ATP synthase subunit beta OS=Canis lupus familiaris OX=9615 GN=ATP5F1B PE=2 SV=1	ATP5F1B	0	0	0	0	0	0	0	0	0	0	0	0	0	0	0	0	0	0	0	0	0	0	0	0	0	0	0	0	0	0
A0A1B1X461	ATP synthase subunit gamma OS=Canis lupus familiaris OX=9615 PE=2 SV=1	0	0	0	0	0	0	0	0	0	0	0	0	0	0	0	0	0	0	0	0	0	0	0	0	0	0	0	0	0	0	0
E2RL03	ATP synthase-coupling factor 6 mitochondrial OS=Canis lupus familiaris OX=9615 GN=ATP5PF PE=3 SV=2	ATP5PF	0	0	0	0	0	0	0	0	0	0	0	0	0	0	0	0	0	0	0	0	0	0	0	0	0	0	0	0	0	0
F1PWQ1	ATPase H+ transporting accessory protein 1 OS=Canis lupus familiaris OX=9615 GN=ATP6AP1 PE=4 SV=2	ATP6AP1	0	0	0	0	0	0	0	0	0	0	0	0	0	0	0	0	0	0	0	0	0	0	0	0	0	0	0	0	0	0
E2QYG6	ATPase H+ transporting V1 subunit A OS=Canis lupus familiaris OX=9615 GN=ATP6V1A PE=3 SV=1	ATP6V1A	0	0	0	0	0	0	0	0	0	0	0	0	0	0	0	0	0	0	0	0	0	0	0	0	0	0	0	0	0	0
E2RAC6	ATPase H+ transporting V1 subunit B2 OS=Canis lupus familiaris OX=9615 GN=ATP6V1B2 PE=3 SV=2	ATP6V1B2	0	0	0	0	0	0	0	0	0	0	0	0	0	0	0	0	0	0	0	0	0	0	0	0	0	0	0	0	0	0
E2QVC0	ATPase H+ transporting V1 subunit D OS=Canis lupus familiaris OX=9615 GN=ATP6V1D PE=4 SV=1	ATP6V1D	0	0	0	0	0	0	0	0	0	0	0	0	0	0	0	0	0	0	0	0	0	0	0	0	0	0	0	0	0	0
F1Q3V2	ATP-citrate synthase OS=Canis lupus familiaris OX=9615 GN=ACLY PE=3 SV=2	ACLY	0	0	0	0	0	0	0	0	0	0	0	0	0	0	0	0	0	0	0	0	0	0	0	0	0	0	0	0	0	0
P52784	ATP-dependent 6-phosphofructokinase muscle type OS=Canis lupus familiaris OX=9615 GN=PFKM PE=2 SV=2	PFKM	0	0	0	0	0	0	0	0	0	0	0	0	0	0	0	0	0	0	0	0	0	0	0	0	0	0	0	0	0	0
F1Q3S9	ATP-dependent 6-phosphofructokinase OS=Canis lupus familiaris OX=9615 GN=PFKL PE=3 SV=2	PFKL	0	0	0	0	0	0	0	0	0	0	-1	0	0	0	0	0	0	0	0	0	-1	0	0	0	0	0	0	0	0	0
G1K296	ATP-dependent 6-phosphofructokinase OS=Canis lupus familiaris OX=9615 GN=PFKM PE=2 SV=1	PFKM	0	0	0	0	0	0	0	0	0	0	0	0	0	0	0	0	0	0	0	0	0	0	0	0	0	0	0	0	0	0
F6UKZ0	ATP-dependent RNA helicase DDX54 OS=Canis lupus familiaris OX=9615 GN=DDX54 PE=3 SV=1	DDX54	0	0	0	0	0	0	0	0	0	0	0	0	0	0	0	0	0	0	0	0	0	0	0	0	0	0	0	0	0	0
E2RID8	ATP-dependent RNA helicase DHX29 OS=Canis lupus familiaris OX=9615 GN=DHX29 PE=3 SV=1	DHX29	0	0	0	0	0	0	0	0	0	0	0	0	0	0	0	0	0	0	0	0	0	0	0	0	0	0	0	0	0	0
J9P6V4	ATP-dependent RNA helicase DHX29 OS=Canis lupus familiaris OX=9615 GN=DHX29 PE=3 SV=1	DHX29	0	0	0	0	0	0	0	0	0	0	0	0	0	0	0	0	0	0	0	0	0	0	0	0	0	0	0	0	0	0
E2QZL4	Aurora kinase B OS=Canis lupus familiaris OX=9615 GN=AURKB PE=3 SV=1	AURKB	0	0	0	0	0	0	0	0	0	0	0	0	0	0	0	0	0	0	0	0	0	0	0	0	0	0	0	0	0	0
F1PI66	Autophagy related 7 OS=Canis lupus familiaris OX=9615 GN=ATG7 PE=4 SV=2	ATG7	0	0	0	0	0	0	0	0	-1	0	0	0	0	0	0	0	0	0	0	0	0	0	0	0	0	0	0	0	-1	0
F1PJ26	Autophagy-related protein 3 OS=Canis lupus familiaris OX=9615 GN=ATG3 PE=3 SV=2	ATG3	0	0	0	0	0	0	0	0	0	0	0	0	0	0	0	0	0	0	0	0	0	0	0	0	0	0	0	0	0	0
E2R5S2	B cell receptor associated protein 31 OS=Canis lupus familiaris OX=9615 GN=BCAP31 PE=4 SV=1	BCAP31	0	0	0	0	0	0	0	0	0	0	0	0	0	0	0	0	0	0	0	0	0	0	0	0	0	0	0	0	0	0
E2R4U9	B cell receptor associated protein 31 OS=Canis lupus familiaris OX=9615 GN=BCAP31 PE=4 SV=2	BCAP31	0	0	0	0	0	0	0	0	0	0	0	0	0	0	0	0	0	0	0	0	0	0	0	0	0	0	0	0	0	0
Q9TTF2	B7-2 protein OS=Canis lupus familiaris OX=9615 GN=CD86 PE=2 SV=1	CD86	0	0	0	0	0	0	0	0	0	0	0	0	0	0	0	0	0	0	0	0	0	0	0	0	0	0	0	0	0	0
F1Q3J3	Bactericidal permeability increasing protein OS=Canis lupus familiaris OX=9615 GN=BPI PE=4 SV=2	BPI	0	0	0	0	0	0	0	0	0	0	0	0	0	0	0	0	0	0	0	0	0	0	0	0	0	0	0	0	0	0
F1PN38	Baculoviral IAP repeat containing 6 OS=Canis lupus familiaris OX=9615 GN=BIRC6 PE=4 SV=2	BIRC6	0	0	0	0	0	0	0	0	0	0	0	0	0	0	0	0	0	0	0	0	0	0	0	0	0	0	0	0	0	0
F1PRE0	BAI1 associated protein 2 OS=Canis lupus familiaris OX=9615 GN=BAIAP2 PE=4 SV=2	BAIAP2	0	0	0	0	0	0	0	0	0	0	0	0	0	0	0	0	0	0	0	0	0	0	0	0	0	0	0	0	0	0
F1PL36	BAI1 associated protein 2 OS=Canis lupus familiaris OX=9615 GN=BAIAP2 PE=4 SV=2	BAIAP2	0	0	0	0	0	0	0	0	0	0	0	0	0	0	0	0	0	0	0	0	0	0	0	0	0	0	0	0	0	0
E2RGE0	Barrier to autointegration factor 1 OS=Canis lupus familiaris OX=9615 GN=BANF1 PE=4 SV=1	BANF1	0	0	0	0	0	0	0	0	0	0	0	0	0	0	0	0	0	0	0	0	0	0	0	0	0	0	0	0	0	0
F6V4W0	Basic leucine zipper and W2 domains 1 OS=Canis lupus familiaris OX=9615 GN=BZW1 PE=4 SV=1	BZW1	0	0	0	0	0	0	0	0	0	0	0	0	0	0	0	0	0	0	0	0	0	0	0	0	0	0	0	0	0	0
F1PUT4	Basic leucine zipper and W2 domains 2 OS=Canis lupus familiaris OX=9615 GN=BZW2 PE=4 SV=2	BZW2	0	0	0	0	0	0	0	0	0	0	0	0	0	0	0	0	0	0	0	0	0	0	0	0	0	0	0	0	0	0
E2QZT4	Basigin OS=Canis lupus familiaris OX=9615 GN=BSG PE=4 SV=1	BSG	0	0	0	0	0	0	0	0	0	0	0	0	0	0	0	0	0	0	0	0	0	0	0	0	0	0	0	0	0	0
E2RL57	BCAS2 pre-mRNA processing factor OS=Canis lupus familiaris OX=9615 GN=BCAS2 PE=4 SV=1	BCAS2	0	0	0	0	0	0	0	0	0	0	0	0	0	0	0	0	0	0	0	0	0	0	0	0	0	0	0	0	0	0
F1PGZ0	BCL2 associated athanogene 1 OS=Canis lupus familiaris OX=9615 GN=BAG1 PE=4 SV=2	BAG1	0	0	0	0	0	0	0	0	0	0	0	0	0	0	0	0	0	0	0	0	0	0	0	0	0	0	0	0	0	0
J9P4C5	BCL2 associated athanogene 2 OS=Canis lupus familiaris OX=9615 GN=BAG2 PE=4 SV=1	BAG2	0	0	0	0	0	0	0	0	0	0	0	0	0	0	0	0	0	0	0	0	0	0	0	0	0	0	0	0	0	0
E2R7V4	BCL2 associated athanogene 4 OS=Canis lupus familiaris OX=9615 GN=BAG4 PE=4 SV=1	BAG4	0	0	0	0	0	0	0	0	0	0	0	0	0	0	0	0	0	0	0	0	0	0	0	0	0	0	0	0	0	0
E2RAG6	BCL2 associated athanogene 5 OS=Canis lupus familiaris OX=9615 GN=BAG5 PE=4 SV=2	BAG5	0	0	0	0	0	0	0	0	0	0	0	0	0	0	0	0	0	0	0	0	0	0	0	0	0	0	0	0	0	0
J9NYU4	BCL2 associated athanogene 6 OS=Canis lupus familiaris OX=9615 GN=BAG6 PE=4 SV=1	BAG6	0	0	0	0	0	0	0	0	-1	0	0	0	0	0	0	0	0	0	0	0	0	0	0	0	0	0	0	0	-1	0
F6XCS5	BCL2 associated transcription factor 1 OS=Canis lupus familiaris OX=9615 GN=BCLAF1 PE=4 SV=1	BCLAF1	0	0	0	0	0	0	0	0	0	0	0	0	0	0	0	0	0	0	0	0	0	0	0	0	0	0	0	0	0	0
F1PAN9	BCL2 associated X apoptosis regulator OS=Canis lupus familiaris OX=9615 GN=BAX PE=4 SV=2	BAX	0	0	0	0	0	0	0	0	0	0	0	0	0	0	0	0	0	0	0	0	0	0	0	0	0	0	0	0	0	0
E2RN10	Beta-2-microglobulin OS=Canis lupus familiaris OX=9615 GN=B2M PE=1 SV=2	B2M	0	0	0	0	0	0	0	0	0	0	0	0	0	0	0	0	0	0	0	0	0	0	0	0	0	0	0	0	0	0
Q9TRY9	Beta-galactosidase OS=Canis lupus familiaris OX=9615 GN=GLB1 PE=1 SV=3	GLB1	0	0	0	0	0	0	0	0	0	0	0	0	0	0	0	0	0	0	0	0	0	0	0	0	0	0	0	0	0	0
F1PDK3	Beta-galactosidase OS=Canis lupus familiaris OX=9615 GN=GLB1 PE=3 SV=2	GLB1	0	0	0	0	0	0	0	0	0	0	0	0	0	0	0	0	0	0	0	0	0	0	0	0	0	0	0	0	0	0
F1PWH9	Beta-galactosidase OS=Canis lupus familiaris OX=9615 GN=GLB1 PE=3 SV=2	GLB1	0	0	0	0	0	0	0	0	0	0	0	0	0	0	0	0	0	0	0	0	0	0	0	0	0	0	0	0	0	0
O18835	Beta-glucuronidase OS=Canis lupus familiaris OX=9615 GN=GUSB PE=1 SV=1	GUSB	0	0	0	0	0	0	0	0	0	0	0	0	0	0	0	0	0	0	0	0	0	0	0	0	0	0	0	0	0	0
G1K299	Beta-glucuronidase OS=Canis lupus familiaris OX=9615 GN=GUSB PE=3 SV=1	GUSB	0	0	0	0	0	0	0	0	0	0	0	0	0	0	0	0	0	0	0	0	0	0	0	0	0	0	0	0	0	0
E2RIM8	Beta-hexosaminidase OS=Canis lupus familiaris OX=9615 GN=HEXA PE=3 SV=2	HEXA	0	0	0	0	0	0	0	0	0	0	0	0	0	0	0	0	0	0	0	0	0	0	0	0	0	0	0	0	0	0
K0J5K2	Beta-N-acetylhexosaminidase beta subunit exons 2-14 (Fragment) OS=Canis lupus familiaris OX=9615 GN=HEXB PE=4 SV=1	HEXB	0	0	0	0	0	0	0	0	0	0	0	0	0	0	0	0	0	0	0	0	0	0	0	0	0	0	0	0	0	0
K0J6C5	Beta-N-acetylhexosaminidase beta subunit mRNA (Fragment) OS=Canis lupus familiaris OX=9615 GN=HEXB PE=2 SV=1	HEXB	0	0	0	0	0	0	0	0	0	0	0	0	0	0	0	0	0	0	0	0	0	0	0	0	0	0	0	0	0	0
A0A140DDD1	BH3 interacting domain death agonist OS=Canis lupus familiaris OX=9615 GN=BID PE=2 SV=1	BID	0	0	0	0	0	0	0	0	0	0	0	0	0	0	0	0	0	0	0	0	0	0	0	0	0	0	0	0	0	0
F1Q0Y3	BH3 interacting domain death agonist OS=Canis lupus familiaris OX=9615 GN=BID PE=4 SV=2	BID	0	0	0	0	0	0	0	0	0	0	0	0	0	0	0	0	0	0	0	0	0	0	0	0	0	0	0	0	0	0
J9P4D4	BICD cargo adaptor 2 OS=Canis lupus familiaris OX=9615 GN=BICD2 PE=4 SV=1	BICD2	0	0	0	0	0	0	0	0	0	0	0	0	0	0	0	0	0	0	0	0	0	0	0	0	0	0	0	0	0	0
E2RPJ7	BICD cargo adaptor 2 OS=Canis lupus familiaris OX=9615 GN=BICD2 PE=4 SV=1	BICD2	0	0	0	0	0	0	0	0	0	0	0	0	0	0	0	0	0	0	0	0	0	0	0	0	0	0	0	0	0	0
F1PCM1	Biliverdin reductase A OS=Canis lupus familiaris OX=9615 GN=BLVRA PE=3 SV=2	BLVRA	0	0	0	0	0	0	0	0	0	0	0	0	0	0	0	0	0	0	0	0	0	0	0	0	0	0	0	0	0	0
E2QVU9	Biliverdin reductase B OS=Canis lupus familiaris OX=9615 GN=BLVRB PE=4 SV=1	BLVRB	0	0	0	0	0	0	0	0	0	0	0	0	0	0	0	0	0	0	0	0	0	0	0	0	0	0	0	0	0	0
E2R857	Bleomycin hydrolase OS=Canis lupus familiaris OX=9615 GN=BLMH PE=4 SV=1	BLMH	0	0	0	0	0	0	0	0	-1	0	0	0	0	0	0	0	0	0	0	0	0	0	0	0	0	0	0	0	-1	0
J9P7H0	BLOC-1 related complex subunit 5 OS=Canis lupus familiaris OX=9615 GN=BORCS5 PE=4 SV=1	BORCS5	0	0	0	0	0	0	0	0	0	0	0	0	0	0	0	0	0	0	0	0	0	0	0	0	0	0	0	0	0	0
E2R0L7	BMP2 inducible kinase OS=Canis lupus familiaris OX=9615 GN=BMP2K PE=4 SV=2	BMP2K	0	0	0	0	0	0	0	0	0	0	0	0	0	0	0	0	0	0	0	0	0	0	0	0	0	0	0	0	0	0
F1PY28	Branched-chain-amino-acid aminotransferase OS=Canis lupus familiaris OX=9615 GN=BCAT1 PE=3 SV=2	BCAT1	0	0	0	0	0	0	0	0	0	0	0	0	0	0	0	0	0	0	0	0	0	0	0	0	0	0	0	0	0	0
E2RRP9	Branched-chain-amino-acid aminotransferase OS=Canis lupus familiaris OX=9615 GN=BCAT2 PE=3 SV=2	BCAT2	0	0	0	0	0	0	0	0	0	0	0	0	0	0	0	0	0	0	0	0	0	0	0	0	0	0	0	0	0	0
F1PJ62	Bridging integrator 1 OS=Canis lupus familiaris OX=9615 GN=BIN1 PE=4 SV=2	BIN1	0	0	0	0	0	0	-1	-1	-1	-1	0	0	0	0	0	0	0	0	0	0	0	0	0	0	0	0	-1	-1	-1	-1
F1PZH8	Bridging integrator 2 OS=Canis lupus familiaris OX=9615 GN=BIN2 PE=4 SV=2	BIN2	0	0	0	0	0	0	0	0	0	0	0	0	0	0	0	0	0	0	0	0	0	0	0	0	0	0	0	0	0	0
J9P748	Bromodomain adjacent to zinc finger domain 1A OS=Canis lupus familiaris OX=9615 GN=BAZ1A PE=4 SV=1	BAZ1A	0	0	0	0	0	0	0	0	0	0	0	0	0	0	0	0	0	0	0	0	0	0	0	0	0	0	0	0	0	0
J9P3J2	Bromodomain adjacent to zinc finger domain 1B OS=Canis lupus familiaris OX=9615 GN=BAZ1B PE=4 SV=1	BAZ1B	0	0	0	0	0	0	0	0	0	0	0	0	0	0	0	0	0	0	0	0	0	0	0	0	0	0	0	0	0	0
J9PAU7	Bromodomain adjacent to zinc finger domain 1B OS=Canis lupus familiaris OX=9615 GN=BAZ1B PE=4 SV=1	BAZ1B	0	0	0	0	0	0	0	0	0	0	0	0	0	0	0	0	0	0	0	0	0	0	0	0	0	0	0	0	0	0
E2RED7	Bromodomain adjacent to zinc finger domain 1B OS=Canis lupus familiaris OX=9615 GN=BAZ1B PE=4 SV=2	BAZ1B	0	0	0	0	0	0	0	0	0	0	0	0	0	0	0	0	0	0	0	0	0	0	0	0	0	0	0	0	0	0
E2QZ99	BRX1 biogenesis of ribosomes OS=Canis lupus familiaris OX=9615 GN=BRIX1 PE=4 SV=1	BRIX1	0	0	0	0	0	0	0	0	0	0	0	0	0	0	0	0	0	0	0	0	0	0	0	0	0	0	0	0	0	0
J9P711	BSD domain containing 1 OS=Canis lupus familiaris OX=9615 GN=BSDC1 PE=4 SV=1	BSDC1	0	0	0	0	0	0	0	0	0	0	0	0	0	0	0	0	0	0	0	1	0	0	0	0	0	0	0	0	0	1
E2QWR2	BSD domain containing 1 OS=Canis lupus familiaris OX=9615 GN=BSDC1 PE=4 SV=2	BSDC1	0	0	0	0	0	0	0	0	0	0	0	0	0	0	0	0	0	0	0	1	0	0	0	0	0	0	0	0	0	1
E2QWL4	B-TFIID TATA-box binding protein associated factor 1 OS=Canis lupus familiaris OX=9615 GN=BTAF1 PE=4 SV=2	BTAF1	0	0	0	0	0	0	0	0	0	0	0	0	0	0	0	0	0	0	0	0	0	0	0	0	0	0	0	0	0	0
F1PNG1	BUB3 mitotic checkpoint protein OS=Canis lupus familiaris OX=9615 GN=BUB3 PE=4 SV=2	BUB3	0	0	0	0	0	0	0	0	0	0	0	0	0	0	0	0	0	0	0	0	0	0	0	0	0	0	0	0	0	0
F1PC18	Bystin like OS=Canis lupus familiaris OX=9615 GN=BYSL PE=4 SV=2	BYSL	0	0	0	0	0	0	0	0	0	0	0	0	0	0	0	0	0	0	0	0	0	0	0	0	0	0	0	0	0	0
P30992	C5a anaphylatoxin chemotactic receptor 1 OS=Canis lupus familiaris OX=9615 GN=C5AR1 PE=2 SV=1	C5AR1	0	0	0	0	0	0	0	0	0	0	0	0	0	0	0	0	0	1	0	0	0	0	0	0	0	0	0	1	0	0
J9P0L8	C5a anaphylatoxin chemotactic receptor 1 OS=Canis lupus familiaris OX=9615 GN=C5AR1 PE=3 SV=1	C5AR1	0	0	0	0	0	0	0	0	0	0	0	0	0	0	0	0	0	1	0	0	0	0	0	0	0	0	0	1	0	0
E2R8W7	Calcium binding protein 39 OS=Canis lupus familiaris OX=9615 GN=CAB39 PE=4 SV=1	CAB39	0	0	0	0	0	0	0	0	0	0	0	0	0	0	0	0	0	0	0	0	0	0	0	0	0	0	0	0	0	0
J9NZK1	Calcium homeostasis endoplasmic reticulum protein OS=Canis lupus familiaris OX=9615 GN=CHERP PE=4 SV=1	CHERP	0	0	0	0	0	1	0	1	0	0	0	0	0	0	0	0	0	0	0	0	0	0	0	0	0	1	0	1	0	0
E2RHU5	Calcium homeostasis endoplasmic reticulum protein OS=Canis lupus familiaris OX=9615 GN=CHERP PE=4 SV=2	CHERP	0	0	0	0	0	1	0	1	0	0	0	0	0	0	0	0	0	0	0	0	0	0	0	0	0	1	0	1	0	0
E2RR74	Calcium/calmodulin dependent protein kinase II delta OS=Canis lupus familiaris OX=9615 GN=CAMK2D PE=4 SV=2	CAMK2D	0	0	0	0	0	0	0	0	0	0	0	0	0	0	0	0	0	0	0	0	0	0	0	0	0	0	0	0	0	0
B6CAN1	Calcium-transporting ATPase OS=Canis lupus familiaris OX=9615 PE=2 SV=1	0	0	0	0	0	0	0	0	0	0	0	0	0	0	0	0	0	0	0	0	0	0	0	0	0	0	0	0	0	0	0
J9P4U8	Calcyclin binding protein OS=Canis lupus familiaris OX=9615 GN=CACYBP PE=4 SV=1	CACYBP	0	0	0	0	0	0	0	0	0	0	0	0	0	0	0	0	0	0	0	0	0	0	0	0	0	0	0	0	0	0
E2REK6	Calmodulin 1 OS=Canis lupus familiaris OX=9615 GN=CALM1 PE=4 SV=1	CALM1	0	0	0	0	0	0	0	0	0	0	0	0	0	0	0	0	0	0	0	0	0	0	0	0	0	0	0	0	0	0
P24643	Calnexin OS=Canis lupus familiaris OX=9615 GN=CANX PE=1 SV=3	CANX	0	0	0	0	0	0	0	0	0	0	0	0	0	0	0	0	0	0	0	0	0	0	0	0	0	0	0	0	0	0
F6UZV8	Calpain 1 OS=Canis lupus familiaris OX=9615 GN=CAPN1 PE=3 SV=1	CAPN1	0	0	0	0	0	0	0	0	0	0	0	0	0	0	0	0	0	0	0	0	0	0	0	0	0	0	0	0	0	0
F1PMS4	Calpain 2 OS=Canis lupus familiaris OX=9615 GN=CAPN2 PE=3 SV=2	CAPN2	0	0	0	0	0	0	0	0	0	0	0	0	0	0	0	0	0	0	0	0	0	0	0	0	0	0	0	0	0	0
F1P975	Calpain 2 OS=Canis lupus familiaris OX=9615 GN=CAPN2 PE=3 SV=2	CAPN2	0	0	0	0	0	0	0	0	0	0	0	0	0	0	0	0	0	0	0	0	0	0	0	0	0	0	0	0	0	0
J9NT23	Calpain small subunit 1 OS=Canis lupus familiaris OX=9615 GN=CAPNS1 PE=4 SV=1	CAPNS1	0	0	0	0	0	0	0	0	0	0	0	0	0	0	0	0	0	0	0	0	0	0	0	0	0	0	0	0	0	0
F6UYJ9	Calreticulin OS=Canis lupus familiaris OX=9615 GN=CALR PE=3 SV=1	CALR	0	0	0	0	0	0	0	0	0	0	0	0	0	0	0	0	0	0	0	0	0	0	0	0	0	0	0	0	0	0
E2RN38	Calumenin OS=Canis lupus familiaris OX=9615 GN=CALU PE=4 SV=1	CALU	0	0	0	0	0	0	0	0	0	0	0	0	0	0	0	0	0	0	0	0	0	0	0	0	0	0	0	0	0	0
J9NUK4	cAMP regulated phosphoprotein 19 OS=Canis lupus familiaris OX=9615 GN=ARPP19 PE=3 SV=1	ARPP19	0	0	0	0	0	0	0	0	0	0	0	0	0	0	0	0	0	0	0	0	0	0	0	0	0	0	0	0	0	0
J9NWM2	cAMP responsive element binding protein 1 OS=Canis lupus familiaris OX=9615 GN=CREB1 PE=4 SV=1	CREB1	0	0	0	0	0	0	0	0	0	0	0	0	0	0	0	0	0	0	0	0	0	0	0	0	0	0	0	0	0	0
E2QWQ1	cAMP responsive element binding protein 1 OS=Canis lupus familiaris OX=9615 GN=CREB1 PE=4 SV=2	CREB1	0	0	0	0	0	0	0	0	0	0	0	0	0	0	0	0	0	0	0	0	0	0	0	0	0	0	0	0	0	0
F1PYJ0	cAMP responsive element binding protein 1 OS=Canis lupus familiaris OX=9615 GN=CREB1 PE=4 SV=2	CREB1	0	0	0	0	0	0	0	0	0	0	0	0	0	0	0	0	0	0	0	0	0	0	0	0	0	0	0	0	0	0
E2RDI0	Canopy FGF signaling regulator 3 OS=Canis lupus familiaris OX=9615 GN=CNPY3 PE=4 SV=1	CNPY3	0	0	0	0	0	0	0	0	0	0	0	0	0	0	0	0	0	0	0	0	0	0	0	0	0	0	0	0	0	0
E2RL97	Canopy FGF signaling regulator 4 OS=Canis lupus familiaris OX=9615 GN=CNPY4 PE=4 SV=2	CNPY4	0	0	0	0	0	0	0	0	0	0	0	0	0	0	0	0	0	0	0	0	0	0	0	0	0	0	0	0	0	0
E2QWD0	CAP-Gly domain containing linker protein 1 OS=Canis lupus familiaris OX=9615 GN=CLIP1 PE=4 SV=2	CLIP1	0	0	0	0	0	0	0	0	0	0	0	0	0	0	0	0	0	0	0	0	0	0	0	0	0	0	0	0	0	0
E2QWB0	CAP-Gly domain containing linker protein 1 OS=Canis lupus familiaris OX=9615 GN=CLIP1 PE=4 SV=2	CLIP1	0	0	0	0	0	0	0	0	0	0	0	0	0	0	0	0	0	0	0	0	0	0	0	0	0	0	0	0	0	0
E2R413	Capping actin protein gelsolin like OS=Canis lupus familiaris OX=9615 GN=CAPG PE=4 SV=2	CAPG	0	0	0	0	0	0	0	0	0	0	0	0	0	0	0	0	0	0	0	0	0	0	0	0	0	0	0	0	0	0
F1PQS3	Capping actin protein of muscle Z-line subunit beta OS=Canis lupus familiaris OX=9615 GN=CAPZB PE=4 SV=2	CAPZB	0	0	0	0	0	0	0	0	0	0	0	0	0	0	0	0	0	0	0	0	0	0	0	0	0	0	0	0	0	0
E2R830	Carboxypeptidase D OS=Canis lupus familiaris OX=9615 GN=CPD PE=4 SV=1	CPD	0	0	0	0	0	0	0	0	0	0	0	0	0	0	0	0	0	0	0	0	0	0	0	0	0	0	0	0	0	0
F1PGL5	Carboxypeptidase M OS=Canis lupus familiaris OX=9615 GN=CPM PE=4 SV=2	CPM	0	0	0	0	0	0	0	0	0	0	0	0	0	0	0	0	-1	-1	0	-1	0	0	0	0	0	0	-1	-1	0	-1
F1P9I9	Carboxypeptidase OS=Canis lupus familiaris OX=9615 GN=CTSA PE=3 SV=1	CTSA	0	0	0	0	0	0	0	0	0	0	0	0	0	0	0	0	0	0	0	0	0	0	0	0	0	0	0	0	0	0
F1PSP6	Carboxypeptidase OS=Canis lupus familiaris OX=9615 GN=SCPEP1 PE=3 SV=2	SCPEP1	0	0	0	0	0	0	0	0	0	0	0	0	0	0	0	0	0	0	0	0	0	0	0	0	0	0	0	0	0	0
E2R134	Carnosine dipeptidase 2 OS=Canis lupus familiaris OX=9615 GN=CNDP2 PE=4 SV=2	CNDP2	0	0	0	0	0	0	0	0	0	0	0	0	0	0	0	0	0	0	0	0	0	0	0	0	0	0	0	0	0	0
F1P8V7	Carnosine N-methyltransferase 1 OS=Canis lupus familiaris OX=9615 GN=CARNMT1 PE=4 SV=2	CARNMT1	0	0	0	0	0	0	0	0	0	0	0	0	0	0	0	0	0	0	0	0	0	0	0	0	0	0	0	0	0	0
F1P666	Casein kinase 2 alpha 2 OS=Canis lupus familiaris OX=9615 GN=CSNK2A2 PE=3 SV=2	CSNK2A2	0	0	0	0	0	0	0	0	0	0	0	0	0	0	0	0	0	0	0	0	0	0	0	0	0	0	0	0	0	0
E2QSS3	Caseinolytic mitochondrial matrix peptidase chaperone subunit OS=Canis lupus familiaris OX=9615 GN=CLPX PE=4 SV=1	CLPX	0	0	0	0	0	0	0	0	0	0	0	0	0	0	0	0	0	0	0	0	0	0	0	0	0	0	0	0	0	0
E2RB11	Caspase 10 OS=Canis lupus familiaris OX=9615 GN=CASP10 PE=3 SV=2	CASP10	0	0	0	0	0	0	0	0	0	0	0	0	0	0	0	0	0	0	0	0	0	0	0	0	0	0	0	0	0	0
J9NWK8	Caspase 6 OS=Canis lupus familiaris OX=9615 GN=CASP6 PE=3 SV=1	CASP6	0	0	0	0	0	0	0	0	0	0	0	0	0	0	0	0	0	0	0	0	0	0	0	0	0	0	0	0	0	0
Q38JA9	Caspase 8 OS=Canis lupus familiaris OX=9615 GN=CASP8 PE=2 SV=1	CASP8	0	0	0	0	0	0	0	0	0	0	0	0	0	0	0	0	0	0	0	0	0	0	0	0	0	0	0	0	0	0
O97492	Catalase OS=Canis lupus familiaris OX=9615 GN=CAT PE=1 SV=3	CAT	0	0	0	0	0	0	0	0	0	0	0	0	0	0	0	0	0	0	0	0	0	0	0	0	0	0	0	0	0	0
F1P8Z9	Catechol-O-methyltransferase OS=Canis lupus familiaris OX=9615 GN=COMT PE=4 SV=2	COMT	0	0	0	0	0	0	0	0	0	0	0	0	0	0	0	0	0	0	0	0	0	0	0	0	0	0	0	0	0	0
E2R9S7	Catenin alpha 1 OS=Canis lupus familiaris OX=9615 GN=CTNNA1 PE=4 SV=1	CTNNA1	0	0	0	0	0	0	0	0	0	0	0	0	0	0	0	0	0	0	0	0	0	0	0	0	0	0	0	0	0	0
E2RSA6	Catenin beta like 1 OS=Canis lupus familiaris OX=9615 GN=CTNNBL1 PE=4 SV=2	CTNNBL1	0	0	0	0	0	0	0	0	0	0	0	0	0	0	0	0	0	0	0	0	0	0	0	0	0	0	0	0	0	0
E2R6Q7	Cathepsin B OS=Canis lupus familiaris OX=9615 GN=CTSB PE=3 SV=1	CTSB	0	0	0	0	0	0	0	0	0	0	0	0	0	0	0	0	0	0	0	0	0	0	0	0	0	0	0	0	0	0
Q4LAL9	Cathepsin D OS=Canis lupus familiaris OX=9615 GN=CTSD PE=2 SV=1	CTSD	0	0	0	0	0	0	0	0	0	0	0	0	0	0	0	0	0	0	0	0	0	0	0	0	0	0	0	0	0	0
F6X9C1	Cathepsin H OS=Canis lupus familiaris OX=9615 GN=CTSH PE=3 SV=1	CTSH	0	0	0	0	0	0	0	0	0	0	0	0	0	0	0	0	0	0	0	0	0	0	0	0	0	0	0	0	0	0
Q3ZKN1	Cathepsin K OS=Canis lupus familiaris OX=9615 GN=CTSK PE=2 SV=1	CTSK	0	0	0	0	0	0	0	0	0	0	0	0	0	0	0	0	0	0	0	0	0	0	0	0	0	0	0	0	0	0
G1K2A7	Cathepsin K OS=Canis lupus familiaris OX=9615 GN=CTSK PE=3 SV=2	CTSK	0	0	0	0	0	0	0	0	0	0	0	0	0	0	0	0	0	0	0	0	0	0	0	0	0	0	0	0	0	0
Q8HY81	Cathepsin S OS=Canis lupus familiaris OX=9615 GN=CTSS PE=2 SV=1	CTSS	0	0	0	0	0	0	0	0	0	0	0	0	0	0	0	0	0	0	0	0	0	0	0	0	0	0	0	0	0	0
F1PAK0	Cathepsin S OS=Canis lupus familiaris OX=9615 GN=CTSS PE=3 SV=2	CTSS	0	0	0	0	0	0	0	0	0	0	0	0	0	0	0	0	0	0	0	0	0	0	0	0	0	0	0	0	0	0
P06871	Cationic trypsin OS=Canis lupus familiaris OX=9615 PE=2 SV=1	0	0	0	0	0	0	0	0	0	0	0	0	0	0	0	0	0	0	0	0	0	0	0	0	0	0	0	0	0	0	0
B1H0W0	Cation-independent mannose-6-phosphate/insulin-like growth factor 2 receptor protein OS=Canis lupus familiaris OX=9615 GN=IGF2R PE=2 SV=1	IGF2R	0	0	0	0	0	0	0	0	0	0	0	0	0	0	0	0	0	0	0	0	0	0	0	0	0	0	0	0	0	0
F1PRS5	Cation-transporting ATPase OS=Canis lupus familiaris OX=9615 GN=ATP13A1 PE=3 SV=2	ATP13A1	0	0	0	0	0	0	0	0	0	0	0	0	0	0	0	0	0	0	0	0	0	0	0	0	0	0	0	0	0	0
F1P861	Cbl proto-oncogene OS=Canis lupus familiaris OX=9615 GN=CBL PE=4 SV=2	CBL	0	0	0	0	0	0	0	0	0	0	0	0	0	0	0	0	0	0	0	0	0	0	0	0	0	0	0	0	0	0
E2R990	CCR4-NOT transcription complex subunit 1 OS=Canis lupus familiaris OX=9615 GN=CNOT1 PE=4 SV=2	CNOT1	0	0	0	0	0	0	0	0	0	0	0	0	0	0	0	0	0	0	0	0	0	0	0	0	0	0	0	0	0	0
F6XXD6	CCR4-NOT transcription complex subunit 3 OS=Canis lupus familiaris OX=9615 GN=CNOT3 PE=4 SV=1	CNOT3	0	0	0	0	0	0	0	0	0	0	0	0	0	0	0	0	0	0	0	0	0	0	0	0	0	0	0	0	0	0
E2RMU2	CCR4-NOT transcription complex subunit 7 OS=Canis lupus familiaris OX=9615 GN=CNOT7 PE=4 SV=1	CNOT7	0	0	0	0	0	0	0	0	0	0	0	0	0	0	0	0	0	0	0	0	0	0	0	0	0	0	0	0	0	0
F1PDR0	CD166 antigen OS=Canis lupus familiaris OX=9615 GN=ALCAM PE=4 SV=2	ALCAM	0	0	0	0	0	0	0	0	0	0	0	0	0	0	0	0	0	0	0	0	0	0	0	0	0	0	0	0	0	0
E2R687	CD180 molecule OS=Canis lupus familiaris OX=9615 GN=CD180 PE=4 SV=1	CD180	0	0	0	0	0	0	0	0	0	0	0	0	0	0	0	0	0	0	0	0	0	0	0	0	0	0	0	0	0	0
F1PUU5	CD2 associated protein OS=Canis lupus familiaris OX=9615 GN=CD2AP PE=4 SV=2	CD2AP	0	0	0	0	0	0	0	0	0	0	0	0	0	0	0	0	0	0	0	1	0	0	0	0	0	0	0	0	0	1
F1P9S0	CD2 cytoplasmic tail binding protein 2 OS=Canis lupus familiaris OX=9615 GN=CD2BP2 PE=4 SV=2	CD2BP2	0	0	0	0	0	0	0	0	0	0	0	0	0	0	0	0	0	0	0	0	0	0	0	0	0	0	0	0	0	0
D5IGC7	CD36 antigen OS=Canis lupus familiaris OX=9615 GN=CD36 PE=3 SV=1	CD36	0	0	0	0	0	0	0	0	0	0	0	0	0	0	0	0	0	0	0	0	0	0	0	0	0	0	0	0	0	0
F1PPC4	CD3e molecule associated protein OS=Canis lupus familiaris OX=9615 GN=CD3EAP PE=4 SV=2	CD3EAP	0	0	0	0	0	0	0	0	0	0	0	0	0	0	0	0	0	0	0	0	0	0	0	0	0	0	0	0	0	0
J9P423	CD44 antigen OS=Canis lupus familiaris OX=9615 GN=CD44 PE=4 SV=1	CD44	0	0	0	0	0	0	0	0	0	0	0	0	0	0	0	0	0	0	0	0	0	0	0	0	0	0	0	0	0	0
F1PTZ7	CD44 antigen OS=Canis lupus familiaris OX=9615 GN=CD44 PE=4 SV=2	CD44	0	0	0	0	0	0	0	0	0	0	0	0	0	0	0	0	0	0	0	0	0	0	0	0	0	0	0	0	0	0
J9P735	CD47 molecule OS=Canis lupus familiaris OX=9615 GN=CD47 PE=4 SV=1	CD47	0	0	0	0	0	0	0	0	0	0	0	0	0	0	0	0	0	0	0	0	0	0	0	0	0	0	0	0	0	0
F1P6D7	CD47 molecule OS=Canis lupus familiaris OX=9615 GN=CD47 PE=4 SV=2	CD47	0	0	0	0	0	0	0	0	0	0	0	0	0	0	0	0	0	0	0	0	0	0	0	0	0	0	0	0	0	0
A1Z2X6	CD47 OS=Canis lupus familiaris OX=9615 PE=2 SV=1	0	0	0	0	0	0	0	0	0	0	0	0	0	0	0	0	0	0	0	0	0	0	0	0	0	0	0	0	0	0	0
J9P5Q6	CD48 molecule OS=Canis lupus familiaris OX=9615 GN=CD48 PE=4 SV=1	CD48	0	0	0	0	0	0	0	0	0	0	0	0	0	0	0	0	0	0	0	0	0	0	0	0	0	0	0	0	0	0
Q9TTF1	CD86 molecule OS=Canis lupus familiaris OX=9615 GN=CD86 PE=2 SV=1	CD86	0	0	0	0	0	0	0	0	0	0	0	0	0	0	0	0	0	0	0	0	0	0	0	0	0	0	0	0	0	0
J9PA14	CD99 molecule OS=Canis lupus familiaris OX=9615 GN=CD99 PE=4 SV=1	CD99	0	0	0	0	0	0	0	0	0	0	0	0	0	0	0	0	0	0	0	0	0	0	0	0	0	0	0	0	0	0
A4GT58	Cdc42 GTPase-activating protein OS=Canis lupus familiaris OX=9615 GN=ARHGAP1 PE=2 SV=1	ARHGAP1	0	0	0	0	0	0	0	0	0	0	0	0	0	0	0	0	0	0	0	0	0	0	0	0	0	0	0	0	0	0
E2QTB7	CDK5 regulatory subunit associated protein 3 OS=Canis lupus familiaris OX=9615 GN=CDK5RAP3 PE=4 SV=1	CDK5RAP3	0	0	0	0	0	0	0	0	0	0	0	0	0	0	0	0	0	0	0	0	0	0	0	0	0	0	0	0	0	0
F6V322	CDK5 regulatory subunit associated protein 3 OS=Canis lupus familiaris OX=9615 GN=CDK5RAP3 PE=4 SV=1	CDK5RAP3	0	0	0	0	0	0	0	0	0	0	0	0	0	0	0	0	0	0	0	0	0	0	0	0	0	0	0	0	0	0
F1PWX8	CDKN2A interacting protein OS=Canis lupus familiaris OX=9615 GN=CDKN2AIP PE=4 SV=2	CDKN2AIP	0	0	0	0	0	0	0	0	0	0	0	0	0	0	0	0	0	0	0	0	0	0	0	0	0	0	0	0	0	0
F1PZS5	CDV3 homolog OS=Canis lupus familiaris OX=9615 GN=CDV3 PE=4 SV=2	CDV3	0	0	0	0	0	0	0	0	0	0	0	0	0	0	0	0	0	0	0	0	0	0	0	0	0	0	0	0	0	0
E2RKJ1	Cell cycle and apoptosis regulator 2 OS=Canis lupus familiaris OX=9615 GN=CCAR2 PE=4 SV=2	CCAR2	0	0	0	0	0	0	0	0	0	0	0	0	0	0	0	0	0	0	0	0	0	0	0	0	0	0	0	0	0	0
A0A140T8E0	Cell cycle associated protein 1 OS=Canis lupus familiaris OX=9615 GN=CAPRIN1 PE=4 SV=1	CAPRIN1	0	0	0	0	0	0	0	0	0	0	0	0	0	0	0	0	0	0	0	0	0	0	0	0	0	0	0	0	0	0
P60952	Cell division control protein 42 homolog OS=Canis lupus familiaris OX=9615 GN=CDC42 PE=2 SV=2	CDC42	0	0	0	0	0	0	0	0	0	0	0	0	0	0	0	0	0	0	0	0	0	0	0	0	0	0	0	0	0	0
E2RCN3	Cell division cycle 37 OS=Canis lupus familiaris OX=9615 GN=CDC37 PE=4 SV=1	CDC37	0	0	0	0	0	0	0	0	0	0	0	0	0	0	0	0	0	0	0	0	0	0	0	0	0	0	0	0	0	0
E2RLP4	Cell division cycle 5 like OS=Canis lupus familiaris OX=9615 GN=CDC5L PE=4 SV=1	CDC5L	0	0	0	0	0	0	0	0	-1	0	0	0	0	0	0	0	0	0	0	0	0	0	0	0	0	0	0	0	-1	0
A2SXS7	Cell division cycle 73 OS=Canis lupus familiaris OX=9615 GN=CDC73 PE=2 SV=1	CDC73	0	0	0	0	0	0	0	0	0	0	0	0	0	0	0	0	0	0	0	0	0	0	0	0	0	0	0	0	0	0
E2QS34	Cell division cycle and apoptosis regulator 1 OS=Canis lupus familiaris OX=9615 GN=CCAR1 PE=4 SV=1	CCAR1	0	0	0	0	0	0	0	0	0	0	0	0	0	0	0	0	0	0	0	0	0	0	0	0	0	0	0	0	0	0
J9P9A8	Cell division cycle protein 123 homolog OS=Canis lupus familiaris OX=9615 GN=CDC123 PE=3 SV=1	CDC123	0	0	0	0	0	0	0	0	0	0	0	0	0	0	0	0	0	0	0	0	0	0	0	0	0	0	0	0	0	0
E2RAV1	Cell division cycle protein 123 homolog OS=Canis lupus familiaris OX=9615 GN=CDC123 PE=3 SV=1	CDC123	0	0	0	0	0	0	0	0	0	0	0	0	0	0	0	0	0	0	0	0	0	0	0	0	0	0	0	0	0	0
J9JHU7	Centromere protein E OS=Canis lupus familiaris OX=9615 GN=CENPE PE=3 SV=1	CENPE	0	0	0	0	0	0	0	0	0	0	0	0	0	0	0	0	0	0	0	0	0	0	0	0	0	0	0	0	0	0
E2R200	Centromere protein E OS=Canis lupus familiaris OX=9615 GN=CENPE PE=3 SV=2	CENPE	0	0	0	0	0	0	0	0	0	0	0	0	0	0	0	0	0	0	0	0	0	0	0	0	0	0	0	0	0	0
F6X8I2	Centrosomal protein 170 OS=Canis lupus familiaris OX=9615 GN=CEP170 PE=4 SV=1	CEP170	0	0	0	0	0	0	0	0	-1	0	0	0	0	0	0	0	0	0	0	0	0	0	0	0	0	0	0	0	-1	0
E2QX76	Centrosomal protein 55 OS=Canis lupus familiaris OX=9615 GN=CEP55 PE=4 SV=1	CEP55	0	0	0	0	0	0	0	0	0	0	0	0	0	0	0	0	0	0	0	0	0	0	0	0	0	0	0	0	0	0
F6V0D8	Chaperonin containing TCP1 subunit 2 OS=Canis lupus familiaris OX=9615 GN=CCT2 PE=3 SV=1	CCT2	0	0	0	0	0	0	0	0	0	0	0	0	0	0	0	0	0	0	0	0	0	0	0	0	0	0	0	0	0	0
E2RLL6	Chaperonin containing TCP1 subunit 6A OS=Canis lupus familiaris OX=9615 GN=CCT6A PE=3 SV=2	CCT6A	0	0	0	0	0	0	0	0	0	0	0	0	0	0	0	0	0	0	0	0	0	0	0	0	0	0	0	0	0	0
E2RQ81	Chaperonin containing TCP1 subunit 8 OS=Canis lupus familiaris OX=9615 GN=CCT8 PE=3 SV=1	CCT8	0	0	0	0	0	0	0	0	0	0	0	0	0	0	0	0	0	0	0	0	0	0	0	0	0	0	0	0	0	0
E2RIU2	Charged multivesicular body protein 2A OS=Canis lupus familiaris OX=9615 GN=CHMP2A PE=3 SV=1	CHMP2A	0	0	0	0	0	0	0	0	0	0	0	0	0	0	0	0	0	0	0	0	0	0	0	0	0	0	0	0	0	0
E2R417	Charged multivesicular body protein 2B OS=Canis lupus familiaris OX=9615 GN=CHMP2B PE=3 SV=1	CHMP2B	0	0	0	0	0	0	0	0	0	0	0	0	0	0	0	0	0	0	0	0	0	0	0	0	0	0	0	0	0	0
E2RDX2	Charged multivesicular body protein 4B OS=Canis lupus familiaris OX=9615 GN=CHMP4B PE=3 SV=1	CHMP4B	0	0	0	0	0	0	0	0	0	0	0	0	0	0	0	0	0	0	0	0	0	0	0	0	0	0	0	0	0	0
E2RBX9	Charged multivesicular body protein 7 OS=Canis lupus familiaris OX=9615 GN=CHMP7 PE=3 SV=2	CHMP7	0	0	0	0	0	0	0	0	0	0	0	0	0	0	0	0	0	0	0	0	0	0	0	0	0	0	0	0	0	0
F1PBH0	Chloride intracellular channel protein OS=Canis lupus familiaris OX=9615 GN=CLIC1 PE=3 SV=1	CLIC1	0	0	0	0	0	0	0	0	0	0	0	0	0	0	0	0	0	0	0	0	0	0	0	0	0	0	0	0	0	0
F1PKI4	Chloride intracellular channel protein OS=Canis lupus familiaris OX=9615 GN=CLIC1 PE=3 SV=2	CLIC1	0	0	0	0	0	0	0	0	0	0	0	0	0	0	0	0	0	0	0	0	0	0	0	0	0	0	0	0	0	0
E2RGI4	Chloride intracellular channel protein OS=Canis lupus familiaris OX=9615 GN=CLIC4 PE=3 SV=1	CLIC4	0	0	0	0	0	0	0	0	0	0	0	0	0	0	0	0	0	0	0	0	0	0	0	0	0	0	0	0	0	0
L7N0B7	Chloride intracellular channel protein OS=Canis lupus familiaris OX=9615 GN=CLIC4 PE=3 SV=1	CLIC4	0	0	0	0	0	0	0	0	0	0	0	0	0	0	0	0	0	0	0	0	0	0	0	0	0	0	0	0	0	0
E2R9Q7	Chromatin target of PRMT1 OS=Canis lupus familiaris OX=9615 GN=CHTOP PE=4 SV=2	CHTOP	0	0	0	0	0	0	0	0	0	0	0	0	0	0	0	0	0	0	0	0	0	0	0	0	0	0	0	0	0	0
E2QYK6	Chromobox 5 OS=Canis lupus familiaris OX=9615 GN=CBX5 PE=4 SV=1	CBX5	0	0	0	0	0	0	0	0	0	0	0	0	0	0	0	0	0	0	0	0	0	0	0	0	0	0	0	0	0	0
J9NW81	Chromodomain helicase DNA binding protein 4 OS=Canis lupus familiaris OX=9615 GN=CHD4 PE=4 SV=1	CHD4	0	0	0	0	0	0	0	0	0	0	0	0	0	0	0	0	0	0	0	0	0	0	0	0	0	0	0	0	0	0
F1PQM3	Chromosome 27 C12orf10 homolog OS=Canis lupus familiaris OX=9615 GN=C27H12orf10 PE=4 SV=2	C27H12orf10	0	0	0	0	0	0	0	0	0	0	0	0	0	0	0	0	0	0	0	0	0	0	0	0	0	0	0	0	0	0
E2RFP3	Chromosome 27 C12orf57 homolog OS=Canis lupus familiaris OX=9615 GN=C27H12orf57 PE=4 SV=1	C27H12orf57	0	0	0	0	0	0	0	0	0	0	0	0	0	0	0	0	0	0	0	0	0	0	0	0	0	0	0	0	0	0
E2R5E7	Chromosome 5 C1orf123 homolog OS=Canis lupus familiaris OX=9615 GN=CZIB PE=4 SV=2	CZIB	0	0	0	0	0	0	0	0	0	0	0	0	0	0	0	0	0	0	0	0	0	0	0	0	0	0	0	0	0	0
J9NX44	Chromosome 7 C18orf25 homolog OS=Canis lupus familiaris OX=9615 GN=C7H18orf25 PE=4 SV=1	C7H18orf25	0	0	0	0	0	0	0	0	0	0	0	0	0	0	0	0	0	0	0	0	0	0	0	0	0	0	0	0	0	0
J9NYW1	Chromosome 8 open reading frame 33 OS=Canis lupus familiaris OX=9615 GN=C8orf33 PE=4 SV=1	C8orf33	0	0	0	0	0	0	0	0	0	0	0	0	0	0	0	0	0	0	0	0	0	0	0	0	0	0	0	0	0	0
F1P9J4	Chromosome 8 open reading frame 33 OS=Canis lupus familiaris OX=9615 GN=C8orf33 PE=4 SV=2	C8orf33	0	0	0	0	0	0	0	0	0	0	0	0	0	0	0	0	0	0	0	0	0	0	0	0	0	0	0	0	0	0
E2RI60	Chromosome 9 C17orf75 homolog OS=Canis lupus familiaris OX=9615 GN=C9H17orf75 PE=4 SV=2	C9H17orf75	0	0	0	0	0	0	0	0	0	0	0	0	0	0	0	0	0	0	0	0	0	0	0	0	0	0	0	0	0	0
F1Q1V0	Chromosome segregation 1 like OS=Canis lupus familiaris OX=9615 GN=CSE1L PE=4 SV=2	CSE1L	0	0	0	0	0	0	0	0	0	0	0	0	0	0	0	0	0	0	0	0	0	0	0	0	0	0	0	0	0	0
E2QYE5	Cilia and flagella associated protein 36 OS=Canis lupus familiaris OX=9615 GN=CFAP36 PE=4 SV=2	CFAP36	0	0	0	0	0	0	0	0	0	0	0	0	0	0	0	0	0	0	0	0	0	0	0	0	0	0	0	0	0	0
F1PV92	Citrate synthase OS=Canis lupus familiaris OX=9615 GN=CS PE=3 SV=2	CS	0	0	0	0	0	0	0	0	0	0	0	0	0	0	0	0	0	0	0	0	0	0	0	0	0	0	0	0	0	0
F1PHQ0	Clathrin heavy chain OS=Canis lupus familiaris OX=9615 GN=CLTC PE=3 SV=2	CLTC	0	0	0	0	0	0	0	0	0	0	0	0	0	0	0	0	0	0	0	0	0	0	0	0	0	0	0	0	0	0
F1PVV5	Clathrin interactor 1 OS=Canis lupus familiaris OX=9615 GN=CLINT1 PE=4 SV=2	CLINT1	0	0	0	0	0	0	0	0	0	0	0	0	0	0	0	0	0	0	0	0	0	0	0	0	0	0	0	0	0	0
E2RPI9	Clathrin light chain OS=Canis lupus familiaris OX=9615 GN=CLTA PE=3 SV=1	CLTA	0	0	0	0	0	0	0	0	0	0	0	0	0	0	0	0	0	0	0	0	0	0	0	0	0	0	0	0	0	0
E2RPI8	Clathrin light chain OS=Canis lupus familiaris OX=9615 GN=CLTA PE=3 SV=2	CLTA	0	0	0	0	0	0	0	0	0	0	0	0	0	0	0	0	0	0	0	0	0	0	0	0	0	0	0	0	0	0
F6X5M3	Clathrin light chain OS=Canis lupus familiaris OX=9615 GN=CLTB PE=3 SV=1	CLTB	0	0	0	0	0	0	0	0	0	0	0	0	0	0	0	0	0	0	0	0	0	0	0	0	0	0	0	0	0	0
F1PC28	Cleavage and polyadenylation specific factor 1 OS=Canis lupus familiaris OX=9615 GN=CPSF1 PE=4 SV=1	CPSF1	0	0	0	0	0	0	0	0	0	0	0	0	0	0	0	0	0	0	0	0	0	0	0	0	0	0	0	0	0	0
E2RHC1	Cleavage and polyadenylation specific factor 7 OS=Canis lupus familiaris OX=9615 GN=CPSF7 PE=4 SV=1	CPSF7	0	0	0	0	0	0	0	0	0	0	0	0	0	0	0	0	0	0	0	0	0	0	0	0	0	0	0	0	0	0
E2R0Y4	Cleavage and polyadenylation specific factor 7 OS=Canis lupus familiaris OX=9615 GN=CPSF7 PE=4 SV=2	CPSF7	0	0	0	0	0	0	0	0	0	0	0	0	0	0	0	0	0	0	0	0	0	0	0	0	0	0	0	0	0	0
E2R496	Cleavage and polyadenylation specificity factor subunit 2 OS=Canis lupus familiaris OX=9615 GN=CPSF2 PE=3 SV=1	CPSF2	0	0	0	0	0	0	0	0	0	0	0	0	0	0	0	0	0	0	0	0	0	0	0	0	0	0	0	0	0	0
J9P8Y3	Cleavage stimulation factor subunit 2 tau variant OS=Canis lupus familiaris OX=9615 GN=CSTF2T PE=4 SV=1	CSTF2T	0	0	0	0	0	0	0	0	0	0	0	0	0	0	0	0	0	0	0	0	0	0	0	0	0	0	0	0	0	0
E2R479	Cleavage stimulation factor subunit 3 OS=Canis lupus familiaris OX=9615 GN=CSTF3 PE=4 SV=1	CSTF3	0	0	0	0	0	0	0	0	0	0	0	0	0	0	0	0	0	0	0	0	0	0	0	0	0	0	0	0	0	0
E2R9L7	Clustered mitochondria protein homolog OS=Canis lupus familiaris OX=9615 GN=CLUH PE=3 SV=2	CLUH	0	0	0	0	0	0	0	0	0	0	0	0	0	0	0	0	0	0	0	0	0	0	0	0	0	0	0	0	0	0
J9P0X7	Coactosin like F-actin binding protein 1 OS=Canis lupus familiaris OX=9615 GN=COTL1 PE=4 SV=1	COTL1	0	0	0	0	0	0	0	0	0	0	0	0	0	0	0	0	0	0	0	0	0	0	0	0	0	0	0	0	0	0
F1PKX3	Coagulation factor XIII A chain OS=Canis lupus familiaris OX=9615 GN=F13A1 PE=4 SV=2	F13A1	0	0	0	0	0	0	0	0	0	0	0	0	0	0	0	0	0	0	0	0	0	0	0	0	0	0	0	0	0	0
F6Y3Y5	Coatomer protein complex subunit zeta 1 OS=Canis lupus familiaris OX=9615 GN=COPZ1 PE=4 SV=1	COPZ1	0	0	0	0	0	0	0	0	0	0	0	0	0	0	0	0	0	0	0	0	0	0	0	0	0	0	0	0	0	0
F1PU93	Coatomer subunit alpha OS=Canis lupus familiaris OX=9615 GN=COPA PE=4 SV=2	COPA	0	0	0	0	0	0	0	0	0	0	0	0	0	0	0	0	0	0	0	0	0	0	0	0	0	0	0	0	0	0
E2R9A2	Coatomer subunit beta OS=Canis lupus familiaris OX=9615 GN=COPB1 PE=4 SV=2	COPB1	0	0	0	0	0	0	0	0	0	0	0	0	0	0	0	0	0	0	0	0	0	0	0	0	0	0	0	0	0	0
E2R667	Coatomer subunit beta' OS=Canis lupus familiaris OX=9615 GN=COPB2 PE=3 SV=1	COPB2	0	0	0	0	0	0	0	0	0	0	0	0	0	0	0	0	0	0	0	0	0	0	0	0	0	0	0	0	0	0
F1PRT4	Coatomer subunit delta OS=Canis lupus familiaris OX=9615 GN=ARCN1 PE=3 SV=2	ARCN1	0	0	0	0	0	0	0	0	0	0	0	0	0	0	0	0	0	0	0	0	0	0	0	0	0	0	0	0	0	0
E2RAT6	Coatomer subunit epsilon OS=Canis lupus familiaris OX=9615 GN=COPE PE=3 SV=1	COPE	0	0	0	0	0	0	0	0	0	0	0	0	0	0	0	0	0	0	0	0	0	0	0	0	0	0	0	0	0	0
E2RPG9	Coatomer subunit gamma OS=Canis lupus familiaris OX=9615 GN=COPG1 PE=3 SV=2	COPG1	0	0	0	0	0	0	0	0	0	0	0	0	0	0	0	0	0	0	0	0	0	0	0	0	0	0	0	0	0	0
F1PHS7	Coatomer subunit gamma OS=Canis lupus familiaris OX=9615 GN=COPG2 PE=3 SV=2	COPG2	0	0	0	0	0	0	0	0	0	0	0	0	0	0	0	0	0	0	0	0	0	0	0	0	0	0	0	0	0	0
E2QUS9	Coenzyme Q10B OS=Canis lupus familiaris OX=9615 GN=COQ10B PE=3 SV=2	COQ10B	0	0	0	0	0	0	0	0	0	0	0	0	0	0	0	0	0	0	0	0	0	0	0	0	0	0	0	0	0	0
F1PQN5	Cofilin 1 OS=Canis lupus familiaris OX=9615 GN=CFL1 PE=3 SV=2	CFL1	0	0	0	0	0	0	0	0	0	0	0	0	0	0	0	0	0	0	0	0	0	0	0	0	0	0	0	0	0	0
J9JHV9	Coiled-coil domain containing 115 OS=Canis lupus familiaris OX=9615 GN=CCDC115 PE=4 SV=1	CCDC115	0	0	0	0	0	0	0	0	0	0	0	0	0	0	0	0	0	0	0	0	0	0	0	0	0	0	0	0	0	0
E2R9B8	Coiled-coil domain containing 12 OS=Canis lupus familiaris OX=9615 GN=CCDC12 PE=4 SV=1	CCDC12	0	0	0	0	0	0	0	0	0	0	0	0	0	0	0	0	0	0	0	0	0	0	0	0	0	0	0	0	0	0
E2R8W3	Coiled-coil domain containing 22 OS=Canis lupus familiaris OX=9615 GN=CCDC22 PE=4 SV=1	CCDC22	0	0	0	0	0	0	0	0	0	0	0	0	0	0	0	0	0	0	0	0	0	0	0	0	0	0	0	0	0	0
E2RBH4	Coiled-coil domain containing 47 OS=Canis lupus familiaris OX=9615 GN=CCDC47 PE=4 SV=1	CCDC47	0	0	0	0	0	0	0	0	0	0	0	0	0	0	0	0	0	0	0	0	0	0	0	0	0	0	0	0	0	0
F1PV35	Coiled-coil domain containing 50 OS=Canis lupus familiaris OX=9615 GN=CCDC50 PE=4 SV=2	CCDC50	0	0	0	0	0	0	0	0	0	0	0	0	0	0	0	0	0	0	0	0	0	0	0	0	0	0	0	0	0	0
E2RNH5	Coiled-coil domain containing 50 OS=Canis lupus familiaris OX=9615 GN=CCDC50 PE=4 SV=2	CCDC50	0	0	0	0	0	0	0	0	0	0	0	0	0	0	0	0	0	0	0	0	0	0	0	0	0	0	0	0	0	0
E2RQX1	Coiled-coil domain containing 6 OS=Canis lupus familiaris OX=9615 GN=CCDC6 PE=4 SV=2	CCDC6	0	0	0	0	0	0	0	0	0	0	0	0	0	0	0	0	0	0	0	0	0	0	0	0	0	0	0	0	0	0
E2R498	Coiled-coil domain containing 88A OS=Canis lupus familiaris OX=9615 GN=CCDC88A PE=4 SV=2	CCDC88A	0	0	0	0	0	0	0	0	0	0	0	0	0	0	0	0	0	0	0	0	0	0	0	0	0	0	0	0	0	0
F1P7Z8	Coiled-coil domain containing 93 OS=Canis lupus familiaris OX=9615 GN=CCDC93 PE=4 SV=2	CCDC93	0	0	0	0	0	0	0	0	0	0	0	0	0	0	0	0	0	0	0	0	0	0	0	0	0	0	0	0	0	0
E2RKJ9	Coilin OS=Canis lupus familiaris OX=9615 GN=COIL PE=4 SV=1	COIL	0	0	0	0	0	0	0	0	0	0	0	0	0	0	0	0	0	0	0	0	0	0	0	0	0	0	0	0	0	0
F6XHA7	Cold inducible RNA binding protein OS=Canis lupus familiaris OX=9615 GN=CIRBP PE=4 SV=1	CIRBP	0	0	0	0	0	0	0	0	0	0	0	0	0	0	0	0	0	0	0	0	0	0	0	0	0	0	0	0	0	0
F1PG95	Cold shock domain containing E1 OS=Canis lupus familiaris OX=9615 GN=CSDE1 PE=4 SV=2	CSDE1	0	0	0	0	0	0	0	0	0	0	0	0	0	0	0	0	0	0	0	0	0	0	0	0	0	0	0	0	0	0
F1PMG8	Collagen beta(1-O)galactosyltransferase 1 OS=Canis lupus familiaris OX=9615 GN=COLGALT1 PE=4 SV=2	COLGALT1	0	0	0	0	0	0	0	0	0	0	0	0	0	0	0	0	0	0	0	0	0	0	0	0	0	0	0	0	0	0
F1PG69	Collagen type III alpha 1 chain OS=Canis lupus familiaris OX=9615 GN=COL3A1 PE=4 SV=2	COL3A1	0	0	0	0	0	0	0	0	0	0	0	0	0	0	0	0	0	0	0	0	0	0	0	0	0	0	0	0	0	0
E2RK69	Collagen type IV alpha 3 binding protein OS=Canis lupus familiaris OX=9615 GN=COL4A3BP PE=4 SV=2	COL4A3BP	0	0	0	0	0	0	0	0	0	0	0	0	0	0	0	0	0	0	0	0	0	0	0	0	0	0	0	0	0	0
E2RJV2	Colony stimulating factor 1 receptor OS=Canis lupus familiaris OX=9615 GN=CSF1R PE=3 SV=2	CSF1R	0	0	0	0	0	0	0	0	0	0	0	0	0	0	0	0	0	0	0	0	0	0	0	0	0	0	0	0	0	0
E2RQ10	COMM domain containing 3 OS=Canis lupus familiaris OX=9615 GN=COMMD3 PE=4 SV=1	COMMD3	0	0	0	0	0	0	0	0	0	0	0	0	0	0	0	0	0	0	0	0	0	0	0	0	0	0	0	0	0	0
E2RCI3	COMM domain containing 9 OS=Canis lupus familiaris OX=9615 GN=COMMD9 PE=4 SV=1	COMMD9	0	0	0	0	0	0	0	0	0	0	0	0	0	0	0	0	0	0	0	0	0	0	0	0	0	0	0	0	0	0
F1PR95	Complement C1q binding protein OS=Canis lupus familiaris OX=9615 GN=C1QBP PE=4 SV=2	C1QBP	0	0	0	0	0	0	0	0	0	0	0	0	0	0	0	0	0	0	0	0	0	0	0	0	0	0	0	0	0	0
E2RHZ0	Condensin complex subunit 1 OS=Canis lupus familiaris OX=9615 GN=NCAPD2 PE=3 SV=2	NCAPD2	0	0	0	0	0	0	0	0	0	0	0	0	0	0	0	0	0	0	0	0	0	0	0	0	0	0	0	0	0	0
F1Q3I3	Condensin complex subunit 2 OS=Canis lupus familiaris OX=9615 GN=NCAPH PE=3 SV=2	NCAPH	0	0	0	0	0	0	0	0	-1	0	0	0	0	0	0	0	0	-1	0	0	0	0	0	0	0	0	0	-1	-1	0
E2REA8	COP9 signalosome subunit 2 OS=Canis lupus familiaris OX=9615 GN=COPS2 PE=4 SV=2	COPS2	0	0	0	0	0	0	0	0	-1	0	0	0	0	0	0	0	0	0	0	0	0	0	0	0	0	0	0	0	-1	0
E2RD70	COP9 signalosome subunit 3 OS=Canis lupus familiaris OX=9615 GN=COPS3 PE=4 SV=1	COPS3	0	0	0	0	0	0	0	0	0	0	0	0	0	0	0	0	0	0	0	0	0	0	0	0	0	0	0	0	0	0
E2RT55	COP9 signalosome subunit 4 OS=Canis lupus familiaris OX=9615 GN=COPS4 PE=4 SV=1	COPS4	-1	0	0	-1	0	0	0	0	0	0	0	0	0	0	0	0	0	0	0	0	-1	0	0	-1	0	0	0	0	0	0
E2QWE0	COP9 signalosome subunit 5 OS=Canis lupus familiaris OX=9615 GN=COPS5 PE=4 SV=1	COPS5	0	0	0	0	0	0	0	0	0	0	0	0	0	0	0	0	0	0	0	0	0	0	0	0	0	0	0	0	0	0
E2R9N5	Copine 1 OS=Canis lupus familiaris OX=9615 GN=CPNE1 PE=4 SV=1	CPNE1	0	0	0	0	0	0	0	0	0	0	0	0	0	0	0	0	0	0	0	0	0	0	0	0	0	0	0	0	0	0
Q9TT99	Copper transport protein ATOX1 OS=Canis lupus familiaris OX=9615 GN=ATOX1 PE=3 SV=1	ATOX1	0	0	0	0	0	0	0	0	0	0	0	0	0	0	0	0	0	0	0	0	0	0	0	0	0	0	0	0	0	0
F1PBC8	Copper transport protein ATOX1 OS=Canis lupus familiaris OX=9615 GN=ATOX1 PE=4 SV=2	ATOX1	0	0	0	0	0	0	0	0	0	0	0	0	0	0	0	0	0	0	0	0	0	0	0	0	0	0	0	0	0	0
F1PW12	Coproporphyrinogen oxidase OS=Canis lupus familiaris OX=9615 GN=CPOX PE=4 SV=2	CPOX	0	0	0	0	0	0	0	0	0	0	0	0	0	0	0	0	0	0	0	0	0	0	0	0	0	0	0	0	0	0
E2RCZ7	Core histone macro-H2A OS=Canis lupus familiaris OX=9615 GN=H2AFY PE=4 SV=1	H2AFY	0	0	0	0	0	0	0	0	0	0	0	0	0	0	0	0	0	0	0	0	0	0	0	0	0	0	0	0	0	0
E2REW4	Core-binding factor subunit beta OS=Canis lupus familiaris OX=9615 GN=CBFB PE=4 SV=2	CBFB	0	0	0	0	0	0	0	0	0	0	0	0	0	0	0	0	0	0	0	0	0	0	0	0	0	0	0	0	0	0
E2QSZ5	Coronin OS=Canis lupus familiaris OX=9615 GN=CORO1A PE=3 SV=1	CORO1A	0	0	0	0	0	0	0	0	0	0	0	0	0	0	0	0	0	0	0	0	0	0	0	0	0	0	0	0	0	0
E2R7N5	Coronin OS=Canis lupus familiaris OX=9615 GN=CORO1B PE=3 SV=1	CORO1B	0	0	0	0	0	0	0	0	0	0	0	0	0	0	0	0	0	0	0	0	0	0	0	0	0	0	0	0	0	0
F1Q1F6	Coronin OS=Canis lupus familiaris OX=9615 GN=CORO1C PE=3 SV=2	CORO1C	0	0	0	0	0	0	0	0	0	0	0	0	0	0	0	0	0	0	0	0	0	0	0	0	0	0	0	0	0	0
F1Q1Q0	Coronin OS=Canis lupus familiaris OX=9615 GN=CORO1C PE=3 SV=2	CORO1C	0	0	0	0	0	0	0	0	0	0	0	0	0	0	0	0	0	0	0	0	0	0	0	0	0	0	0	0	0	0
E2R4Z2	Coronin OS=Canis lupus familiaris OX=9615 GN=CORO7 PE=3 SV=2	CORO7	0	0	0	0	0	0	0	0	0	0	0	0	0	0	0	0	0	0	0	0	0	0	0	0	0	0	0	0	0	0
F1PAK2	Craniofacial development protein 1 OS=Canis lupus familiaris OX=9615 GN=CFDP1 PE=4 SV=1	CFDP1	0	0	0	0	0	0	0	0	0	0	0	0	0	0	0	0	0	0	0	0	0	0	0	0	0	0	0	0	0	0
P05124	Creatine kinase B-type OS=Canis lupus familiaris OX=9615 GN=CKB PE=1 SV=1	CKB	0	0	0	0	0	0	0	0	0	0	0	0	0	0	0	0	0	0	0	0	0	0	0	0	0	0	0	0	0	0
E2RF98	CRK like proto-oncogene adaptor protein OS=Canis lupus familiaris OX=9615 GN=CRKL PE=4 SV=2	CRKL	0	0	0	0	0	0	0	0	0	0	0	0	0	0	0	0	0	0	0	0	0	0	0	0	0	0	0	0	0	0
E2QWD3	CRK proto-oncogene adaptor protein OS=Canis lupus familiaris OX=9615 GN=CRK PE=4 SV=2	CRK	0	0	0	0	0	0	0	0	0	0	0	0	0	0	0	0	0	0	0	0	0	0	0	0	0	0	0	0	0	0
J9P5Z1	Crooked neck pre-mRNA splicing factor 1 OS=Canis lupus familiaris OX=9615 GN=CRNKL1 PE=4 SV=1	CRNKL1	0	0	0	0	0	0	0	0	0	0	0	0	0	0	0	0	0	0	0	0	0	0	0	0	0	0	0	0	0	0
F1PYE9	Crooked neck pre-mRNA splicing factor 1 OS=Canis lupus familiaris OX=9615 GN=CRNKL1 PE=4 SV=2	CRNKL1	0	0	0	0	0	0	0	0	0	0	0	0	0	0	0	0	0	0	0	0	0	0	0	0	0	0	0	0	0	0
E2R471	Crystallin lambda 1 OS=Canis lupus familiaris OX=9615 GN=CRYL1 PE=4 SV=2	CRYL1	0	0	0	0	0	0	0	0	0	0	0	0	0	0	0	0	0	0	0	0	0	0	0	0	0	0	0	0	0	0
E2R1Y2	CTD phosphatase subunit 1 OS=Canis lupus familiaris OX=9615 GN=CTDP1 PE=4 SV=2	CTDP1	0	0	0	0	0	0	0	0	0	0	0	0	0	0	0	0	0	0	0	0	0	0	0	0	0	0	0	0	0	0
F6X5G9	C-terminal binding protein 2 OS=Canis lupus familiaris OX=9615 GN=CTBP2 PE=3 SV=1	CTBP2	0	0	0	0	0	0	0	0	0	0	0	0	0	0	0	0	0	0	0	0	0	0	0	0	0	0	0	0	0	0
E2QUQ3	CTP synthase OS=Canis lupus familiaris OX=9615 GN=CTPS1 PE=3 SV=1	CTPS1	0	0	0	0	0	0	0	0	0	0	0	0	0	0	0	0	0	0	0	0	0	0	0	0	0	0	0	0	0	0
E2RSY3	C-type lectin domain containing 5A OS=Canis lupus familiaris OX=9615 GN=CLEC5A PE=4 SV=2	CLEC5A	0	0	0	0	0	0	0	0	0	0	0	0	0	0	0	0	0	0	0	0	0	0	0	0	0	0	0	0	0	0
F1P674	CUGBP Elav-like family member 2 OS=Canis lupus familiaris OX=9615 GN=CELF2 PE=4 SV=2	CELF2	0	0	0	0	0	0	0	0	0	0	0	0	0	0	0	0	0	0	0	0	0	0	0	0	0	0	0	0	0	0
E2R1V2	Cullin 1 OS=Canis lupus familiaris OX=9615 GN=CUL1 PE=3 SV=2	CUL1	0	0	0	0	0	0	0	0	0	0	0	0	0	0	0	0	0	0	0	0	0	0	0	0	0	0	0	0	0	0
E2QRU7	Cullin 2 OS=Canis lupus familiaris OX=9615 GN=CUL2 PE=3 SV=1	CUL2	0	0	0	0	0	0	0	0	0	0	0	0	0	0	0	0	0	0	0	0	0	0	0	0	0	0	0	0	0	0
F1PU58	Cullin 3 OS=Canis lupus familiaris OX=9615 GN=CUL3 PE=3 SV=1	CUL3	0	0	0	0	0	0	0	0	0	0	0	0	0	0	0	0	0	0	0	0	0	0	0	0	0	0	0	0	0	0
E2RMN1	Cullin 4B OS=Canis lupus familiaris OX=9615 GN=CUL4B PE=3 SV=2	CUL4B	0	0	0	0	0	0	0	0	0	0	0	0	0	0	0	0	0	0	0	0	0	0	0	0	0	0	0	0	0	0
F1P624	Cullin associated and neddylation dissociated 1 OS=Canis lupus familiaris OX=9615 GN=CAND1 PE=4 SV=1	CAND1	0	0	0	0	0	0	0	0	0	0	0	0	0	0	0	0	0	0	0	0	0	0	0	0	0	0	0	0	0	0
E2RJE9	CWF19 like 1 cell cycle control OS=Canis lupus familiaris OX=9615 GN=CWF19L1 PE=4 SV=2	CWF19L1	0	0	0	0	0	0	0	0	-1	0	-1	0	0	0	0	0	0	0	0	0	-1	0	0	0	0	0	0	0	-1	0
E2RGJ9	Cyclin dependent kinase 1 OS=Canis lupus familiaris OX=9615 GN=CDK1 PE=3 SV=1	CDK1	0	0	0	0	0	0	0	0	0	0	0	0	0	0	0	0	0	0	0	0	0	0	0	0	0	0	0	0	0	0
E2RLM4	Cyclin dependent kinase 6 OS=Canis lupus familiaris OX=9615 GN=CDK6 PE=3 SV=1	CDK6	0	0	0	0	0	0	0	0	0	0	0	0	0	0	0	0	0	0	0	0	0	0	0	0	0	0	0	0	0	0
F1PS73	Cystatin B OS=Canis lupus familiaris OX=9615 GN=CSTB PE=4 SV=2	CSTB	0	0	0	0	0	0	0	0	0	0	0	0	0	0	0	0	0	0	0	0	0	0	0	0	0	0	0	0	0	0
J9NYN2	Cysteine and glycine rich protein 1 OS=Canis lupus familiaris OX=9615 GN=CSRP1 PE=4 SV=1	CSRP1	0	0	0	0	0	0	0	0	0	0	0	0	0	0	0	0	0	0	0	0	0	0	0	0	0	0	0	0	0	0
E2RQW2	Cysteine and histidine rich domain containing 1 OS=Canis lupus familiaris OX=9615 GN=CHORDC1 PE=4 SV=2	CHORDC1	0	0	0	0	0	0	0	0	0	0	0	0	0	0	0	0	0	0	0	0	0	0	0	0	0	0	0	0	0	0
F1PAF7	Cysteine protease OS=Canis lupus familiaris OX=9615 GN=ATG4B PE=3 SV=2	ATG4B	0	0	0	0	0	0	0	0	0	0	0	0	0	0	0	0	0	0	0	0	0	0	0	0	0	0	0	0	0	0
F1PWR3	Cysteine rich with EGF like domains 2 OS=Canis lupus familiaris OX=9615 GN=CRELD2 PE=4 SV=2	CRELD2	0	0	0	0	0	0	0	0	0	0	0	0	0	0	0	0	0	0	0	0	0	0	0	0	0	0	0	0	0	0
F1PU34	Cysteinyl-tRNA synthetase OS=Canis lupus familiaris OX=9615 GN=CARS PE=3 SV=2	CARS	0	0	0	0	0	0	0	0	-1	0	0	0	0	0	0	-1	0	0	0	0	0	0	0	0	0	-1	0	0	-1	0
A7E3K7	Cytochrome b-245 beta chain OS=Canis lupus familiaris OX=9615 GN=CYBB PE=2 SV=1	CYBB	0	0	0	0	0	0	0	0	0	0	0	0	0	0	0	0	0	0	0	0	0	0	0	0	0	0	0	0	0	0
D9ILX1	Cytochrome b5A microsomal variant OS=Canis lupus familiaris OX=9615 GN=cyb5A PE=2 SV=1	cyb5A	0	0	0	0	0	0	0	0	0	0	0	0	0	0	0	0	0	0	0	0	0	0	0	0	0	0	0	0	0	0
E2RR27	Cytochrome b-c1 complex subunit 6 OS=Canis lupus familiaris OX=9615 GN=UQCRH PE=3 SV=1	UQCRH	0	0	0	0	0	0	0	0	-1	0	0	0	0	0	0	0	0	0	0	0	0	0	0	0	0	0	0	0	-1	0
F1PLP2	Cytochrome b-c1 complex subunit 7 OS=Canis lupus familiaris OX=9615 GN=UQCRB PE=3 SV=2	UQCRB	0	0	0	0	0	0	0	0	0	0	0	0	0	0	0	0	0	0	0	0	0	0	0	0	0	0	0	0	0	0
E2R1A6	Cytochrome b-c1 complex subunit Rieske mitochondrial OS=Canis lupus familiaris OX=9615 GN=UQCRFS1 PE=4 SV=1	UQCRFS1	0	0	0	0	0	0	0	0	0	0	0	0	0	0	0	0	0	0	0	0	0	0	0	0	0	0	0	0	0	0
P00011	Cytochrome c OS=Canis lupus familiaris OX=9615 GN=CYCS PE=1 SV=2	CYCS	0	0	0	0	0	0	0	0	0	0	0	0	0	0	0	0	0	0	0	0	0	0	0	0	0	0	0	0	0	0
E2QUA8	Cytochrome c oxidase subunit 4I1 OS=Canis lupus familiaris OX=9615 GN=COX4I1 PE=4 SV=1	COX4I1	0	0	0	0	0	0	0	0	0	0	0	0	0	0	0	0	0	0	0	0	0	0	0	0	0	0	0	0	0	0
F1P6A4	Cytochrome c oxidase subunit 5A mitochondrial OS=Canis lupus familiaris OX=9615 GN=COX5A PE=4 SV=2	COX5A	0	0	0	0	0	0	0	0	0	0	0	0	0	0	0	0	0	0	0	0	0	0	0	0	0	0	0	0	0	0
E2RHV9	Cytochrome c oxidase subunit 5B OS=Canis lupus familiaris OX=9615 GN=COX5B PE=4 SV=1	COX5B	0	0	0	0	0	0	0	0	0	0	0	0	0	0	0	0	0	0	0	0	0	0	0	0	0	0	0	0	0	0
E2R9R2	Cytochrome c oxidase subunit OS=Canis lupus familiaris OX=9615 GN=LOC612644 PE=3 SV=2	LOC612644	0	0	0	0	0	0	0	0	0	0	0	0	0	0	0	0	0	0	0	0	0	0	0	0	0	0	0	0	0	0
E2RB98	Cytochrome P450 family 51 subfamily A member 1 OS=Canis lupus familiaris OX=9615 GN=CYP51A1 PE=3 SV=2	CYP51A1	0	0	0	0	0	0	0	0	0	0	0	0	0	0	0	0	0	0	0	0	0	0	0	0	0	0	0	0	0	0
F1PGA8	Cytohesin 4 OS=Canis lupus familiaris OX=9615 GN=CYTH4 PE=4 SV=2	CYTH4	0	0	0	0	0	0	0	0	0	0	0	0	0	0	0	0	0	0	0	0	0	0	0	0	0	0	0	0	0	0
F1PDQ4	Cytoplasmic FMR1-interacting protein OS=Canis lupus familiaris OX=9615 GN=CYFIP1 PE=3 SV=2	CYFIP1	0	0	0	0	0	0	0	0	0	0	0	0	0	0	0	0	0	0	0	0	0	0	0	0	0	0	0	0	0	0
F1PEI2	Cytoskeleton associated protein 4 OS=Canis lupus familiaris OX=9615 GN=CKAP4 PE=4 SV=2	CKAP4	0	0	0	0	0	0	0	0	0	0	0	0	0	0	0	0	0	0	0	0	0	0	0	0	0	0	0	0	0	0
E2RSW0	Cytoskeleton associated protein 5 OS=Canis lupus familiaris OX=9615 GN=CKAP5 PE=4 SV=2	CKAP5	0	0	0	0	0	0	0	0	0	0	0	0	0	0	0	0	0	0	0	0	0	0	0	0	0	0	0	0	0	0
E2QYL1	Cytosolic iron-sulfur assembly component 2A OS=Canis lupus familiaris OX=9615 GN=CIAO2A PE=4 SV=2	CIAO2A	0	0	0	0	0	0	0	0	0	0	0	0	0	0	0	0	0	0	0	0	0	0	0	0	0	0	0	0	0	0
F1P6W7	Cytosolic iron-sulfur assembly component 2B OS=Canis lupus familiaris OX=9615 GN=CIAO2B PE=4 SV=2	CIAO2B	0	0	0	0	0	0	0	0	0	0	0	0	0	0	0	0	0	0	0	0	0	0	0	0	0	0	0	0	0	0
L7N0I9	D-3-phosphoglycerate dehydrogenase OS=Canis lupus familiaris OX=9615 GN=LOC608055 PE=3 SV=1	LOC608055	0	0	0	0	0	0	0	0	-1	-1	0	0	0	0	0	0	0	-1	0	0	0	0	0	0	0	0	0	-1	-1	-1
J9P9I6	D-3-phosphoglycerate dehydrogenase OS=Canis lupus familiaris OX=9615 GN=PHGDH PE=3 SV=1	PHGDH	0	0	0	0	0	0	0	0	-1	-1	0	0	0	0	0	0	0	-1	0	0	0	0	0	0	0	0	0	-1	-1	-1
J9P120	D-3-phosphoglycerate dehydrogenase OS=Canis lupus familiaris OX=9615 GN=PHGDH PE=3 SV=1	PHGDH	0	0	0	0	0	0	0	0	-1	-1	0	0	0	0	0	0	0	-1	0	0	0	0	0	0	0	0	0	-1	-1	-1
J9P987	DAB2 clathrin adaptor protein OS=Canis lupus familiaris OX=9615 GN=DAB2 PE=4 SV=1	DAB2	0	0	0	0	0	0	0	0	0	0	0	0	0	0	0	0	-1	-1	0	0	0	0	0	0	0	0	-1	-1	0	0
E2R9E3	Damage specific DNA binding protein 1 OS=Canis lupus familiaris OX=9615 GN=DDB1 PE=4 SV=1	DDB1	0	0	0	0	0	0	0	0	-1	0	0	0	0	0	0	0	0	0	0	0	0	0	0	0	0	0	0	0	-1	0
J9P7T2	D-aminoacyl-tRNA deacylase OS=Canis lupus familiaris OX=9615 PE=3 SV=1	0	0	0	0	0	0	0	0	0	0	0	0	0	0	0	0	0	0	0	0	0	0	0	0	0	0	0	0	0	0	0
J9P972	DAZ associated protein 1 OS=Canis lupus familiaris OX=9615 GN=DAZAP1 PE=4 SV=1	DAZAP1	0	0	0	0	0	0	0	0	0	0	0	0	0	0	0	0	0	0	0	0	0	0	0	0	0	0	0	0	0	0
F6X976	DCN1-like protein OS=Canis lupus familiaris OX=9615 GN=DCUN1D1 PE=4 SV=1	DCUN1D1	0	0	0	0	0	0	0	0	0	0	0	0	0	0	0	0	0	0	0	0	0	0	0	0	0	0	0	0	0	0
F1P9F9	DDB1 and CUL4 associated factor 1 OS=Canis lupus familiaris OX=9615 GN=DCAF1 PE=4 SV=2	DCAF1	0	0	0	0	1	0	0	0	0	0	0	0	0	0	0	0	0	0	0	0	0	0	0	0	1	0	0	0	0	0
F6V659	DEAD-box helicase 1 OS=Canis lupus familiaris OX=9615 GN=DDX1 PE=4 SV=1	DDX1	0	0	0	0	0	0	0	0	0	0	0	0	0	0	0	0	0	0	0	0	0	0	0	0	0	0	0	0	0	0
F1PID8	DEAD-box helicase 17 OS=Canis lupus familiaris OX=9615 GN=DDX17 PE=3 SV=2	DDX17	0	0	0	0	0	0	0	0	0	0	0	0	0	0	0	0	0	0	0	0	0	0	0	0	0	0	0	0	0	0
E2RR50	DEAD-box helicase 19A OS=Canis lupus familiaris OX=9615 GN=DDX19A PE=4 SV=1	DDX19A	0	0	0	0	0	0	0	0	0	0	0	0	0	0	0	0	0	0	0	0	0	0	0	0	0	0	0	0	0	0
E2RTL6	DEAD-box helicase 23 OS=Canis lupus familiaris OX=9615 GN=DDX23 PE=4 SV=1	DDX23	0	0	0	0	0	0	0	0	0	0	-1	0	0	0	0	0	0	0	0	0	-1	0	0	0	0	0	0	0	0	0
J9P9C6	DEAD-box helicase 27 OS=Canis lupus familiaris OX=9615 GN=DDX27 PE=3 SV=1	DDX27	0	0	0	0	0	0	0	0	0	0	0	0	0	0	0	0	0	0	0	0	0	0	0	0	0	0	0	0	0	0
E2RFF1	DEAD-box helicase 42 OS=Canis lupus familiaris OX=9615 GN=DDX42 PE=4 SV=1	DDX42	0	0	0	0	0	0	0	0	-1	0	0	0	0	0	0	0	0	0	0	0	0	0	0	0	0	0	0	0	-1	0
F1PK90	DEAD-box helicase 46 OS=Canis lupus familiaris OX=9615 GN=DDX46 PE=4 SV=2	DDX46	0	0	0	0	0	0	0	0	0	0	0	0	0	0	0	0	0	0	0	0	0	0	0	0	0	0	0	0	0	0
E2RN03	DEAD-box helicase 47 OS=Canis lupus familiaris OX=9615 GN=DDX47 PE=3 SV=2	DDX47	0	0	0	0	0	0	0	0	0	0	0	0	0	0	0	0	0	0	0	0	0	0	0	0	0	0	0	0	0	0
F1PEA6	DEAD-box helicase 5 OS=Canis lupus familiaris OX=9615 GN=DDX5 PE=3 SV=2	DDX5	0	0	0	0	0	0	0	0	0	0	0	0	0	0	0	0	0	0	0	0	0	0	0	0	0	0	0	0	0	0
E2R4Z9	DEAD-box helicase 59 OS=Canis lupus familiaris OX=9615 GN=DDX59 PE=4 SV=2	DDX59	0	0	0	0	0	0	0	0	0	0	0	0	0	0	0	0	0	0	0	0	0	0	0	0	0	0	0	0	0	0
E2RR01	DEAD-box helicase 6 OS=Canis lupus familiaris OX=9615 GN=DDX6 PE=3 SV=1	DDX6	0	0	0	0	0	0	0	0	0	0	0	0	0	0	0	0	0	0	0	0	0	0	0	0	0	0	0	0	0	0
E2R2U3	DEAH-box helicase 15 OS=Canis lupus familiaris OX=9615 GN=DHX15 PE=4 SV=1	DHX15	0	0	0	0	0	0	0	0	0	0	0	0	0	0	0	0	0	0	0	0	0	0	0	0	0	0	0	0	0	0
E2RC56	DEAH-box helicase 38 OS=Canis lupus familiaris OX=9615 GN=DHX38 PE=4 SV=1	DHX38	0	0	0	0	0	0	0	0	0	0	0	0	0	0	0	0	0	0	0	0	0	0	0	0	0	0	0	0	0	0
E2R9R9	DEAH-box helicase 8 OS=Canis lupus familiaris OX=9615 GN=DHX8 PE=4 SV=2	DHX8	0	0	0	0	0	0	0	0	0	0	0	0	0	0	0	0	0	0	0	0	0	0	0	0	0	0	0	0	0	0
F1P6P0	Death associated protein 3 OS=Canis lupus familiaris OX=9615 GN=DAP3 PE=4 SV=2	DAP3	0	0	0	0	0	0	0	0	0	0	0	0	0	0	0	0	0	0	0	0	0	0	0	0	0	0	0	0	0	0
E2RS92	Death associated protein 3 OS=Canis lupus familiaris OX=9615 GN=DAP3 PE=4 SV=2	DAP3	0	0	0	0	0	0	0	0	0	0	0	0	0	0	0	0	0	0	0	0	0	0	0	0	0	0	0	0	0	0
E2RNR3	Decapping enzyme scavenger OS=Canis lupus familiaris OX=9615 GN=DCPS PE=4 SV=2	DCPS	0	0	0	0	0	0	0	0	0	0	0	0	0	0	0	0	0	0	0	0	0	0	0	0	0	0	0	0	0	0
J9P6I4	Dedicator of cytokinesis 10 OS=Canis lupus familiaris OX=9615 GN=DOCK10 PE=3 SV=1	DOCK10	0	0	0	0	0	0	0	0	0	0	0	0	0	0	0	0	0	0	0	0	0	0	0	0	0	0	0	0	0	0
F1PSB3	Dedicator of cytokinesis 10 OS=Canis lupus familiaris OX=9615 GN=DOCK10 PE=3 SV=2	DOCK10	0	0	0	0	0	0	0	0	0	0	0	0	0	0	0	0	0	0	0	0	0	0	0	0	0	0	0	0	0	0
F1P907	Dedicator of cytokinesis 2 OS=Canis lupus familiaris OX=9615 GN=DOCK2 PE=3 SV=2	DOCK2	0	0	0	0	0	0	0	0	0	0	0	0	0	0	0	0	0	0	0	0	0	0	0	0	0	0	0	0	0	0
E2RAA6	Dedicator of cytokinesis 8 OS=Canis lupus familiaris OX=9615 GN=DOCK8 PE=3 SV=1	DOCK8	0	0	0	0	0	0	0	0	0	0	0	0	0	0	0	0	0	0	0	0	0	0	0	0	0	0	0	0	0	0
F1PPL5	Dehydrogenase/reductase 13 OS=Canis lupus familiaris OX=9615 GN=DHRS13 PE=4 SV=1	DHRS13	0	0	0	0	0	0	0	0	0	0	0	0	0	0	0	0	0	0	0	0	0	0	0	0	0	0	0	0	0	0
F1P9G4	DEK proto-oncogene OS=Canis lupus familiaris OX=9615 GN=DEK PE=4 SV=2	DEK	0	0	0	0	0	0	0	0	0	0	0	0	0	0	0	0	0	0	0	0	0	0	0	0	0	0	0	0	0	0
F1PRV8	Deleted in malignant brain tumors 1 OS=Canis lupus familiaris OX=9615 GN=DMBT1 PE=4 SV=2	DMBT1	0	0	0	0	0	0	0	0	0	0	0	0	0	0	0	0	0	0	0	0	0	0	0	0	0	0	0	0	0	0
E2QYZ0	Delta-1-pyrroline-5-carboxylate synthase OS=Canis lupus familiaris OX=9615 GN=ALDH18A1 PE=3 SV=1	ALDH18A1	0	0	0	0	0	0	0	0	0	0	0	0	0	0	0	0	0	0	0	0	0	0	0	0	0	0	0	0	0	0
E2R3N2	Delta-1-pyrroline-5-carboxylate synthase OS=Canis lupus familiaris OX=9615 GN=ALDH18A1 PE=3 SV=2	ALDH18A1	0	0	0	0	0	0	0	0	0	0	0	0	0	0	0	0	0	0	0	0	0	0	0	0	0	0	0	0	0	0
J9NSD0	Density-regulated protein OS=Canis lupus familiaris OX=9615 GN=DENR PE=3 SV=1	DENR	0	0	0	0	0	0	0	0	0	0	0	0	0	0	0	0	0	0	0	0	0	0	0	0	0	0	0	0	0	0
E2R4Y3	Deoxyhypusine hydroxylase OS=Canis lupus familiaris OX=9615 GN=DOHH PE=3 SV=1	DOHH	0	0	0	-1	0	0	0	0	0	0	0	0	0	0	0	0	0	0	0	0	0	0	0	-1	0	0	0	0	0	0
E2RCQ1	Deoxynucleotidyltransferase terminal interacting protein 1 OS=Canis lupus familiaris OX=9615 GN=DNTTIP1 PE=4 SV=2	DNTTIP1	0	0	0	0	0	0	0	0	0	0	0	0	0	0	0	0	0	0	0	0	0	0	0	0	0	0	0	0	0	0
J9JHU4	Deoxyribonuclease 2 lysosomal OS=Canis lupus familiaris OX=9615 GN=DNASE2 PE=4 SV=1	DNASE2	0	0	0	0	0	0	0	0	0	0	0	0	0	0	0	0	0	0	0	0	0	0	0	0	0	0	0	0	0	0
F1PSR6	Deoxyribonuclease 2 lysosomal OS=Canis lupus familiaris OX=9615 GN=DNASE2 PE=4 SV=2	DNASE2	0	0	0	0	0	0	0	0	0	0	0	0	0	0	0	0	0	0	0	0	0	0	0	0	0	0	0	0	0	0
F1PWT3	Deoxyribonuclease OS=Canis lupus familiaris OX=9615 GN=DNASE1L1 PE=3 SV=2	DNASE1L1	0	0	0	0	0	0	0	0	0	0	0	0	0	0	0	0	0	0	0	0	0	0	0	0	0	0	0	0	0	0
F1PPB6	Deoxyribose-phosphate aldolase OS=Canis lupus familiaris OX=9615 GN=DERA PE=4 SV=2	DERA	0	0	0	0	0	0	0	0	0	0	0	0	0	0	0	0	0	0	0	0	0	0	0	0	0	0	0	0	0	0
E2RRF8	Deoxyuridine triphosphatase OS=Canis lupus familiaris OX=9615 GN=DUT PE=4 SV=2	DUT	0	0	0	0	0	0	0	0	0	0	0	0	0	0	0	0	0	0	0	0	0	0	0	0	0	0	0	0	0	0
Q5XFN2	Desmin OS=Canis lupus familiaris OX=9615 GN=DES PE=3 SV=3	DES	0	0	0	0	0	0	0	0	0	0	0	0	0	0	0	0	0	0	0	0	0	0	0	0	0	0	0	0	0	0
J9P0A6	Developmentally regulated GTP binding protein 1 OS=Canis lupus familiaris OX=9615 GN=DRG1 PE=4 SV=1	DRG1	0	0	0	0	0	0	0	0	0	0	0	0	0	0	0	0	0	0	0	0	0	0	0	0	0	0	0	0	0	0
E2RJ29	Developmentally regulated GTP binding protein 2 OS=Canis lupus familiaris OX=9615 GN=DRG2 PE=4 SV=1	DRG2	0	0	0	0	0	0	0	-1	-1	0	0	0	0	0	0	0	0	0	0	0	0	0	0	0	0	0	0	-1	-1	0
F6V8G4	DExD-box helicase 21 OS=Canis lupus familiaris OX=9615 GN=DDX21 PE=4 SV=1	DDX21	0	0	0	0	0	0	0	0	0	0	0	0	0	0	0	0	0	0	0	0	0	0	0	0	0	0	0	0	0	0
E2QY95	DExD-box helicase 39A OS=Canis lupus familiaris OX=9615 GN=DDX39A PE=4 SV=1	DDX39A	0	0	0	0	0	0	0	0	0	0	0	0	0	0	0	0	0	0	0	0	0	0	0	0	0	0	0	0	0	0
E2RNT3	DExH-box helicase 9 OS=Canis lupus familiaris OX=9615 GN=DHX9 PE=4 SV=1	DHX9	0	0	0	0	0	0	0	0	0	0	0	0	0	0	0	0	0	0	0	0	0	0	0	0	0	0	0	0	0	0
A1DZY5	Diablo IAP-binding mitochondrial protein OS=Canis lupus familiaris OX=9615 GN=DIABLO PE=2 SV=1	DIABLO	0	0	0	0	0	0	0	0	0	0	0	0	0	0	0	0	0	0	0	0	0	0	0	0	0	0	0	0	0	0
F1PZE5	Diaphanous related formin 1 OS=Canis lupus familiaris OX=9615 GN=DIAPH1 PE=4 SV=2	DIAPH1	0	0	0	0	0	0	0	0	0	0	0	0	0	0	0	0	0	0	0	0	0	0	0	0	0	0	0	0	0	0
J9P4U9	Dicarbonyl and L-xylulose reductase OS=Canis lupus familiaris OX=9615 GN=DCXR PE=3 SV=1	DCXR	0	0	0	0	0	0	0	0	-1	0	0	0	0	0	0	0	0	0	0	0	0	0	0	0	0	0	0	0	-1	0
E2QY46	Dicarbonyl and L-xylulose reductase OS=Canis lupus familiaris OX=9615 GN=DCXR PE=4 SV=1	DCXR	0	0	0	0	0	0	0	0	-1	0	0	0	0	0	0	0	0	0	0	0	0	0	0	0	0	0	0	0	-1	0
E2RM20	Dihydrolipoamide acetyltransferase component of pyruvate dehydrogenase complex OS=Canis lupus familiaris OX=9615 GN=PDHX PE=3 SV=1	PDHX	0	0	0	0	0	0	0	0	0	0	0	0	0	0	0	0	0	0	0	0	0	0	0	0	0	0	0	0	0	0
E2R0H0	Dihydrolipoamide S-succinyltransferase OS=Canis lupus familiaris OX=9615 GN=DLST PE=4 SV=1	DLST	0	0	0	0	0	0	0	0	0	0	0	0	0	0	0	0	0	0	0	0	0	0	0	0	0	0	0	0	0	0
P49819	Dihydrolipoyl dehydrogenase mitochondrial OS=Canis lupus familiaris OX=9615 GN=DLD PE=1 SV=1	DLD	0	0	0	0	0	0	0	0	0	0	0	0	0	0	0	0	0	0	0	0	0	0	0	0	0	0	0	0	0	0
F1P9U4	Dihydropyrimidinase like 2 OS=Canis lupus familiaris OX=9615 GN=DPYSL2 PE=4 SV=2	DPYSL2	0	0	0	0	0	0	0	0	0	0	0	0	0	0	0	0	0	0	0	0	0	0	0	0	0	0	0	0	0	0
O97578	Dipeptidyl peptidase 1 (Fragment) OS=Canis lupus familiaris OX=9615 GN=CTSC PE=1 SV=1	CTSC	0	0	0	0	0	0	0	0	0	0	0	0	0	0	0	0	0	0	0	0	0	0	0	0	0	0	0	0	0	0
F1PSK8	Dipeptidyl peptidase 1 OS=Canis lupus familiaris OX=9615 GN=CTSC PE=3 SV=1	CTSC	0	0	0	0	0	0	0	0	0	0	0	0	0	0	0	0	0	0	0	0	0	0	0	0	0	0	0	0	0	0
J9P219	Dipeptidyl peptidase 1 OS=Canis lupus familiaris OX=9615 GN=CTSC PE=3 SV=1	CTSC	0	0	0	0	0	0	0	0	0	0	0	0	0	0	0	0	0	0	0	0	0	0	0	0	0	0	0	0	0	0
F1PP87	Dipeptidyl peptidase 3 OS=Canis lupus familiaris OX=9615 GN=DPP3 PE=3 SV=1	DPP3	0	0	0	0	0	0	0	0	0	0	0	0	0	0	0	0	0	0	0	0	0	0	0	0	0	0	0	0	0	0
F6XH37	Dipeptidyl peptidase 7 OS=Canis lupus familiaris OX=9615 GN=DPP7 PE=4 SV=1	DPP7	0	0	0	0	0	0	0	0	0	0	0	0	0	0	0	0	0	0	0	-1	0	0	0	0	0	0	0	0	0	-1
E2R8Z1	Dipeptidyl peptidase 9 OS=Canis lupus familiaris OX=9615 GN=DPP9 PE=3 SV=1	DPP9	0	0	0	0	0	0	0	0	0	0	0	0	0	0	0	0	0	0	0	0	0	0	0	0	0	0	0	0	0	0
E2QYJ9	Diphosphomevalonate decarboxylase OS=Canis lupus familiaris OX=9615 GN=MVD PE=3 SV=1	MVD	0	0	0	0	0	0	0	0	0	0	0	0	0	0	0	0	0	0	0	0	0	0	0	0	0	0	0	0	0	0
E2RNY6	DIS3 homolog exosome endoribonuclease and 3'-5' exoribonuclease OS=Canis lupus familiaris OX=9615 GN=DIS3 PE=3 SV=1	DIS3	0	0	0	0	0	0	0	0	0	0	0	0	0	0	0	0	0	0	0	0	0	0	0	0	0	0	0	0	0	0
F6X907	Disco interacting protein 2 homolog B OS=Canis lupus familiaris OX=9615 GN=DIP2B PE=4 SV=1	DIP2B	0	0	0	0	0	0	0	0	0	0	0	0	0	0	0	0	0	0	0	0	0	0	0	0	0	0	0	0	0	0
J9P3M0	DLG associated protein 5 OS=Canis lupus familiaris OX=9615 GN=DLGAP5 PE=4 SV=1	DLGAP5	0	0	0	0	0	0	0	0	0	0	0	0	0	0	0	0	0	0	0	0	0	0	0	0	0	0	0	0	0	0
E2RHC6	DNA (cytosine-5)-methyltransferase OS=Canis lupus familiaris OX=9615 GN=DNMT1 PE=3 SV=2	DNMT1	0	0	0	0	0	0	-1	-1	-1	0	0	0	0	0	0	0	0	0	0	0	0	0	0	0	0	0	-1	-1	-1	0
E2QUJ5	DNA damage inducible 1 homolog 2 OS=Canis lupus familiaris OX=9615 GN=DDI2 PE=4 SV=1	DDI2	0	0	0	0	0	0	0	0	0	0	0	0	0	0	0	0	0	0	0	0	0	0	0	0	0	0	0	0	0	0
F6V9Q0	DNA fragmentation factor subunit alpha OS=Canis lupus familiaris OX=9615 GN=DFFA PE=4 SV=1	DFFA	0	0	0	0	0	0	0	0	0	0	0	0	0	0	0	0	0	0	0	0	0	0	0	0	0	0	0	0	0	0
F1PR47	DNA helicase OS=Canis lupus familiaris OX=9615 GN=MCM2 PE=3 SV=2	MCM2	0	0	0	0	0	0	0	0	0	0	0	0	0	0	0	0	0	0	0	0	0	0	0	0	0	0	0	0	0	0
E2RF73	DNA helicase OS=Canis lupus familiaris OX=9615 GN=MCM3 PE=3 SV=2	MCM3	0	0	0	0	0	0	0	0	0	0	0	0	0	0	0	0	0	0	0	0	0	0	0	0	0	0	0	0	0	0
F6V1U9	DNA helicase OS=Canis lupus familiaris OX=9615 GN=MCM4 PE=3 SV=1	MCM4	0	0	0	0	0	0	0	0	0	0	0	0	0	0	0	0	0	0	0	0	0	0	0	0	0	0	0	0	0	0
F1P8U8	DNA helicase OS=Canis lupus familiaris OX=9615 GN=MCM5 PE=3 SV=2	MCM5	0	0	0	0	0	0	0	0	0	0	0	0	0	0	0	0	0	0	0	0	0	0	0	0	0	0	0	0	0	0
E2RD79	DNA helicase OS=Canis lupus familiaris OX=9615 GN=MCM6 PE=3 SV=1	MCM6	0	0	0	0	0	0	0	0	0	0	0	0	0	0	0	0	0	0	0	0	0	0	0	0	0	0	0	0	0	0
F6URE1	DNA ligase OS=Canis lupus familiaris OX=9615 GN=LIG1 PE=3 SV=1	LIG1	0	0	0	0	0	0	0	0	-1	0	0	0	0	0	0	0	0	0	0	0	0	0	0	0	0	0	0	0	-1	0
F1PM37	DNA mismatch repair protein OS=Canis lupus familiaris OX=9615 GN=MSH2 PE=3 SV=2	MSH2	0	0	0	0	0	0	0	0	0	0	0	0	0	0	0	0	0	0	0	0	0	0	0	0	0	0	0	0	0	0
E2RHW0	DNA polymerase delta 3 accessory subunit OS=Canis lupus familiaris OX=9615 GN=POLD3 PE=4 SV=2	POLD3	0	0	0	0	0	0	0	0	0	0	0	0	0	0	0	0	0	0	0	0	0	0	0	0	0	0	0	0	0	0
E2RT45	DNA polymerase delta interacting protein 3 OS=Canis lupus familiaris OX=9615 GN=POLDIP3 PE=4 SV=2	POLDIP3	0	0	0	0	-1	0	0	0	0	0	0	0	0	0	0	0	0	0	0	0	0	0	0	0	-1	0	0	0	0	0
F1PS15	DNA polymerase delta interacting protein 3 OS=Canis lupus familiaris OX=9615 GN=POLDIP3 PE=4 SV=2	POLDIP3	0	0	0	0	-1	0	0	0	0	0	0	0	0	0	0	0	0	0	0	0	0	0	0	0	-1	0	0	0	0	0
J9P0Z6	DNA polymerase epsilon 3 accessory subunit OS=Canis lupus familiaris OX=9615 GN=POLE3 PE=4 SV=1	POLE3	0	0	0	0	0	0	0	0	0	0	0	0	0	0	0	0	0	0	0	0	0	0	0	0	0	0	0	0	0	0
F1Q4D5	DNA polymerase epsilon catalytic subunit OS=Canis lupus familiaris OX=9615 GN=POLE PE=3 SV=2	POLE	0	0	0	0	0	0	0	0	0	0	0	0	0	0	0	0	0	0	0	0	0	0	0	0	0	0	0	0	0	0
F6Y1C9	DNA polymerase OS=Canis lupus familiaris OX=9615 GN=POLA1 PE=3 SV=1	POLA1	0	0	0	0	0	0	0	0	0	0	0	0	0	0	0	0	0	0	0	0	0	0	0	0	0	0	0	0	0	0
F6XMH3	DNA primase large subunit OS=Canis lupus familiaris OX=9615 GN=PRIM2 PE=3 SV=1	PRIM2	0	0	0	0	0	0	0	0	0	0	0	0	0	0	0	0	0	0	0	0	0	0	0	0	0	0	0	0	0	0
E2RNU4	DNA replication licensing factor MCM7 OS=Canis lupus familiaris OX=9615 GN=MCM7 PE=3 SV=1	MCM7	0	0	0	0	0	0	0	0	0	0	0	0	0	0	0	0	0	0	0	0	0	0	0	0	0	0	0	0	0	0
F1PUE0	DNA topoisomerase I OS=Canis lupus familiaris OX=9615 GN=TOP1 PE=4 SV=2	TOP1	0	0	0	0	0	0	0	0	0	0	0	0	0	0	0	0	0	0	0	0	0	0	0	0	0	0	0	0	0	0
J9PA46	DNA-(apurinic or apyrimidinic site) lyase OS=Canis lupus familiaris OX=9615 GN=APEX1 PE=3 SV=1	APEX1	0	0	0	0	0	0	0	0	0	0	0	0	0	0	0	0	0	0	0	0	0	0	0	0	0	0	0	0	0	0
E2RG78	DNA-directed RNA polymerase III subunit RPC6 OS=Canis lupus familiaris OX=9615 GN=POLR3F PE=3 SV=1	POLR3F	0	0	0	0	0	0	0	0	0	0	0	0	0	0	0	0	0	0	0	0	0	0	0	0	0	0	0	0	0	0
J9P638	DNA-directed RNA polymerase III subunit RPC6 OS=Canis lupus familiaris OX=9615 GN=POLR3F PE=3 SV=1	POLR3F	0	0	0	0	0	0	0	0	0	0	0	0	0	0	0	0	0	0	0	0	0	0	0	0	0	0	0	0	0	0
E2RNN5	DNA-directed RNA polymerase subunit beta OS=Canis lupus familiaris OX=9615 GN=POLR2B PE=3 SV=2	POLR2B	0	0	0	0	0	0	0	0	0	0	0	0	0	0	0	0	0	0	0	0	0	0	0	0	0	0	0	0	0	0
F1PGS0	DNA-directed RNA polymerase subunit OS=Canis lupus familiaris OX=9615 GN=POLR2A PE=3 SV=2	POLR2A	0	0	0	0	0	0	0	0	0	0	0	0	0	0	0	0	0	0	0	0	0	0	0	0	0	0	0	0	0	0
E2RM09	DnaJ heat shock protein family (Hsp40) member A1 OS=Canis lupus familiaris OX=9615 GN=DNAJA1 PE=3 SV=1	DNAJA1	0	0	0	0	0	0	0	0	0	0	0	0	0	0	0	0	0	0	0	0	0	0	0	0	0	0	0	0	0	0
E2R9D7	DnaJ heat shock protein family (Hsp40) member B1 OS=Canis lupus familiaris OX=9615 GN=DNAJB1 PE=4 SV=1	DNAJB1	0	0	0	0	0	0	0	0	-1	0	0	0	0	0	0	0	0	0	0	0	0	0	0	0	0	0	0	0	-1	0
F1PXX5	DnaJ heat shock protein family (Hsp40) member B11 OS=Canis lupus familiaris OX=9615 GN=DNAJB11 PE=4 SV=2	DNAJB11	0	0	0	0	0	0	0	0	0	0	0	0	0	0	0	0	0	0	0	0	0	0	0	0	0	0	0	0	0	0
E2R6R6	DnaJ heat shock protein family (Hsp40) member C13 OS=Canis lupus familiaris OX=9615 GN=DNAJC13 PE=4 SV=1	DNAJC13	0	0	0	0	0	0	0	0	0	0	0	0	0	0	0	0	0	0	0	0	0	0	0	0	0	0	0	0	0	0
E2RS54	DnaJ heat shock protein family (Hsp40) member C2 OS=Canis lupus familiaris OX=9615 GN=DNAJC2 PE=4 SV=2	DNAJC2	0	0	0	0	0	0	0	0	0	0	0	0	0	0	0	0	0	0	0	0	0	0	0	0	0	0	0	0	0	0
F1PME4	DnaJ heat shock protein family (Hsp40) member C3 OS=Canis lupus familiaris OX=9615 GN=DNAJC3 PE=4 SV=2	DNAJC3	0	0	0	0	0	0	0	0	0	0	0	0	0	0	0	0	0	0	0	0	0	0	0	0	0	0	0	0	0	0
E2RJB9	DnaJ heat shock protein family (Hsp40) member C5 OS=Canis lupus familiaris OX=9615 GN=DNAJC5 PE=4 SV=2	DNAJC5	0	0	0	0	0	0	0	0	0	0	0	0	0	0	0	0	0	0	0	0	0	0	0	0	0	0	0	0	0	0
E2QWR5	DnaJ heat shock protein family (Hsp40) member C7 OS=Canis lupus familiaris OX=9615 GN=DNAJC7 PE=4 SV=1	DNAJC7	0	0	0	0	0	0	0	0	0	0	0	0	0	0	0	0	0	0	0	0	0	0	0	0	0	0	0	0	0	0
E2QRU0	DnaJ heat shock protein family (Hsp40) member C8 OS=Canis lupus familiaris OX=9615 GN=DNAJC8 PE=4 SV=1	DNAJC8	0	0	0	0	0	0	0	0	0	0	0	0	0	0	0	0	0	0	0	0	0	0	0	0	0	0	0	0	0	0
E2RFD6	DnaJ heat shock protein family (Hsp40) member C9 OS=Canis lupus familiaris OX=9615 GN=DNAJC9 PE=4 SV=2	DNAJC9	0	0	0	0	0	0	0	0	0	0	0	0	0	0	0	0	0	0	0	0	0	0	0	0	0	0	0	0	0	0
P81999	DnaJ homolog subfamily B member 11 OS=Canis lupus familiaris OX=9615 GN=DNAJB11 PE=1 SV=2	DNAJB11	0	0	0	0	0	0	0	0	0	0	0	0	0	0	0	0	0	0	0	0	0	0	0	0	0	0	0	0	0	0
J9P1C2	Docking protein 3 OS=Canis lupus familiaris OX=9615 GN=DOK3 PE=4 SV=1	DOK3	0	0	0	0	0	0	0	0	0	0	0	0	0	0	0	0	0	0	0	0	0	0	0	0	0	0	0	0	0	0
F1PIV1	Docking protein 3 OS=Canis lupus familiaris OX=9615 GN=DOK3 PE=4 SV=2	DOK3	0	0	0	0	0	0	0	0	0	0	0	0	0	0	0	0	0	0	0	0	0	0	0	0	0	0	0	0	0	0
Q05052	Dolichyl-diphosphooligosaccharide--protein glycosyltransferase 48 kDa subunit OS=Canis lupus familiaris OX=9615 GN=DDOST PE=1 SV=1	DDOST	0	0	0	0	0	0	0	0	0	0	0	0	0	0	0	0	0	0	0	0	0	0	0	0	0	0	0	0	0	0
F1PVU1	Dolichyl-diphosphooligosaccharide--protein glycosyltransferase 48 kDa subunit OS=Canis lupus familiaris OX=9615 GN=DDOST PE=3 SV=2	DDOST	0	0	0	0	0	0	0	0	0	0	0	0	0	0	0	0	0	0	0	0	0	0	0	0	0	0	0	0	0	0
E2RQ08	Dolichyl-diphosphooligosaccharide--protein glycosyltransferase subunit 1 OS=Canis lupus familiaris OX=9615 GN=RPN1 PE=1 SV=1	RPN1	0	0	0	0	0	0	0	0	0	0	0	0	0	0	0	0	0	0	0	0	0	0	0	0	0	0	0	0	0	0
F1PCT7	Dolichyl-diphosphooligosaccharide--protein glycosyltransferase subunit 2 OS=Canis lupus familiaris OX=9615 GN=RPN2 PE=1 SV=3	RPN2	0	0	0	0	0	0	0	0	0	0	0	0	0	0	0	0	0	0	0	0	0	0	0	0	0	0	0	0	0	0
A0A1W2NCW3	Dolichyl-diphosphooligosaccharide--protein glycosyltransferase subunit 2 OS=Canis lupus familiaris OX=9615 GN=RPN2 PE=4 SV=1	RPN2	0	0	0	0	0	0	0	0	0	0	0	0	0	0	0	0	0	0	0	0	0	0	0	0	0	0	0	0	0	0
F1PJP5	Dolichyl-diphosphooligosaccharide--protein glycosyltransferase subunit STT3A OS=Canis lupus familiaris OX=9615 GN=STT3A PE=1 SV=3	STT3A	0	0	0	0	0	0	0	0	0	0	0	0	0	0	0	0	0	0	0	0	0	0	0	0	0	0	0	0	0	0
A0A1W2NC67	Dolichyl-diphosphooligosaccharide--protein glycosyltransferase subunit STT3A OS=Canis lupus familiaris OX=9615 GN=STT3A PE=4 SV=1	STT3A	0	0	0	0	0	0	0	0	0	0	0	0	0	0	0	0	0	0	0	0	0	0	0	0	0	0	0	0	0	0
E2RG47	Dolichyl-diphosphooligosaccharide--protein glycosyltransferase subunit STT3B OS=Canis lupus familiaris OX=9615 GN=STT3B PE=1 SV=1	STT3B	0	0	0	0	0	0	0	0	0	0	0	0	0	0	0	0	0	0	0	0	0	0	0	0	0	0	0	0	0	0
F1PUK4	Double-strand break repair protein OS=Canis lupus familiaris OX=9615 GN=MRE11 PE=3 SV=2	MRE11	0	0	0	0	0	0	0	0	0	0	0	0	0	0	0	0	0	0	0	0	0	0	0	0	0	0	0	0	0	0
E2RTK8	Double-strand break repair protein OS=Canis lupus familiaris OX=9615 GN=MRE11 PE=3 SV=2	MRE11	0	0	0	0	0	0	0	0	0	0	0	0	0	0	0	0	0	0	0	0	0	0	0	0	0	0	0	0	0	0
Q1HG71	Dual specificity mitogen activated protein kinase kinase 1 OS=Canis lupus familiaris OX=9615 PE=2 SV=1	0	0	0	0	0	0	0	0	0	0	0	0	0	0	0	0	0	0	0	0	0	0	0	0	0	0	0	0	0	0	0
Q1HG70	Dual specificity mitogen-activated protein kinase kinase 2 OS=Canis lupus familiaris OX=9615 GN=MAP2K2 PE=2 SV=1	MAP2K2	0	0	0	0	0	0	0	0	0	0	0	0	0	0	0	0	0	0	0	0	0	0	0	0	0	0	0	0	0	0
J9P5Y9	Dual specificity phosphatase 3 OS=Canis lupus familiaris OX=9615 GN=DUSP3 PE=3 SV=1	DUSP3	0	0	0	0	0	0	0	0	0	0	0	0	0	0	0	0	0	0	0	0	0	0	0	0	0	0	0	0	0	0
J9NWI6	Dynactin subunit 1 OS=Canis lupus familiaris OX=9615 GN=DCTN1 PE=4 SV=1	DCTN1	0	0	0	0	0	0	0	0	0	0	0	0	0	0	0	0	0	0	0	0	0	0	0	0	0	0	0	0	0	0
F6UMF1	Dynactin subunit 1 OS=Canis lupus familiaris OX=9615 GN=DCTN1 PE=4 SV=1	DCTN1	0	0	0	0	0	0	0	0	0	0	0	0	0	0	0	0	0	0	0	0	0	0	0	0	0	0	0	0	0	0
E2QZ05	Dynactin subunit 2 OS=Canis lupus familiaris OX=9615 GN=DCTN2 PE=4 SV=1	DCTN2	0	0	0	0	0	0	0	0	0	0	0	0	0	0	0	0	0	0	0	0	0	0	0	0	0	0	0	0	0	0
E2QY42	Dynactin subunit 4 OS=Canis lupus familiaris OX=9615 GN=DCTN4 PE=4 SV=2	DCTN4	0	0	0	0	0	0	0	0	0	0	0	0	0	0	0	0	0	0	0	0	0	0	0	0	0	0	0	0	0	0
J9NRH1	Dynamin 1 like OS=Canis lupus familiaris OX=9615 GN=DNM1L PE=3 SV=1	DNM1L	0	0	0	0	0	0	0	0	0	0	0	0	0	0	0	0	0	0	0	0	0	0	0	0	0	0	0	0	0	0
E2RNC3	Dynamin 2 OS=Canis lupus familiaris OX=9615 GN=DNM2 PE=3 SV=2	DNM2	0	0	0	0	0	0	0	0	0	0	0	0	0	0	0	0	0	0	0	0	0	0	0	0	0	0	0	0	0	0
F6V7I1	Dynein axonemal heavy chain 2 OS=Canis lupus familiaris OX=9615 GN=DNAH2 PE=4 SV=1	DNAH2	0	0	0	0	0	0	0	0	0	0	0	0	0	0	0	0	0	0	0	0	0	0	0	0	0	0	0	0	0	0
F1PGY9	Dynein cytoplasmic 1 heavy chain 1 OS=Canis lupus familiaris OX=9615 GN=DYNC1H1 PE=4 SV=2	DYNC1H1	0	0	0	0	0	0	0	0	0	0	0	0	0	0	0	0	0	0	0	0	0	0	0	0	0	0	0	0	0	0
E2RH71	Dynein cytoplasmic 1 light intermediate chain 1 OS=Canis lupus familiaris OX=9615 GN=DYNC1LI1 PE=4 SV=1	DYNC1LI1	0	0	0	0	0	0	0	0	0	0	0	0	0	0	0	0	0	0	0	0	0	0	0	0	0	0	0	0	0	0
F1P6V8	Dynein cytoplasmic 1 light intermediate chain 2 OS=Canis lupus familiaris OX=9615 GN=DYNC1LI2 PE=4 SV=2	DYNC1LI2	0	0	0	0	0	0	0	0	0	0	0	0	0	0	0	0	0	0	0	0	0	0	0	0	0	0	0	0	0	0
E2RDH6	Dynein cytoplasmic 2 heavy chain 1 OS=Canis lupus familiaris OX=9615 GN=DYNC2H1 PE=4 SV=2	DYNC2H1	0	0	0	0	0	0	0	0	0	0	0	0	0	0	0	0	0	0	0	0	0	0	0	0	0	0	0	0	0	0
E2R764	Dynein light chain roadblock OS=Canis lupus familiaris OX=9615 GN=DYNLRB1 PE=3 SV=1	DYNLRB1	0	0	0	0	0	0	0	0	0	0	0	0	0	0	0	0	0	0	0	0	0	0	0	0	0	0	0	0	0	0
J9P0W8	Dystonin OS=Canis lupus familiaris OX=9615 GN=DST PE=4 SV=1	DST	0	0	0	0	0	0	0	0	0	0	0	0	0	0	0	0	0	0	0	0	0	0	0	0	0	0	0	0	0	0
Q5TJF3	E3 ubiquitin-protein ligase RING1 OS=Canis lupus familiaris OX=9615 GN=RING1 PE=3 SV=2	RING1	0	0	0	0	0	0	0	0	0	0	0	0	0	0	0	0	0	0	0	0	0	0	0	0	0	0	0	0	0	0
J9P2D7	Early endosome antigen 1 OS=Canis lupus familiaris OX=9615 GN=EEA1 PE=4 SV=1	EEA1	0	0	0	0	0	0	0	0	0	0	0	0	0	0	0	0	0	0	0	0	0	0	0	0	0	0	0	0	0	0
F1PZD3	Early endosome antigen 1 OS=Canis lupus familiaris OX=9615 GN=EEA1 PE=4 SV=1	EEA1	0	0	0	0	0	0	0	0	0	0	0	0	0	0	0	0	0	0	0	0	0	0	0	0	0	0	0	0	0	0
E2QVV3	EBNA1 binding protein 2 OS=Canis lupus familiaris OX=9615 GN=EBNA1BP2 PE=4 SV=1	EBNA1BP2	0	0	0	0	0	0	0	0	0	0	0	0	0	0	0	0	0	0	0	0	0	0	0	0	0	0	0	0	0	0
E2RII4	Echinoderm microtubule associated protein like 2 OS=Canis lupus familiaris OX=9615 GN=EML2 PE=4 SV=2	EML2	0	0	0	0	0	0	0	0	0	0	0	0	0	0	0	0	0	0	0	0	0	0	0	0	0	0	0	0	0	0
F1PY01	Echinoderm microtubule associated protein like 4 OS=Canis lupus familiaris OX=9615 GN=EML4 PE=4 SV=2	EML4	0	0	0	0	0	0	0	0	0	0	0	0	0	0	0	0	0	0	0	0	0	0	0	0	0	0	0	0	0	0
F1PYA6	Ecm29 proteasome adaptor and scaffold OS=Canis lupus familiaris OX=9615 GN=ECPAS PE=4 SV=2	ECPAS	0	0	0	0	0	0	0	0	0	0	0	0	0	0	0	0	0	0	0	0	0	0	0	0	0	0	0	0	0	0
F1P9H3	Ectonucleotide pyrophosphatase/phosphodiesterase 4 OS=Canis lupus familiaris OX=9615 GN=ENPP4 PE=4 SV=2	ENPP4	0	0	0	0	0	0	0	0	0	0	0	0	0	0	0	0	0	0	0	0	0	0	0	0	0	0	0	0	0	0
F1PIV8	EF-hand domain family member D2 OS=Canis lupus familiaris OX=9615 GN=EFHD2 PE=4 SV=2	EFHD2	0	0	0	0	0	0	0	0	0	0	0	0	0	0	0	0	0	0	0	0	0	0	0	0	0	0	0	0	0	0
Q5NDL9	EGF domain-specific O-linked N-acetylglucosamine transferase OS=Canis lupus familiaris OX=9615 GN=EOGT PE=2 SV=1	EOGT	0	0	0	0	0	0	0	0	0	0	0	0	0	0	0	0	0	0	0	0	0	0	0	0	0	0	0	0	0	0
F1P7S2	EH domain binding protein 1 like 1 OS=Canis lupus familiaris OX=9615 GN=EHBP1L1 PE=4 SV=2	EHBP1L1	0	0	0	0	0	0	0	0	0	0	0	0	0	0	0	0	0	0	0	0	0	0	0	0	0	0	0	0	0	0
F1PSK6	EH domain containing 1 OS=Canis lupus familiaris OX=9615 GN=EHD1 PE=3 SV=2	EHD1	0	0	0	0	0	0	0	0	0	0	0	0	0	0	0	0	0	0	0	0	0	0	0	0	0	0	0	0	0	0
F1P719	EH domain containing 4 OS=Canis lupus familiaris OX=9615 GN=EHD4 PE=3 SV=2	EHD4	0	0	0	0	0	0	0	0	0	0	0	0	0	0	0	0	0	0	0	0	0	0	0	0	0	0	0	0	0	0
S5U7Q9	eIF1AY OS=Canis lupus familiaris OX=9615 GN=EIF1AY PE=2 SV=1	EIF1AY	0	0	0	0	0	0	0	0	0	0	0	0	0	0	0	0	0	0	0	0	0	0	0	0	0	0	0	0	0	0
F1PSC4	ELAV-like protein OS=Canis lupus familiaris OX=9615 GN=ELAVL1 PE=3 SV=2	ELAVL1	0	0	0	0	0	0	0	0	0	0	0	0	0	0	0	0	0	0	0	0	0	0	0	0	0	0	0	0	0	0
E2RAE2	Electron transfer flavoprotein subunit alpha OS=Canis lupus familiaris OX=9615 GN=ETFA PE=4 SV=2	ETFA	0	0	0	0	0	0	0	0	0	0	0	0	0	0	0	0	0	0	0	0	0	0	0	0	0	0	0	0	0	0
E2QYD2	Electron transfer flavoprotein subunit beta OS=Canis lupus familiaris OX=9615 GN=ETFB PE=4 SV=2	ETFB	0	0	0	0	0	0	0	0	0	0	0	0	0	0	0	0	0	0	0	0	0	0	0	0	0	0	0	0	0	0
J9PA61	Elongation factor G mitochondrial OS=Canis lupus familiaris OX=9615 GN=GFM1 PE=3 SV=1	GFM1	0	0	0	0	0	0	0	0	0	0	0	0	0	0	0	0	0	0	0	0	0	0	0	0	0	0	0	0	0	0
F1PQD0	Elongation factor G mitochondrial OS=Canis lupus familiaris OX=9615 GN=GFM1 PE=3 SV=2	GFM1	0	0	0	0	0	0	0	0	0	0	0	0	0	0	0	0	0	0	0	0	0	0	0	0	0	0	0	0	0	0
F1PBM5	Elongation factor Ts mitochondrial OS=Canis lupus familiaris OX=9615 GN=TSFM PE=3 SV=2	TSFM	0	0	0	0	0	0	0	0	0	0	0	0	0	0	0	0	0	0	0	0	0	0	0	0	0	0	0	0	0	0
F1PUB9	Elongation factor Tu GTP binding domain containing 2 OS=Canis lupus familiaris OX=9615 GN=EFTUD2 PE=4 SV=2	EFTUD2	0	0	0	0	0	0	0	0	0	0	0	0	0	0	0	0	0	0	0	0	0	0	0	0	0	0	0	0	0	0
E2RSU3	Elongation factor Tu OS=Canis lupus familiaris OX=9615 GN=TUFM PE=3 SV=1	TUFM	0	0	0	0	0	0	0	0	0	0	0	0	0	0	-1	0	0	0	0	0	0	0	0	0	-1	0	0	0	0	0
F1Q2Y7	Elongin B OS=Canis lupus familiaris OX=9615 GN=ELOB PE=4 SV=2	ELOB	0	0	0	0	0	0	0	0	0	0	0	0	0	0	0	0	0	0	0	0	0	0	0	0	0	0	0	0	0	0
E2R129	Elongin C OS=Canis lupus familiaris OX=9615 GN=ELOC PE=3 SV=2	ELOC	0	0	0	0	0	0	0	0	0	0	0	0	0	0	0	0	0	0	0	0	0	0	0	0	0	0	0	0	0	0
F1PLL5	Embigin OS=Canis lupus familiaris OX=9615 GN=EMB PE=4 SV=2	EMB	0	0	0	0	0	0	0	0	0	0	0	0	0	0	0	0	0	0	0	0	0	0	0	0	0	0	0	0	0	0
J9P3Z7	Emerin OS=Canis lupus familiaris OX=9615 GN=EMD PE=4 SV=1	EMD	0	0	0	0	0	0	0	0	0	0	0	0	0	0	0	0	0	0	0	0	0	0	0	0	0	0	0	0	0	0
Q2Q422	EMR1 OS=Canis lupus familiaris OX=9615 PE=2 SV=1	0	0	0	0	0	0	0	0	0	0	0	0	0	0	0	0	0	0	0	0	0	0	0	0	0	0	0	0	0	0	0
E2RNW5	Endoplasmic reticulum oxidoreductase 1 alpha OS=Canis lupus familiaris OX=9615 GN=ERO1A PE=4 SV=1	ERO1A	0	0	0	0	0	0	0	0	0	0	0	0	0	0	0	0	0	0	0	0	0	0	0	0	0	0	0	0	0	0
J9P4L2	Endoplasmic reticulum protein 29 OS=Canis lupus familiaris OX=9615 GN=ERP29 PE=4 SV=1	ERP29	0	0	0	0	0	0	0	0	0	0	0	0	0	0	0	0	0	0	0	0	0	0	0	0	0	0	0	0	0	0
F1PQG3	Endoplasmic reticulum protein 44 OS=Canis lupus familiaris OX=9615 GN=ERP44 PE=4 SV=2	ERP44	0	0	0	0	0	0	0	0	0	0	0	0	0	0	0	0	0	0	0	0	0	0	0	0	0	0	0	0	0	0
P41148	Endoplasmin OS=Canis lupus familiaris OX=9615 GN=HSP90B1 PE=1 SV=1	HSP90B1	0	0	0	0	0	0	0	0	0	0	0	0	0	0	0	0	0	0	0	0	0	0	0	0	0	0	0	0	0	0
F1P8N6	Endoplasmin OS=Canis lupus familiaris OX=9615 GN=HSP90B1 PE=3 SV=1	HSP90B1	0	0	0	0	0	0	0	0	0	0	0	0	0	0	0	0	0	0	0	0	0	0	0	0	0	0	0	0	0	0
E2RSU6	Endosulfine alpha OS=Canis lupus familiaris OX=9615 GN=ENSA PE=3 SV=1	ENSA	0	0	0	0	0	0	0	0	0	0	0	0	0	0	0	0	0	0	0	0	0	0	0	0	0	0	0	0	0	0
E2R2F2	Endothelial differentiation related factor 1 OS=Canis lupus familiaris OX=9615 GN=EDF1 PE=4 SV=1	EDF1	0	0	0	0	0	0	0	0	0	0	0	0	0	0	0	0	0	0	0	0	0	0	0	0	0	0	0	0	0	0
E2R7G8	Engulfment and cell motility 1 OS=Canis lupus familiaris OX=9615 GN=ELMO1 PE=4 SV=2	ELMO1	0	0	0	0	0	0	0	0	-1	0	0	0	0	0	0	0	0	0	0	0	0	0	0	0	0	0	0	0	-1	0
E2RFH3	Enhancer of mRNA decapping 3 OS=Canis lupus familiaris OX=9615 GN=EDC3 PE=4 SV=1	EDC3	0	0	0	0	0	0	0	0	0	0	0	0	0	0	0	0	0	0	0	0	0	0	0	0	0	0	0	0	0	0
E2RKN5	Enhancer of mRNA decapping 4 OS=Canis lupus familiaris OX=9615 GN=EDC4 PE=4 SV=2	EDC4	0	0	0	0	0	0	0	0	0	0	0	0	0	0	0	0	0	0	0	0	0	0	0	0	0	0	0	0	0	0
F1PCH3	Enolase 1 OS=Canis lupus familiaris OX=9615 GN=ENO1 PE=3 SV=2	ENO1	0	0	0	0	0	0	0	0	0	0	0	0	0	0	0	0	0	0	0	0	0	0	0	0	0	0	0	0	0	0
F1PMM1	Enoyl-CoA delta isomerase 2 OS=Canis lupus familiaris OX=9615 GN=ECI2 PE=4 SV=2	ECI2	0	0	0	0	0	0	0	0	0	0	0	0	0	0	0	0	0	0	0	0	0	0	0	0	0	0	0	0	0	0
F1PML6	Enoyl-CoA delta isomerase 2 OS=Canis lupus familiaris OX=9615 GN=ECI2 PE=4 SV=2	ECI2	0	0	0	0	0	0	0	0	0	0	0	0	0	0	0	0	0	0	0	0	0	0	0	0	0	0	0	0	0	0
F1PAZ6	Enoyl-CoA hydratase short chain 1 OS=Canis lupus familiaris OX=9615 GN=ECHS1 PE=3 SV=2	ECHS1	0	0	0	0	0	0	0	0	0	0	0	0	0	0	0	0	0	0	0	0	0	0	0	0	0	0	0	0	0	0
E2R921	Enoyl-CoA hydratase 1 OS=Canis lupus familiaris OX=9615 GN=ECH1 PE=3 SV=2	ECH1	0	0	0	0	0	0	0	0	0	0	0	0	0	0	0	0	0	0	0	0	0	0	0	0	0	0	0	0	0	0
J9P7A9	Epidermal growth factor receptor pathway substrate 15 like 1 OS=Canis lupus familiaris OX=9615 GN=EPS15L1 PE=4 SV=1	EPS15L1	0	0	0	0	0	0	0	0	0	0	0	0	0	0	0	0	0	0	0	0	0	0	0	0	0	0	0	0	0	0
F1PZ34	Epidermal growth factor receptor pathway substrate 15 like 1 OS=Canis lupus familiaris OX=9615 GN=EPS15L1 PE=4 SV=2	EPS15L1	0	0	0	0	0	0	0	0	0	0	0	0	0	0	0	0	0	0	0	0	0	0	0	0	0	0	0	0	0	0
F1PAM9	Epidermal growth factor receptor pathway substrate 15 OS=Canis lupus familiaris OX=9615 GN=EPS15 PE=4 SV=2	EPS15	0	0	0	0	0	0	0	0	0	0	0	0	0	0	0	0	0	0	0	0	0	0	0	0	0	0	0	0	0	0
J9P1R0	Epidermal growth factor receptor pathway substrate 8 OS=Canis lupus familiaris OX=9615 GN=EPS8 PE=4 SV=1	EPS8	0	0	0	0	0	0	0	0	0	0	0	0	0	0	0	0	0	0	0	0	0	0	0	0	0	0	0	0	0	0
F1PLS1	Epidermal growth factor receptor pathway substrate 8 OS=Canis lupus familiaris OX=9615 GN=EPS8 PE=4 SV=2	EPS8	0	0	0	0	0	0	0	0	0	0	0	0	0	0	0	0	0	0	0	0	0	0	0	0	0	0	0	0	0	0
F6X6H3	Epsin 1 OS=Canis lupus familiaris OX=9615 GN=EPN1 PE=4 SV=1	EPN1	0	0	0	0	0	0	0	0	0	0	0	0	0	0	0	0	0	0	0	0	0	0	0	0	0	0	0	0	0	0
F1P9H0	Epsin 2 OS=Canis lupus familiaris OX=9615 GN=EPN2 PE=4 SV=2	EPN2	0	0	0	0	0	0	0	0	0	1	0	0	0	0	0	0	0	0	0	0	0	0	0	0	0	0	0	0	0	1
E2QY23	ER lipid raft associated 2 OS=Canis lupus familiaris OX=9615 GN=ERLIN2 PE=4 SV=1	ERLIN2	0	0	0	0	0	0	0	0	0	0	0	0	0	0	0	0	0	0	0	0	0	0	0	0	0	0	0	0	0	0
E2R112	ER membrane protein complex subunit 10 OS=Canis lupus familiaris OX=9615 GN=EMC10 PE=4 SV=2	EMC10	0	0	0	0	0	0	0	0	0	0	0	0	0	0	0	0	0	0	0	0	0	0	0	0	0	0	0	0	0	0
J9P0J7	ERH mRNA splicing and mitosis factor OS=Canis lupus familiaris OX=9615 GN=ERH PE=4 SV=1	ERH	0	0	0	0	0	0	0	0	0	0	0	0	0	0	0	0	0	0	0	0	0	0	0	0	0	0	0	0	0	0
F1PTI7	Erythrocyte membrane protein band 4.1 like 2 OS=Canis lupus familiaris OX=9615 GN=EPB41L2 PE=4 SV=2	EPB41L2	0	0	0	0	0	0	0	0	-1	0	0	0	0	0	0	0	0	0	0	0	0	0	0	0	0	0	0	0	-1	0
F1PQ89	Eukaryotic elongation factor selenocysteine-tRNA specific OS=Canis lupus familiaris OX=9615 GN=EEFSEC PE=4 SV=2	EEFSEC	0	0	0	0	0	0	0	0	0	0	0	0	0	0	0	0	0	0	0	0	0	0	0	0	0	0	0	0	0	0
E2R9U8	Eukaryotic translation elongation factor 1 delta OS=Canis lupus familiaris OX=9615 GN=EEF1D PE=3 SV=2	EEF1D	0	0	0	0	0	0	0	0	0	0	0	0	0	0	0	0	0	0	0	0	0	0	0	0	0	0	0	0	0	0
F6XRY2	Eukaryotic translation elongation factor 2 OS=Canis lupus familiaris OX=9615 GN=EEF2 PE=4 SV=1	EEF2	0	0	0	0	0	0	0	0	0	0	0	0	0	0	0	0	0	0	0	0	0	0	0	0	0	0	0	0	0	0
J9PA62	Eukaryotic translation initiation factor 1 OS=Canis lupus familiaris OX=9615 GN=EIF1 PE=4 SV=1	EIF1	0	0	0	0	0	0	0	0	0	0	0	0	0	0	0	0	0	0	0	0	0	0	0	0	0	0	0	0	0	0
J9NYQ8	Eukaryotic translation initiation factor 1A X-linked OS=Canis lupus familiaris OX=9615 GN=EIF1AX PE=3 SV=1	EIF1AX	0	0	0	0	0	0	0	0	0	0	0	0	0	0	0	0	0	0	0	0	0	0	0	0	0	0	0	0	0	0
J9P1M0	Eukaryotic translation initiation factor 1B OS=Canis lupus familiaris OX=9615 GN=EIF1B PE=4 SV=1	EIF1B	0	0	0	0	0	0	0	0	0	0	0	0	0	0	0	0	0	0	0	0	0	0	0	0	0	0	0	0	0	0
E2RL17	Eukaryotic translation initiation factor 2 subunit alpha OS=Canis lupus familiaris OX=9615 GN=EIF2S1 PE=4 SV=1	EIF2S1	0	0	0	0	0	0	0	0	0	0	0	0	0	0	0	0	0	0	0	0	0	0	0	0	0	0	0	0	0	0
F1PZ47	Eukaryotic translation initiation factor 2 subunit beta OS=Canis lupus familiaris OX=9615 GN=EIF2S2 PE=4 SV=2	EIF2S2	0	0	0	0	0	0	0	0	0	0	0	0	0	0	0	0	0	0	0	0	0	0	0	0	0	0	0	0	0	0
E2RMK6	Eukaryotic translation initiation factor 2 subunit gamma OS=Canis lupus familiaris OX=9615 GN=EIF2S3 PE=4 SV=1	EIF2S3	0	0	0	0	0	0	0	0	0	0	0	0	0	0	0	0	0	0	0	0	0	0	0	0	0	0	0	0	0	0
F1PGT8	Eukaryotic translation initiation factor 2A OS=Canis lupus familiaris OX=9615 GN=EIF2A PE=3 SV=2	EIF2A	0	0	0	0	0	0	0	0	0	0	0	0	0	0	0	0	0	0	0	0	0	0	0	0	0	0	0	0	0	0
F1P8M6	Eukaryotic translation initiation factor 2B subunit alpha OS=Canis lupus familiaris OX=9615 GN=EIF2B1 PE=3 SV=2	EIF2B1	0	0	0	0	0	0	0	0	0	0	0	0	0	0	0	0	0	0	0	0	0	0	0	0	0	0	0	0	0	0
E2QZN3	Eukaryotic translation initiation factor 2B subunit beta OS=Canis lupus familiaris OX=9615 GN=EIF2B2 PE=3 SV=1	EIF2B2	0	0	0	0	0	0	0	0	0	0	0	0	0	0	0	0	0	0	0	0	0	0	0	0	0	0	0	0	0	0
F1PAD0	Eukaryotic translation initiation factor 2B subunit delta OS=Canis lupus familiaris OX=9615 GN=EIF2B4 PE=3 SV=2	EIF2B4	0	0	0	0	0	0	0	0	0	0	0	0	0	0	0	0	0	0	0	0	0	0	0	0	0	0	0	0	0	0
E2R8W5	Eukaryotic translation initiation factor 2B subunit delta OS=Canis lupus familiaris OX=9615 GN=EIF2B4 PE=3 SV=2	EIF2B4	0	0	0	0	0	0	0	0	0	0	0	0	0	0	0	0	0	0	0	0	0	0	0	0	0	0	0	0	0	0
F1P6G3	Eukaryotic translation initiation factor 2B subunit epsilon OS=Canis lupus familiaris OX=9615 GN=EIF2B5 PE=4 SV=2	EIF2B5	0	0	0	0	0	0	0	0	0	0	0	0	0	0	0	0	0	0	0	0	0	0	0	0	0	0	0	0	0	0
E2RBJ1	Eukaryotic translation initiation factor 2B subunit gamma OS=Canis lupus familiaris OX=9615 GN=EIF2B3 PE=4 SV=2	EIF2B3	0	0	0	0	0	0	0	0	0	0	0	0	0	0	0	0	0	0	0	0	0	0	0	0	0	0	0	0	0	0
E2RSR5	Eukaryotic translation initiation factor 3 subunit A OS=Canis lupus familiaris OX=9615 GN=EIF3A PE=3 SV=2	EIF3A	0	0	0	0	0	0	0	0	0	0	0	0	0	0	0	0	0	0	0	0	0	0	0	0	0	0	0	0	0	0
F1P969	Eukaryotic translation initiation factor 3 subunit B OS=Canis lupus familiaris OX=9615 GN=EIF3B PE=3 SV=2	EIF3B	0	0	0	0	0	0	0	0	0	0	0	0	0	0	0	0	0	0	0	0	0	0	0	0	0	0	0	0	0	0
E2RQP6	Eukaryotic translation initiation factor 3 subunit C OS=Canis lupus familiaris OX=9615 GN=EIF3C PE=3 SV=1	EIF3C	0	0	0	0	0	0	0	0	0	0	0	0	0	0	0	0	0	0	0	0	0	0	0	0	0	0	0	0	0	0
E2REK3	Eukaryotic translation initiation factor 3 subunit D OS=Canis lupus familiaris OX=9615 GN=EIF3D PE=3 SV=2	EIF3D	0	0	0	0	0	0	0	0	0	0	0	0	0	0	0	0	0	0	0	0	0	0	0	0	0	0	0	0	0	0
E2R1J6	Eukaryotic translation initiation factor 3 subunit E OS=Canis lupus familiaris OX=9615 GN=EIF3E PE=3 SV=1	EIF3E	0	0	0	0	0	0	0	0	0	0	0	0	0	0	0	0	0	0	0	0	0	0	0	0	0	0	0	0	0	0
F1PU02	Eukaryotic translation initiation factor 3 subunit F OS=Canis lupus familiaris OX=9615 GN=EIF3F PE=3 SV=2	EIF3F	0	0	0	0	0	0	0	0	0	0	0	0	0	0	0	0	0	0	0	0	0	0	0	0	0	0	0	0	0	0
E2RGG6	Eukaryotic translation initiation factor 3 subunit G OS=Canis lupus familiaris OX=9615 GN=EIF3G PE=3 SV=1	EIF3G	0	0	0	0	0	0	0	0	0	0	0	0	0	0	0	0	0	0	0	0	0	0	0	0	0	0	0	0	0	0
J9NTR8	Eukaryotic translation initiation factor 3 subunit H OS=Canis lupus familiaris OX=9615 GN=EIF3H PE=3 SV=1	EIF3H	0	0	0	0	0	0	0	0	0	0	0	0	0	0	0	0	0	0	0	0	0	0	0	0	0	0	0	0	0	0
F1PPR0	Eukaryotic translation initiation factor 3 subunit I OS=Canis lupus familiaris OX=9615 GN=EIF3I PE=3 SV=1	EIF3I	0	0	0	0	0	0	0	0	0	0	0	0	0	0	0	0	0	0	0	0	0	0	0	0	0	0	0	0	0	0
E2QUU1	Eukaryotic translation initiation factor 3 subunit J OS=Canis lupus familiaris OX=9615 GN=EIF3J PE=3 SV=1	EIF3J	0	0	0	0	0	0	0	0	0	0	0	0	0	0	0	0	0	0	0	0	0	0	0	0	0	0	0	0	0	0
E2R4Y6	Eukaryotic translation initiation factor 3 subunit K OS=Canis lupus familiaris OX=9615 GN=EIF3K PE=3 SV=1	EIF3K	0	0	0	0	0	0	0	0	0	0	0	0	0	0	0	0	0	0	0	0	0	0	0	0	0	0	0	0	0	0
J9P3X7	Eukaryotic translation initiation factor 3 subunit L OS=Canis lupus familiaris OX=9615 GN=EIF3L PE=3 SV=1	EIF3L	0	0	0	0	0	0	0	0	0	0	0	0	0	0	0	0	0	0	0	0	0	0	0	0	0	0	0	0	0	0
J9P0W2	Eukaryotic translation initiation factor 3 subunit L OS=Canis lupus familiaris OX=9615 GN=EIF3L PE=3 SV=1	EIF3L	0	0	0	0	0	0	0	0	0	0	0	0	0	0	0	0	0	0	0	0	0	0	0	0	0	0	0	0	0	0
F1PHR6	Eukaryotic translation initiation factor 3 subunit L OS=Canis lupus familiaris OX=9615 GN=EIF3L PE=3 SV=2	EIF3L	0	0	0	0	0	0	0	0	0	0	0	0	0	0	0	0	0	0	0	0	0	0	0	0	0	0	0	0	0	0
E2QWG8	Eukaryotic translation initiation factor 3 subunit M OS=Canis lupus familiaris OX=9615 GN=EIF3M PE=3 SV=1	EIF3M	0	0	0	0	0	0	0	0	0	0	0	0	0	0	0	0	0	0	0	0	0	0	0	0	0	0	0	0	0	0
J9P357	Eukaryotic translation initiation factor 4 gamma 1 OS=Canis lupus familiaris OX=9615 GN=EIF4G1 PE=4 SV=1	EIF4G1	0	0	0	0	0	0	0	0	0	0	0	0	0	0	0	0	0	0	0	0	0	0	0	0	0	0	0	0	0	0
F1PNF3	Eukaryotic translation initiation factor 4 gamma 1 OS=Canis lupus familiaris OX=9615 GN=EIF4G1 PE=4 SV=2	EIF4G1	0	0	0	0	0	0	0	0	0	0	0	0	0	0	0	0	0	0	0	0	0	0	0	0	0	0	0	0	0	0
F1PAH7	Eukaryotic translation initiation factor 4 gamma 2 OS=Canis lupus familiaris OX=9615 GN=EIF4G2 PE=4 SV=2	EIF4G2	0	0	0	0	0	0	0	0	0	0	0	0	0	0	0	0	0	0	0	0	0	0	0	0	0	0	0	0	0	0
E2RH87	Eukaryotic translation initiation factor 4 gamma 3 OS=Canis lupus familiaris OX=9615 GN=EIF4G3 PE=4 SV=2	EIF4G3	0	0	0	0	0	0	0	0	0	0	0	0	0	0	0	0	0	0	0	0	0	0	0	0	0	0	0	0	0	0
E2RDZ4	Eukaryotic translation initiation factor 4A3 OS=Canis lupus familiaris OX=9615 GN=EIF4A3 PE=3 SV=1	EIF4A3	0	0	0	0	0	0	0	0	0	0	0	0	0	0	0	0	0	0	0	0	0	0	0	0	0	0	0	0	0	0
E2RKS4	Eukaryotic translation initiation factor 4B OS=Canis lupus familiaris OX=9615 GN=EIF4B PE=4 SV=1	EIF4B	0	0	0	0	0	0	0	0	0	0	0	0	0	0	0	0	0	0	0	0	0	0	0	0	0	0	0	0	0	0
E2RQG8	Eukaryotic translation initiation factor 4H OS=Canis lupus familiaris OX=9615 GN=EIF4H PE=4 SV=2	EIF4H	0	0	0	0	0	0	0	0	0	0	0	0	0	0	0	0	0	0	0	0	0	0	0	0	0	0	0	0	0	0
E2RJU3	Eukaryotic translation initiation factor 5 OS=Canis lupus familiaris OX=9615 GN=EIF5 PE=4 SV=1	EIF5	0	0	0	0	0	0	0	0	0	0	0	0	0	0	0	0	0	0	0	0	0	0	0	0	0	0	0	0	0	0
F1Q264	Eukaryotic translation initiation factor 5A OS=Canis lupus familiaris OX=9615 GN=EIF5A PE=3 SV=2	EIF5A	0	0	0	0	0	0	0	0	0	0	0	0	0	0	0	0	0	0	0	0	0	0	0	0	0	0	0	0	0	0
J9P504	Eukaryotic translation initiation factor 5B OS=Canis lupus familiaris OX=9615 GN=EIF5B PE=4 SV=1	EIF5B	0	0	0	0	0	0	0	0	0	0	0	0	0	0	0	0	0	0	0	0	0	0	0	0	0	0	0	0	0	0
F1PMA6	Eukaryotic translation initiation factor 5B OS=Canis lupus familiaris OX=9615 GN=EIF5B PE=4 SV=2	EIF5B	0	0	0	0	0	0	0	0	0	0	0	0	0	0	0	0	0	0	0	0	0	0	0	0	0	0	0	0	0	0
E2R1S5	Eukaryotic translation initiation factor 6 OS=Canis lupus familiaris OX=9615 GN=EIF6 PE=3 SV=2	EIF6	0	0	0	0	0	0	0	0	0	0	0	0	0	0	0	0	0	0	0	0	0	0	0	0	0	0	0	0	0	0
E2RA07	EWS RNA binding protein 1 OS=Canis lupus familiaris OX=9615 GN=EWSR1 PE=4 SV=2	EWSR1	0	0	0	0	0	0	0	0	0	0	0	0	0	0	0	0	0	0	0	0	0	0	0	0	0	0	0	0	0	0
E2RCW3	Exocyst complex component 2 OS=Canis lupus familiaris OX=9615 GN=EXOC2 PE=3 SV=2	EXOC2	0	0	0	0	0	0	0	0	0	0	0	0	0	0	0	0	0	0	0	0	0	0	0	0	0	0	0	0	0	0
F1PMM8	Exocyst complex component 4 OS=Canis lupus familiaris OX=9615 GN=EXOC4 PE=1 SV=2	EXOC4	0	0	0	-1	0	-1	-1	0	-1	0	0	0	0	0	0	0	0	0	0	0	0	0	0	-1	0	-1	-1	0	-1	0
E2R5F1	Exocyst complex component 8 OS=Canis lupus familiaris OX=9615 GN=EXOC8 PE=4 SV=1	EXOC8	0	0	0	0	0	0	0	0	0	0	0	0	0	0	0	0	0	0	0	0	0	0	0	0	0	0	0	0	0	0
F1PI20	Exosome component 10 OS=Canis lupus familiaris OX=9615 GN=EXOSC10 PE=4 SV=2	EXOSC10	0	0	0	0	0	0	0	0	0	0	0	0	0	0	0	0	0	0	0	0	0	0	0	0	0	0	0	0	0	0
E2RNH9	Exosome component 7 OS=Canis lupus familiaris OX=9615 GN=EXOSC7 PE=4 SV=1	EXOSC7	0	0	0	0	0	0	0	0	0	0	0	0	0	0	0	0	0	0	0	0	0	0	0	0	0	0	0	0	0	0
E2R9K4	Exportin 1 OS=Canis lupus familiaris OX=9615 GN=XPO1 PE=4 SV=2	XPO1	0	0	0	0	0	0	0	0	0	0	0	0	0	0	0	0	0	0	0	0	0	0	0	0	0	0	0	0	0	0
J9P5X6	Exportin 7 OS=Canis lupus familiaris OX=9615 GN=XPO7 PE=4 SV=1	XPO7	0	0	0	0	0	0	0	0	0	0	0	0	0	0	0	0	0	0	0	0	0	0	0	0	0	0	0	0	0	0
E2RH14	Exportin 7 OS=Canis lupus familiaris OX=9615 GN=XPO7 PE=4 SV=2	XPO7	0	0	0	0	0	0	0	0	0	0	0	0	0	0	0	0	0	0	0	0	0	0	0	0	0	0	0	0	0	0
J9P2A6	Exportin for tRNA OS=Canis lupus familiaris OX=9615 GN=XPOT PE=4 SV=1	XPOT	0	0	0	0	0	0	0	0	0	0	0	0	0	0	0	0	0	0	0	0	0	0	0	0	0	0	0	0	0	0
E2R4G4	Exportin for tRNA OS=Canis lupus familiaris OX=9615 GN=XPOT PE=4 SV=2	XPOT	0	0	0	0	0	0	0	0	0	0	0	0	0	0	0	0	0	0	0	0	0	0	0	0	0	0	0	0	0	0
E2RSI6	Ezrin OS=Canis lupus familiaris OX=9615 GN=EZR PE=4 SV=1	EZR	0	0	0	0	0	0	0	0	0	0	0	0	0	0	0	0	0	0	0	0	0	0	0	0	0	0	0	0	0	0
F1Q2J2	FACT complex subunit SSRP1 OS=Canis lupus familiaris OX=9615 GN=SSRP1 PE=3 SV=2	SSRP1	0	0	0	0	0	0	0	0	0	0	0	0	0	0	0	0	0	0	0	0	0	0	0	0	0	0	0	0	0	0
A0M8V0	F-actin-capping protein subunit alpha-2 OS=Canis lupus familiaris OX=9615 GN=CAPZA2 PE=3 SV=1	CAPZA2	0	0	0	0	0	0	0	0	0	0	0	0	0	0	0	0	0	0	0	0	0	0	0	0	0	0	0	0	0	0
E2RJT7	Factor interacting with PAPOLA and CPSF1 OS=Canis lupus familiaris OX=9615 GN=FIP1L1 PE=4 SV=2	FIP1L1	0	0	0	0	0	0	0	0	0	0	0	0	0	0	0	0	0	0	0	0	0	0	0	0	0	0	0	0	0	0
F1PFH3	Family with sequence similarity 107 member B OS=Canis lupus familiaris OX=9615 GN=FAM107B PE=4 SV=2	FAM107B	0	0	0	0	0	0	0	0	0	0	0	0	0	0	0	0	0	0	0	0	0	0	0	0	0	0	0	0	0	0
E2RNE4	Family with sequence similarity 114 member A2 OS=Canis lupus familiaris OX=9615 GN=FAM114A2 PE=4 SV=2	FAM114A2	0	0	0	0	0	0	0	0	0	0	0	0	0	0	0	0	0	0	0	0	0	0	0	0	0	0	0	0	0	0
F1PP26	Family with sequence similarity 120A OS=Canis lupus familiaris OX=9615 GN=FAM120A PE=4 SV=2	FAM120A	0	0	0	0	0	0	0	0	0	0	0	0	0	0	0	0	0	0	0	0	0	0	0	0	0	0	0	0	0	0
J9NZV5	Family with sequence similarity 129 member A OS=Canis lupus familiaris OX=9615 GN=FAM129A PE=4 SV=1	FAM129A	0	0	0	0	0	0	0	0	0	0	0	0	0	0	0	0	0	0	0	0	0	0	0	0	0	0	0	0	0	0
E2RR68	Family with sequence similarity 129 member B OS=Canis lupus familiaris OX=9615 GN=FAM129B PE=4 SV=1	FAM129B	0	0	0	0	0	0	0	0	0	0	0	0	-1	0	0	0	0	0	0	-1	0	0	-1	0	0	0	0	0	0	-1
E2RTD1	Family with sequence similarity 192 member A OS=Canis lupus familiaris OX=9615 GN=FAM192A PE=4 SV=1	FAM192A	0	0	0	0	0	0	0	0	0	0	0	0	0	0	0	0	0	0	0	0	0	0	0	0	0	0	0	0	0	0
E2QWH0	Family with sequence similarity 207 member A OS=Canis lupus familiaris OX=9615 GN=FAM207A PE=4 SV=2	FAM207A	0	0	0	0	0	0	0	0	0	0	0	0	0	0	0	0	0	0	0	0	0	0	0	0	0	0	0	0	0	0
E2QRS9	Family with sequence similarity 49 member A OS=Canis lupus familiaris OX=9615 GN=FAM49A PE=4 SV=1	FAM49A	0	1	0	0	0	0	0	0	0	0	0	0	0	0	0	0	0	0	0	0	0	1	0	0	0	0	0	0	0	0
E2RCY1	Family with sequence similarity 49 member B OS=Canis lupus familiaris OX=9615 GN=FAM49B PE=4 SV=1	FAM49B	0	0	0	0	0	0	0	0	0	0	0	0	0	0	0	0	0	0	0	0	0	0	0	0	0	0	0	0	0	0
E2R0M3	Family with sequence similarity 50 member A OS=Canis lupus familiaris OX=9615 GN=FAM50A PE=4 SV=2	FAM50A	0	0	0	0	0	0	0	0	0	0	0	0	0	0	0	0	0	0	0	0	0	0	0	0	0	0	0	0	0	0
J9P7P6	Family with sequence similarity 83 member H OS=Canis lupus familiaris OX=9615 GN=FAM83H PE=4 SV=1	FAM83H	0	0	0	0	0	0	0	0	0	0	0	0	0	0	0	0	0	0	0	0	0	0	0	0	0	0	0	0	0	0
J9JHH0	Family with sequence similarity 91 member A1 OS=Canis lupus familiaris OX=9615 GN=FAM91A1 PE=4 SV=1	FAM91A1	0	0	0	0	0	0	0	0	0	0	0	0	0	0	0	0	0	0	0	0	0	0	0	0	0	0	0	0	0	0
E2RRN2	Family with sequence similarity 91 member A1 OS=Canis lupus familiaris OX=9615 GN=FAM91A1 PE=4 SV=2	FAM91A1	0	0	0	0	0	0	0	0	0	0	0	0	0	0	0	0	0	0	0	0	0	0	0	0	0	0	0	0	0	0
E2QS21	Family with sequence similarity 98 member B OS=Canis lupus familiaris OX=9615 GN=FAM98B PE=4 SV=1	FAM98B	0	0	0	0	0	0	0	0	0	0	0	0	0	0	0	0	0	0	0	0	0	0	0	0	0	0	0	0	0	0
J9NUM2	Family with sequence similarity 98 member B OS=Canis lupus familiaris OX=9615 GN=FAM98B PE=4 SV=1	FAM98B	0	0	0	0	0	0	0	0	0	0	0	0	0	0	0	0	0	0	0	0	0	0	0	0	0	0	0	0	0	0
E2QXN0	Family with sequence similarity 98 member B OS=Canis lupus familiaris OX=9615 GN=FAM98B PE=4 SV=2	FAM98B	0	0	0	0	0	0	0	0	0	0	0	0	0	0	0	0	0	0	0	0	0	0	0	0	0	0	0	0	0	0
J9P1I9	Far upstream element binding protein 3 OS=Canis lupus familiaris OX=9615 GN=FUBP3 PE=4 SV=1	FUBP3	0	0	0	0	0	0	0	0	0	0	0	0	0	0	0	0	0	0	0	0	0	0	0	0	0	0	0	0	0	0
F1PEW1	Far upstream element binding protein 3 OS=Canis lupus familiaris OX=9615 GN=FUBP3 PE=4 SV=2	FUBP3	0	0	0	0	0	0	0	0	0	0	0	0	0	0	0	0	0	0	0	0	0	0	0	0	0	0	0	0	0	0
F1P926	Farnesyl diphosphate synthase OS=Canis lupus familiaris OX=9615 GN=FDPS PE=3 SV=2	FDPS	0	0	0	0	0	0	0	0	0	0	0	0	0	0	0	0	0	0	0	0	0	0	0	0	0	0	0	0	0	0
E2R6N6	Farnesyl-diphosphate farnesyltransferase 1 OS=Canis lupus familiaris OX=9615 GN=FDFT1 PE=4 SV=1	FDFT1	0	0	0	0	0	0	0	0	0	0	0	0	0	0	0	0	0	0	0	0	0	0	0	0	0	0	0	0	0	0
E2RHY8	Farnesyltransferase CAAX box alpha OS=Canis lupus familiaris OX=9615 GN=FNTA PE=4 SV=1	FNTA	0	0	0	0	0	0	0	0	0	0	0	0	0	0	0	0	0	0	0	0	0	0	0	0	0	0	0	0	0	0
J9P249	Fas associated factor 1 OS=Canis lupus familiaris OX=9615 GN=FAF1 PE=4 SV=1	FAF1	0	0	0	0	0	0	0	0	0	0	0	0	0	0	0	0	0	0	0	0	0	0	0	0	0	0	0	0	0	0
E2R507	Fatty acid binding protein 3 OS=Canis lupus familiaris OX=9615 GN=FABP3 PE=3 SV=1	FABP3	0	0	0	0	0	0	0	0	0	0	0	0	0	0	0	0	0	0	0	0	0	0	0	0	0	0	0	0	0	0
F1Q2F6	Fatty acid synthase OS=Canis lupus familiaris OX=9615 GN=FASN PE=4 SV=2	FASN	0	0	0	0	0	0	0	0	0	0	0	0	0	0	0	0	0	0	0	0	0	0	0	0	0	0	0	0	0	0
J9NXM2	F-box protein 6 OS=Canis lupus familiaris OX=9615 GN=FBXO6 PE=4 SV=1	FBXO6	0	0	0	0	0	0	0	0	0	0	0	0	0	0	0	0	0	0	0	0	0	0	0	0	0	0	0	0	0	0
F1P712	F-box protein 7 OS=Canis lupus familiaris OX=9615 GN=FBXO7 PE=4 SV=2	FBXO7	0	0	0	0	0	0	0	0	0	0	0	0	0	0	0	0	0	0	0	0	0	0	0	0	0	0	0	0	0	0
E2RAM4	Fc fragment of IgE receptor Ig OS=Canis lupus familiaris OX=9615 GN=FCER1G PE=4 SV=1	FCER1G	0	0	0	0	0	0	0	0	0	0	0	0	0	0	0	0	0	0	0	0	0	0	0	0	0	0	0	0	0	0
E2RK64	Fermitin family member 3 OS=Canis lupus familiaris OX=9615 GN=FERMT3 PE=4 SV=1	FERMT3	0	0	0	0	0	0	0	0	0	0	0	0	0	0	0	0	0	0	0	0	0	0	0	0	0	0	0	0	0	0
Q95MP7	Ferritin heavy chain OS=Canis lupus familiaris OX=9615 GN=FTH1 PE=2 SV=3	FTH1	0	0	0	0	0	0	0	0	0	0	0	0	0	0	0	0	0	0	0	0	0	0	0	0	0	0	0	0	0	0
F1PSV1	FGFR1 oncogene partner OS=Canis lupus familiaris OX=9615 GN=FGFR1OP PE=4 SV=1	FGFR1OP	0	0	0	0	0	0	0	0	0	0	0	0	0	0	0	0	0	0	0	0	0	0	0	0	0	0	0	0	0	0
F1PQN3	Fibrillarin OS=Canis lupus familiaris OX=9615 GN=FBL PE=3 SV=2	FBL	0	0	0	0	0	0	0	0	0	0	0	0	0	0	0	0	0	0	0	0	0	0	0	0	0	0	0	0	0	0
E2REV4	Fibronectin type III domain containing 3B OS=Canis lupus familiaris OX=9615 GN=FNDC3B PE=4 SV=2	FNDC3B	0	0	0	0	0	0	0	0	0	0	0	0	0	0	0	0	0	0	0	0	0	0	0	0	0	0	0	0	0	0
F1PWW0	Filamin A OS=Canis lupus familiaris OX=9615 GN=FLNA PE=4 SV=2	FLNA	0	0	0	0	0	0	0	0	0	0	0	0	0	0	0	0	0	0	0	0	0	0	0	0	0	0	0	0	0	0
E2R0F2	Filamin B OS=Canis lupus familiaris OX=9615 GN=FLNB PE=4 SV=2	FLNB	0	0	0	0	0	0	0	0	0	0	0	0	0	0	0	0	0	0	0	0	0	0	0	0	0	0	0	0	0	0
J9PB88	Flap endonuclease 1 OS=Canis lupus familiaris OX=9615 GN=FEN1 PE=3 SV=1	FEN1	0	0	0	0	0	0	0	0	0	0	0	0	0	1	0	0	0	0	0	0	0	0	0	1	0	0	0	0	0	0
J9P2Y3	FLII actin remodeling protein OS=Canis lupus familiaris OX=9615 GN=FLII PE=4 SV=1	FLII	0	0	0	0	0	0	0	0	0	0	0	0	0	0	0	0	0	0	-1	0	0	0	0	0	0	0	0	0	-1	0
E2QSE3	Flotillin 1 OS=Canis lupus familiaris OX=9615 GN=FLOT1 PE=4 SV=1	FLOT1	0	0	0	0	0	0	0	0	0	0	0	0	0	0	0	0	0	0	0	0	0	0	0	0	0	0	0	0	0	0
E2R5Q5	FMR1 autosomal homolog 1 OS=Canis lupus familiaris OX=9615 GN=FXR1 PE=4 SV=2	FXR1	0	1	0	0	1	0	0	0	0	0	0	0	0	0	0	0	0	0	0	0	0	1	0	0	1	0	0	0	0	0
E2R2H9	FMR1 autosomal homolog 2 OS=Canis lupus familiaris OX=9615 GN=FXR2 PE=4 SV=1	FXR2	0	0	0	0	0	0	0	0	0	0	0	0	0	0	0	0	0	0	0	0	0	0	0	0	0	0	0	0	0	0
E2QUT9	Folate gamma-glutamyl hydrolase OS=Canis lupus familiaris OX=9615 GN=GGH PE=4 SV=2	GGH	0	0	0	0	0	0	0	0	0	0	0	0	0	0	0	0	0	0	0	0	0	0	0	0	0	0	0	0	0	0
J9PAP3	Formin binding protein 1 OS=Canis lupus familiaris OX=9615 GN=FNBP1 PE=4 SV=1	FNBP1	0	0	0	0	0	0	0	0	0	0	0	0	0	0	0	0	0	0	0	0	0	0	0	0	0	0	0	0	0	0
J9P820	Formin homology 2 domain containing 1 OS=Canis lupus familiaris OX=9615 GN=FHOD1 PE=4 SV=1	FHOD1	0	0	0	0	0	0	0	0	0	0	0	0	0	0	0	0	0	0	0	0	0	0	0	0	0	0	0	0	0	0
E2RF01	Formin homology 2 domain containing 1 OS=Canis lupus familiaris OX=9615 GN=FHOD1 PE=4 SV=1	FHOD1	0	0	0	0	0	0	0	0	0	0	0	0	0	0	0	0	0	0	0	0	0	0	0	0	0	0	0	0	0	0
J9NVI7	Formin like 3 OS=Canis lupus familiaris OX=9615 GN=FMNL3 PE=4 SV=1	FMNL3	0	0	0	0	0	0	0	0	0	0	0	0	0	0	0	0	0	0	0	0	0	0	0	0	0	0	0	0	0	0
J9NT58	Formin like 3 OS=Canis lupus familiaris OX=9615 GN=FMNL3 PE=4 SV=1	FMNL3	0	0	0	0	0	0	0	0	0	0	0	0	0	0	0	0	0	0	0	0	0	0	0	0	0	0	0	0	0	0
E2QXW5	Four and a half LIM domains 3 OS=Canis lupus familiaris OX=9615 GN=FHL3 PE=4 SV=2	FHL3	0	0	0	0	0	0	0	0	0	0	0	0	0	0	0	0	0	0	0	0	0	0	0	0	0	0	0	0	0	0
F1Q2U8	Fragile X mental retardation 1 OS=Canis lupus familiaris OX=9615 GN=FMR1 PE=4 SV=2	FMR1	0	0	0	0	0	0	0	0	-1	0	0	0	0	0	0	0	0	0	0	0	0	0	0	0	0	0	0	0	-1	0
F6XX91	Frizzled class receptor 7 OS=Canis lupus familiaris OX=9615 GN=FZD7 PE=3 SV=1	FZD7	0	0	0	0	0	0	0	0	0	0	0	0	0	0	0	0	0	0	0	0	0	0	0	0	0	0	0	0	0	0
F1PBT3	Fructose-bisphosphate aldolase OS=Canis lupus familiaris OX=9615 GN=ALDOA PE=3 SV=2	ALDOA	0	0	0	0	0	0	0	0	0	0	0	0	0	0	0	0	0	0	0	0	0	0	0	0	0	0	0	0	0	0
F1PL63	Fructose-bisphosphate aldolase OS=Canis lupus familiaris OX=9615 GN=ALDOC PE=3 SV=1	ALDOC	0	0	0	0	0	0	0	0	0	0	0	0	0	0	0	0	0	0	0	0	0	0	0	0	0	0	0	0	0	0
F1PS82	Fructose-bisphosphate aldolase OS=Canis lupus familiaris OX=9615 GN=ALDOC PE=3 SV=2	ALDOC	0	0	0	0	0	0	0	0	0	0	0	0	0	0	0	0	0	0	0	0	0	0	0	0	0	0	0	0	0	0
E2RGR9	Fumarate hydratase OS=Canis lupus familiaris OX=9615 GN=FH PE=3 SV=1	FH	0	0	0	0	0	0	0	0	0	0	0	0	0	0	0	0	0	0	0	0	0	0	0	0	0	0	0	0	0	0
F1PBJ4	FUS RNA binding protein OS=Canis lupus familiaris OX=9615 GN=FUS PE=4 SV=2	FUS	0	0	0	0	0	0	0	0	0	0	0	0	0	0	0	0	0	0	0	0	0	0	0	0	0	0	0	0	0	0
J9NUY4	FYN binding protein 1 OS=Canis lupus familiaris OX=9615 GN=FYB1 PE=4 SV=1	FYB1	0	0	0	0	0	0	0	0	0	0	0	0	0	0	0	0	0	0	0	0	0	0	0	0	0	0	0	0	0	0
F6XYD3	FYN binding protein 1 OS=Canis lupus familiaris OX=9615 GN=FYB1 PE=4 SV=1	FYB1	0	0	0	0	0	0	0	0	0	0	0	0	0	0	0	0	0	0	0	0	0	0	0	0	0	0	0	0	0	0
J9JHG7	FYN binding protein 1 OS=Canis lupus familiaris OX=9615 GN=FYB1 PE=4 SV=1	FYB1	0	0	0	0	0	0	0	0	0	0	0	0	0	0	0	0	0	0	0	0	0	0	0	0	0	0	0	0	0	0
F6UTB0	G protein nucleolar 3 OS=Canis lupus familiaris OX=9615 GN=GNL3 PE=4 SV=1	GNL3	0	0	0	0	0	0	0	0	0	0	0	0	0	0	0	0	0	0	0	0	0	0	0	0	0	0	0	0	0	0
F1P996	G protein pathway suppressor 1 OS=Canis lupus familiaris OX=9615 GN=GPS1 PE=4 SV=2	GPS1	0	0	0	0	0	0	0	0	0	0	0	0	0	0	0	0	0	0	0	0	0	0	0	0	0	0	0	0	0	0
F1PZW8	G protein subunit alpha 13 OS=Canis lupus familiaris OX=9615 GN=GNA13 PE=4 SV=2	GNA13	0	0	0	0	0	0	0	0	0	0	0	0	0	0	0	0	0	0	0	0	0	0	0	0	0	0	0	0	0	0
F1P6Q0	G protein subunit alpha i3 OS=Canis lupus familiaris OX=9615 GN=GNAI3 PE=4 SV=2	GNAI3	0	0	0	0	0	0	0	0	0	0	0	0	0	0	0	0	0	0	0	0	0	0	0	0	0	0	0	0	0	0
E2R5J6	G protein-coupled receptor kinase OS=Canis lupus familiaris OX=9615 GN=GRK2 PE=3 SV=2	GRK2	0	0	0	0	0	0	0	0	0	0	0	0	0	0	0	0	0	0	0	0	0	0	0	0	0	0	0	0	0	0
E2R0S8	G1 to S phase transition 1 OS=Canis lupus familiaris OX=9615 GN=GSPT1 PE=4 SV=2	GSPT1	0	0	0	0	0	0	0	0	0	0	0	0	0	0	0	0	0	0	0	0	0	0	0	0	0	0	0	0	0	0
F1PM36	G1 to S phase transition 1 OS=Canis lupus familiaris OX=9615 GN=GSPT1 PE=4 SV=2	GSPT1	0	0	0	0	0	0	0	0	0	0	0	0	0	0	0	0	0	0	0	0	0	0	0	0	0	0	0	0	0	0
E2RN45	G3BP stress granule assembly factor 1 OS=Canis lupus familiaris OX=9615 GN=G3BP1 PE=4 SV=2	G3BP1	0	0	0	0	0	0	0	0	0	0	0	0	0	0	0	0	0	0	0	0	0	0	0	0	0	0	0	0	0	0
F6XCI1	G3BP stress granule assembly factor 2 (Fragment) OS=Canis lupus familiaris OX=9615 GN=G3BP2 PE=4 SV=1	G3BP2	0	0	0	0	0	0	0	0	0	0	0	0	0	0	0	0	0	0	0	0	0	0	0	0	0	0	0	0	0	0
E2R3L5	GA binding protein transcription factor subunit alpha OS=Canis lupus familiaris OX=9615 GN=GABPA PE=3 SV=1	GABPA	0	0	0	0	0	0	0	0	0	0	0	0	0	0	0	0	0	0	0	0	0	0	0	0	0	0	0	0	0	0
J9P2Y0	GABA type A receptor associated protein like 2 OS=Canis lupus familiaris OX=9615 GN=GABARAPL2 PE=3 SV=1	GABARAPL2	0	0	0	0	0	0	0	0	0	0	0	0	0	0	0	0	0	0	0	0	0	0	0	0	0	0	0	0	0	0
Q9GKK4	Galactokinase OS=Canis lupus familiaris OX=9615 GN=GALK1 PE=2 SV=1	GALK1	0	0	0	0	0	0	0	0	0	0	0	0	0	0	0	0	0	0	0	0	0	0	0	0	0	0	0	0	0	0
E2RJL1	Galectin OS=Canis lupus familiaris OX=9615 GN=LGALS1 PE=2 SV=1	LGALS1	0	0	0	0	0	0	0	0	0	0	0	0	0	0	0	0	0	0	0	0	0	0	0	0	0	0	0	0	0	0
J9P5U3	Galectin OS=Canis lupus familiaris OX=9615 GN=LGALS1 PE=4 SV=1	LGALS1	0	0	0	0	0	0	0	0	0	0	0	0	0	0	0	0	0	0	0	0	0	0	0	0	0	0	0	0	0	0
E5Q8W5	Galectin OS=Canis lupus familiaris OX=9615 GN=LGALS3 PE=2 SV=1	LGALS3	0	0	0	0	0	0	0	0	0	0	0	0	0	0	0	0	0	0	0	0	0	0	0	0	0	0	0	0	0	0
F6PME1	Galectin OS=Canis lupus familiaris OX=9615 GN=LGALS3 PE=4 SV=1	LGALS3	0	0	0	0	0	0	0	0	0	0	0	0	0	0	0	0	0	0	0	0	0	0	0	0	0	0	0	0	0	0
P38486	Galectin-3 OS=Canis lupus familiaris OX=9615 GN=LGALS3 PE=1 SV=3	LGALS3	0	0	0	0	0	0	0	0	0	0	0	0	0	0	0	0	0	0	0	0	0	0	0	0	0	0	0	0	0	0
F6X8K8	Gametocyte specific factor 1 OS=Canis lupus familiaris OX=9615 GN=GTSF1 PE=4 SV=1	GTSF1	0	0	0	0	0	0	0	0	0	0	0	0	0	0	0	0	0	0	0	0	0	0	0	0	0	0	0	0	0	0
E2R3X7	Gamma-tubulin complex component OS=Canis lupus familiaris OX=9615 GN=TUBGCP3 PE=3 SV=1	TUBGCP3	0	0	0	0	0	0	0	0	0	0	0	0	0	0	0	0	0	0	0	0	0	0	0	0	0	0	0	0	0	0
E2RRI2	GATA zinc finger domain containing 2A OS=Canis lupus familiaris OX=9615 GN=GATAD2A PE=4 SV=2	GATAD2A	0	0	0	0	0	0	0	0	0	0	0	0	0	0	0	0	0	0	0	0	0	0	0	0	0	0	0	0	0	0
J9NXV2	GCN1 eIF2 alpha kinase activator homolog OS=Canis lupus familiaris OX=9615 GN=GCN1 PE=4 SV=1	GCN1	0	0	0	0	0	0	0	0	0	-1	0	0	0	0	0	0	0	0	0	0	0	0	0	0	0	0	0	0	0	-1
F6X690	GDP-mannose pyrophosphorylase B OS=Canis lupus familiaris OX=9615 GN=GMPPB PE=4 SV=1	GMPPB	0	0	0	0	0	0	0	0	0	0	0	0	0	0	0	0	0	0	0	0	0	0	0	0	0	0	0	0	0	0
J9P1X5	GEM interacting protein OS=Canis lupus familiaris OX=9615 GN=GMIP PE=4 SV=1	GMIP	0	0	0	0	1	0	0	0	0	0	0	0	0	0	0	0	0	0	0	0	0	0	0	0	1	0	0	0	0	0
E2RHM1	GEM interacting protein OS=Canis lupus familiaris OX=9615 GN=GMIP PE=4 SV=2	GMIP	0	0	0	0	1	0	0	0	0	0	0	0	0	0	0	0	0	0	0	0	0	0	0	0	1	0	0	0	0	0
J9P2W5	Gem nuclear organelle associated protein 5 OS=Canis lupus familiaris OX=9615 GN=GEMIN5 PE=4 SV=1	GEMIN5	0	0	0	0	0	0	0	0	0	0	0	0	0	0	0	0	0	0	0	0	0	0	0	0	0	0	0	0	0	0
E2RPG1	General transcription factor IIB OS=Canis lupus familiaris OX=9615 GN=GTF2B PE=4 SV=1	GTF2B	0	0	0	0	0	0	0	0	0	0	0	0	0	0	0	0	0	0	0	0	0	0	0	0	0	0	0	0	0	0
J9P782	General transcription factor IIF subunit 1 OS=Canis lupus familiaris OX=9615 GN=GTF2F1 PE=4 SV=1	GTF2F1	0	0	0	0	0	0	0	0	-1	0	0	0	0	0	0	0	0	0	0	0	0	0	0	0	0	0	0	0	-1	0
F6Y258	General transcription factor IIi OS=Canis lupus familiaris OX=9615 GN=GTF2I PE=4 SV=1	GTF2I	0	0	0	0	0	0	0	0	0	0	0	0	0	0	0	0	0	0	0	0	0	0	0	0	0	0	0	0	0	0
E2R034	Gephyrin OS=Canis lupus familiaris OX=9615 GN=GPHN PE=4 SV=2	GPHN	0	0	0	0	0	0	0	0	0	0	0	0	0	0	0	0	0	0	0	0	0	0	0	0	0	0	0	0	0	0
E2RM72	GID complex subunit 8 homolog OS=Canis lupus familiaris OX=9615 GN=GID8 PE=4 SV=1	GID8	0	0	0	0	0	0	0	0	0	0	0	0	0	0	0	0	0	0	0	0	0	0	0	0	0	0	0	0	0	0
E2R8Q3	GIT ArfGAP 2 OS=Canis lupus familiaris OX=9615 GN=GIT2 PE=4 SV=2	GIT2	0	0	0	0	0	0	0	0	0	0	0	0	0	0	0	0	0	0	0	0	0	0	0	0	0	0	0	0	0	0
J9NX46	GLI pathogenesis related 2 OS=Canis lupus familiaris OX=9615 GN=GLIPR2 PE=3 SV=1	GLIPR2	0	0	0	0	0	0	0	0	0	0	0	0	0	0	0	0	0	0	0	0	0	0	0	0	0	0	0	0	0	0
J9NV86	Glia maturation factor beta OS=Canis lupus familiaris OX=9615 GN=GMFB PE=4 SV=1	GMFB	0	0	0	0	0	0	0	0	0	0	0	0	0	0	0	0	0	0	0	0	0	0	0	0	0	0	0	0	0	0
J9P1D1	Glia maturation factor gamma OS=Canis lupus familiaris OX=9615 GN=GMFG PE=4 SV=1	GMFG	0	0	0	0	0	0	0	0	0	0	0	0	0	0	0	0	0	0	0	0	0	0	0	0	0	0	0	0	0	0
Q32KH4	Glucosamine (N-acetyl)-6-sulfatase (Fragment) OS=Canis lupus familiaris OX=9615 GN=gns PE=2 SV=1	gns	0	0	0	0	0	0	0	0	0	0	0	0	0	0	0	0	0	0	0	0	0	0	0	0	0	0	0	0	0	0
E2QX53	Glucosamine-6-phosphate isomerase OS=Canis lupus familiaris OX=9615 GN=GNPDA1 PE=3 SV=1	GNPDA1	0	0	0	0	0	0	0	0	0	0	0	0	0	0	0	0	0	0	0	0	0	0	0	0	0	0	0	0	0	0
E2R0I9	Glucose-6-phosphate 1-dehydrogenase OS=Canis lupus familiaris OX=9615 GN=G6PD PE=3 SV=2	G6PD	0	0	0	0	0	0	0	0	0	0	0	0	0	0	0	0	0	0	0	0	0	0	0	0	0	0	0	0	0	0
E2R2C3	Glucose-6-phosphate isomerase OS=Canis lupus familiaris OX=9615 GN=GPI PE=3 SV=1	GPI	0	0	0	0	0	0	0	0	0	0	0	0	0	0	0	0	0	0	0	0	0	0	0	0	0	0	0	0	0	0
F1Q4J0	Glucosidase II alpha subunit OS=Canis lupus familiaris OX=9615 GN=GANAB PE=3 SV=2	GANAB	0	0	0	0	0	0	0	0	0	0	0	0	0	0	0	0	0	0	0	0	0	0	0	0	0	0	0	0	0	0
F1Q2N5	Glutamate dehydrogenase OS=Canis lupus familiaris OX=9615 PE=3 SV=1	0	0	0	0	0	0	0	0	0	0	0	0	0	0	0	0	0	0	0	0	1	0	0	0	0	0	0	0	0	0	1
E2RBY0	Glutamate rich WD repeat containing 1 OS=Canis lupus familiaris OX=9615 GN=GRWD1 PE=4 SV=1	GRWD1	0	0	0	0	0	0	0	-1	0	0	0	0	0	0	0	0	0	0	0	0	0	0	0	0	0	0	0	-1	0	0
E2RPJ4	Glutamate-cysteine ligase catalytic subunit OS=Canis lupus familiaris OX=9615 GN=GCLC PE=4 SV=2	GCLC	0	0	0	0	0	0	0	0	0	0	0	0	0	0	0	0	0	0	0	0	0	0	0	0	0	0	0	0	0	0
F1P7D3	Glutamate-cysteine ligase modifier subunit OS=Canis lupus familiaris OX=9615 GN=GCLM PE=4 SV=1	GCLM	0	0	0	0	0	0	0	0	0	0	0	0	0	0	0	0	0	0	0	0	0	0	0	0	0	0	0	0	0	0
E2RJ93	Glutaminase OS=Canis lupus familiaris OX=9615 GN=GLS PE=3 SV=2	GLS	0	0	0	0	0	0	0	0	0	0	0	0	0	0	0	0	0	0	0	0	0	0	0	0	0	0	0	0	0	0
Q8HZM5	Glutamine synthetase OS=Canis lupus familiaris OX=9615 GN=GLUL PE=1 SV=3	GLUL	0	0	0	0	0	0	0	0	0	0	0	1	0	1	1	0	0	0	0	0	0	1	0	1	1	0	0	0	0	0
A0A0A0MPE2	Glutamine synthetase OS=Canis lupus familiaris OX=9615 GN=GLUL PE=3 SV=1	GLUL	0	0	0	0	0	0	0	0	0	0	0	1	0	1	1	0	0	0	0	0	0	1	0	1	1	0	0	0	0	0
F1PY49	Glutamine--fructose-6-phosphate transaminase 1 OS=Canis lupus familiaris OX=9615 GN=GFPT1 PE=4 SV=2	GFPT1	0	0	0	0	0	0	0	0	0	0	0	0	0	0	0	0	0	0	0	0	0	0	0	0	0	0	0	0	0	0
E2QRQ8	Glutaminyl-tRNA synthetase OS=Canis lupus familiaris OX=9615 GN=QARS PE=3 SV=1	QARS	0	0	0	0	0	0	0	0	0	0	0	0	0	0	0	0	0	0	0	-1	0	0	0	0	0	0	0	0	0	-1
E2QUR2	Glutamyl-prolyl-tRNA synthetase OS=Canis lupus familiaris OX=9615 GN=EPRS PE=3 SV=1	EPRS	0	0	0	0	0	0	0	0	0	0	0	0	0	0	0	0	0	0	0	0	0	0	0	0	0	0	0	0	0	0
F1PFB3	Glutaredoxin 3 OS=Canis lupus familiaris OX=9615 GN=GLRX3 PE=4 SV=2	GLRX3	0	0	0	0	0	0	0	0	0	0	0	0	0	0	0	0	0	0	0	0	0	0	0	0	0	0	0	0	0	0
F6XH46	Glutathione peroxidase OS=Canis lupus familiaris OX=9615 GN=GPX1 PE=3 SV=1	GPX1	0	0	0	0	0	0	0	0	0	0	0	0	0	0	0	0	0	0	0	0	0	0	0	0	0	0	0	0	0	0
F1PY21	Glutathione reductase OS=Canis lupus familiaris OX=9615 GN=GSR PE=3 SV=2	GSR	0	0	0	0	0	0	0	0	0	0	0	0	0	0	0	0	0	0	0	0	0	0	0	0	0	0	0	0	0	0
F1PUM3	Glutathione S-transferase omega 1 OS=Canis lupus familiaris OX=9615 GN=GSTO1 PE=4 SV=2	GSTO1	0	0	0	0	0	0	0	0	0	0	0	0	0	0	0	0	0	0	0	0	0	0	0	0	0	0	0	0	0	0
F1Q2D2	Glutathione synthetase OS=Canis lupus familiaris OX=9615 GN=GSS PE=3 SV=1	GSS	0	0	0	0	0	0	0	0	0	0	0	0	0	0	0	0	0	0	0	0	0	0	0	0	0	0	0	0	0	0
J9NS24	Glycerol-3-phosphate dehydrogenase [NAD(+)] OS=Canis lupus familiaris OX=9615 GN=GPD1L PE=3 SV=1	GPD1L	0	0	0	0	0	0	0	0	0	0	0	0	0	0	0	0	0	0	0	0	0	0	0	0	0	0	0	0	0	0
F1PQR9	Glycerol-3-phosphate dehydrogenase [NAD(+)] OS=Canis lupus familiaris OX=9615 GN=GPD1L PE=3 SV=2	GPD1L	0	0	0	0	0	0	0	0	0	0	0	0	0	0	0	0	0	0	0	0	0	0	0	0	0	0	0	0	0	0
E2RAZ8	Glycerol-3-phosphate dehydrogenase OS=Canis lupus familiaris OX=9615 GN=GPD2 PE=3 SV=2	GPD2	0	0	0	0	0	0	0	0	0	0	0	0	0	0	0	0	0	0	0	0	0	0	0	0	0	0	0	0	0	0
F1PH18	Glycine C-acetyltransferase OS=Canis lupus familiaris OX=9615 GN=GCAT PE=3 SV=2	GCAT	0	0	0	0	0	0	0	1	0	0	0	0	0	0	0	0	0	0	0	0	0	0	0	0	0	0	0	1	0	0
E2QUR6	Glycoprotein nmb OS=Canis lupus familiaris OX=9615 GN=GPNMB PE=4 SV=1	GPNMB	0	0	0	0	0	0	0	0	0	0	0	0	0	0	0	0	0	0	0	0	0	0	0	0	0	0	0	0	0	0
F6UZQ0	Glycosylated lysosomal membrane protein OS=Canis lupus familiaris OX=9615 GN=GLMP PE=4 SV=1	GLMP	0	0	0	0	0	-1	0	-1	0	0	0	0	0	0	0	0	0	0	0	0	0	0	0	0	0	-1	0	-1	0	0
E2RPZ9	Glycylpeptide N-tetradecanoyltransferase OS=Canis lupus familiaris OX=9615 GN=NMT1 PE=3 SV=1	NMT1	0	0	0	0	0	0	0	0	0	0	0	0	0	0	0	0	0	0	0	0	0	0	0	0	0	0	0	0	0	0
F1Q332	Glycyl-tRNA synthetase OS=Canis lupus familiaris OX=9615 GN=GARS PE=4 SV=2	GARS	0	0	0	0	0	0	0	0	0	0	0	0	0	0	0	0	0	0	0	0	0	0	0	0	0	0	0	0	0	0
E2QXD6	Glyoxalase domain containing 4 OS=Canis lupus familiaris OX=9615 GN=GLOD4 PE=4 SV=2	GLOD4	0	0	0	0	0	0	0	0	0	0	0	0	0	0	0	0	0	0	0	0	0	0	0	0	0	0	0	0	0	0
F1PJS0	Glyoxylate and hydroxypyruvate reductase OS=Canis lupus familiaris OX=9615 GN=GRHPR PE=3 SV=1	GRHPR	0	0	0	0	0	0	0	0	0	0	0	0	0	0	0	0	0	0	0	0	0	0	0	0	0	0	0	0	0	0
E2QVM3	Glyoxylate reductase 1 homolog OS=Canis lupus familiaris OX=9615 GN=GLYR1 PE=4 SV=1	GLYR1	0	0	0	0	0	0	0	0	0	0	0	0	0	0	0	0	0	0	0	0	0	0	0	0	0	0	0	0	0	0
F1PGD2	Golgi associated gamma adaptin ear containing ARF binding protein 1 OS=Canis lupus familiaris OX=9615 GN=GGA1 PE=4 SV=2	GGA1	0	0	0	0	0	0	0	0	0	0	0	0	0	0	0	0	0	0	0	0	0	0	0	0	0	0	0	0	0	0
J9NX02	Golgi associated gamma adaptin ear containing ARF binding protein 2 OS=Canis lupus familiaris OX=9615 GN=GGA2 PE=4 SV=1	GGA2	0	0	0	0	0	0	0	0	0	0	0	0	0	0	0	0	0	0	0	0	0	0	0	0	0	0	0	0	0	0
E2RMF8	Golgi associated gamma adaptin ear containing ARF binding protein 2 OS=Canis lupus familiaris OX=9615 GN=GGA2 PE=4 SV=2	GGA2	0	0	0	0	0	0	0	0	0	0	0	0	0	0	0	0	0	0	0	0	0	0	0	0	0	0	0	0	0	0
F1PM84	Golgi associated gamma adaptin ear containing ARF binding protein 2 OS=Canis lupus familiaris OX=9615 GN=GGA2 PE=4 SV=2	GGA2	0	0	0	0	0	0	0	0	0	0	0	0	0	0	0	0	0	0	0	0	0	0	0	0	0	0	0	0	0	0
E2RGI6	Golgi associated gamma adaptin ear containing ARF binding protein 3 OS=Canis lupus familiaris OX=9615 GN=GGA3 PE=4 SV=1	GGA3	0	0	0	0	0	0	0	0	0	0	0	0	0	0	0	0	0	0	0	0	0	0	0	0	0	0	0	0	0	0
F6V9R9	Golgi glycoprotein 1 OS=Canis lupus familiaris OX=9615 GN=GLG1 PE=4 SV=1	GLG1	0	0	0	0	0	0	0	0	0	0	0	0	0	0	0	0	0	0	0	0	0	0	0	0	0	0	0	0	0	0
F1PKG4	Golgi phosphoprotein 3 OS=Canis lupus familiaris OX=9615 GN=GOLPH3 PE=4 SV=2	GOLPH3	0	0	-1	0	0	0	0	0	0	0	0	0	0	0	0	0	0	0	0	0	0	0	-1	0	0	0	0	0	0	0
E2RHJ7	Golgi reassembly stacking protein 2 OS=Canis lupus familiaris OX=9615 GN=GORASP2 PE=4 SV=1	GORASP2	0	0	0	0	0	0	0	0	0	0	0	0	0	0	0	0	0	0	0	0	0	0	0	0	0	0	0	0	0	0
F1Q0T0	Golgin A3 OS=Canis lupus familiaris OX=9615 GN=GOLGA3 PE=4 SV=2	GOLGA3	0	0	0	0	0	0	0	0	0	0	0	0	0	0	0	0	0	0	0	0	0	0	0	0	0	0	0	0	0	0
J9NYJ7	GON7 KEOPS complex subunit OS=Canis lupus familiaris OX=9615 GN=GON7 PE=4 SV=1	GON7	0	0	0	0	0	0	0	0	0	0	0	0	0	0	0	0	0	0	0	0	0	0	0	0	0	0	0	0	0	0
F1PCZ4	GRB2 associated binding protein 2 OS=Canis lupus familiaris OX=9615 GN=GAB2 PE=4 SV=2	GAB2	0	0	0	0	0	0	0	0	0	0	0	0	0	0	0	0	0	0	0	0	0	0	0	0	0	0	0	0	0	0
F1PD01	GRB2 associated binding protein 2 OS=Canis lupus familiaris OX=9615 GN=GAB2 PE=4 SV=2	GAB2	0	0	0	0	0	0	0	0	0	0	0	0	0	0	0	0	0	0	0	0	0	0	0	0	0	0	0	0	0	0
F1Q0B7	G-rich RNA sequence binding factor 1 OS=Canis lupus familiaris OX=9615 GN=GRSF1 PE=4 SV=2	GRSF1	0	0	0	0	0	0	0	0	0	0	0	0	0	0	0	0	0	0	0	0	0	0	0	0	0	0	0	0	0	0
E2QXL0	GRIP1 associated protein 1 OS=Canis lupus familiaris OX=9615 GN=GRIPAP1 PE=4 SV=2	GRIPAP1	0	0	0	0	0	0	0	0	0	0	0	0	0	0	0	0	0	0	0	0	0	0	0	0	0	0	0	0	0	0
Q6XPZ3	Group XV phospholipase A2 OS=Canis lupus familiaris OX=9615 GN=PLA2G15 PE=1 SV=1	PLA2G15	0	0	0	0	0	0	0	0	0	0	0	0	0	0	0	0	0	0	0	0	0	0	0	0	0	0	0	0	0	0
J9P9Z6	Growth factor receptor bound protein 2 OS=Canis lupus familiaris OX=9615 GN=GRB2 PE=4 SV=1	GRB2	0	0	0	0	0	0	0	0	0	0	0	0	0	0	0	0	0	0	1	0	0	0	0	0	0	0	0	0	1	0
E2RAZ6	GrpE protein homolog OS=Canis lupus familiaris OX=9615 GN=GRPEL1 PE=3 SV=2	GRPEL1	0	0	0	0	0	0	0	0	0	0	0	0	0	0	0	0	0	0	0	0	0	0	0	0	0	0	0	0	0	0
E2RA13	GTPase activating protein and VPS9 domains 1 OS=Canis lupus familiaris OX=9615 GN=GAPVD1 PE=4 SV=2	GAPVD1	0	0	-1	0	0	0	0	0	0	0	0	0	0	0	0	0	0	0	0	0	0	0	-1	0	0	0	0	0	0	0
P62825	GTP-binding nuclear protein Ran OS=Canis lupus familiaris OX=9615 GN=RAN PE=1 SV=3	RAN	0	0	0	0	0	0	0	0	0	0	0	0	0	0	0	0	0	0	0	0	0	0	0	0	0	0	0	0	0	0
F1PR82	GTP-binding nuclear protein Ran OS=Canis lupus familiaris OX=9615 GN=RAN PE=3 SV=2	RAN	0	0	0	0	0	0	0	0	0	0	0	0	0	0	0	0	0	0	0	0	0	0	0	0	0	0	0	0	0	0
P38400	Guanine nucleotide-binding protein G(i) subunit alpha-2 OS=Canis lupus familiaris OX=9615 GN=GNAI2 PE=2 SV=2	GNAI2	0	0	0	0	0	0	0	0	0	0	0	0	0	0	0	0	0	0	0	0	0	0	0	0	0	0	0	0	0	0
Q28294	Guanine nucleotide-binding protein G(q) subunit alpha OS=Canis lupus familiaris OX=9615 GN=GNAQ PE=2 SV=2	GNAQ	0	0	0	0	0	0	0	0	0	0	0	0	0	0	0	0	0	0	0	0	0	0	0	0	0	0	0	0	0	0
F1PXM5	Guanine nucleotide-binding protein G(q) subunit alpha OS=Canis lupus familiaris OX=9615 GN=GNAQ PE=4 SV=2	GNAQ	0	0	0	0	0	0	0	0	0	0	0	0	0	0	0	0	0	0	0	0	0	0	0	0	0	0	0	0	0	0
F6Y6T1	Guanine nucleotide-binding protein G(s) subunit alpha OS=Canis lupus familiaris OX=9615 GN=GNAS PE=4 SV=1	GNAS	0	0	0	0	0	0	0	0	0	0	0	0	0	0	0	0	0	0	0	0	0	0	0	0	0	0	0	0	0	0
J9PAK7	Guanine nucleotide-binding protein subunit gamma OS=Canis lupus familiaris OX=9615 GN=GNG2 PE=3 SV=1	GNG2	0	0	0	0	0	0	0	0	0	0	0	0	0	0	0	0	0	0	1	0	0	0	0	0	0	0	0	0	1	0
E2R9Y2	Guanylate binding protein 1 OS=Canis lupus familiaris OX=9615 GN=GBP1 PE=4 SV=2	GBP1	0	0	0	0	0	0	0	0	0	0	0	0	0	0	0	0	0	0	0	0	0	0	0	0	0	0	0	0	0	0
E2R9Y4	Guanylate binding protein family member 6 OS=Canis lupus familiaris OX=9615 GN=GBP6 PE=4 SV=2	GBP6	0	0	0	0	0	0	0	0	0	0	0	0	0	0	0	0	0	0	0	0	0	0	0	0	0	0	0	0	0	0
F1PTF0	Guanylate kinase 1 OS=Canis lupus familiaris OX=9615 GN=GUK1 PE=4 SV=2	GUK1	0	0	0	0	0	0	0	0	0	0	0	0	0	0	0	0	0	0	0	0	0	0	0	0	0	0	0	0	0	0
F6XGZ6	H/ACA ribonucleoprotein complex subunit OS=Canis lupus familiaris OX=9615 GN=GAR1 PE=3 SV=1	GAR1	0	0	0	0	0	0	0	0	0	0	0	0	0	0	0	0	0	0	0	0	0	0	0	0	0	0	0	0	0	0
F6XJB3	Haloacid dehalogenase like hydrolase domain containing 2 OS=Canis lupus familiaris OX=9615 GN=HDHD2 PE=4 SV=1	HDHD2	0	0	0	0	0	0	0	0	0	0	0	0	0	0	0	0	0	0	0	0	0	0	0	0	0	0	0	0	0	0
F1Q482	Haloacid dehalogenase like hydrolase domain containing 5 OS=Canis lupus familiaris OX=9615 GN=HDHD5 PE=4 SV=1	HDHD5	0	0	0	0	0	0	0	0	0	0	0	0	0	0	0	0	0	0	0	0	0	0	0	0	0	0	0	0	0	0
E2QZR6	HBS1 like translational GTPase OS=Canis lupus familiaris OX=9615 GN=HBS1L PE=4 SV=2	HBS1L	0	0	0	0	0	0	0	0	0	0	0	0	0	0	0	0	0	0	0	0	0	0	0	0	0	0	0	0	0	0
J9P5U6	HCLS1 binding protein 3 OS=Canis lupus familiaris OX=9615 GN=HS1BP3 PE=4 SV=1	HS1BP3	0	0	0	0	0	0	0	0	0	0	0	0	0	0	0	0	0	0	0	0	0	0	0	0	0	0	0	0	0	0
E2RT33	HCLS1 binding protein 3 OS=Canis lupus familiaris OX=9615 GN=HS1BP3 PE=4 SV=2	HS1BP3	0	0	0	0	0	0	0	0	0	0	0	0	0	0	0	0	0	0	0	0	0	0	0	0	0	0	0	0	0	0
F1Q4K4	HDGF like 2 OS=Canis lupus familiaris OX=9615 GN=HDGFL2 PE=4 SV=2	HDGFL2	0	0	1	0	0	0	0	0	0	0	0	0	0	0	0	0	0	0	0	0	0	0	1	0	0	0	0	0	0	0
E2R476	HEAT repeat containing 1 OS=Canis lupus familiaris OX=9615 GN=HEATR1 PE=4 SV=1	HEATR1	0	0	0	0	0	0	0	0	0	0	0	0	0	0	0	0	0	0	0	0	0	0	0	0	0	0	0	0	0	0
Q2TFN9	Heat shock 70 kDa protein 4 OS=Canis lupus familiaris OX=9615 GN=HSPA4 PE=1 SV=1	HSPA4	0	0	0	0	0	0	0	0	0	0	0	0	0	0	0	0	0	0	0	0	0	0	0	0	0	0	0	0	0	0
E2RT63	Heat shock 70 kDa protein 4 OS=Canis lupus familiaris OX=9615 GN=HSPA4 PE=3 SV=2	HSPA4	0	0	0	0	0	0	0	0	0	0	0	0	0	0	0	0	0	0	0	0	0	0	0	0	0	0	0	0	0	0
E2QTT8	Heat shock factor binding protein 1 OS=Canis lupus familiaris OX=9615 GN=HSBP1 PE=4 SV=1	HSBP1	0	0	0	0	0	0	0	0	0	0	0	0	0	0	0	0	0	0	0	0	0	0	0	0	0	0	0	0	0	0
F1PGY1	Heat shock protein 90 alpha family class A member 1 OS=Canis lupus familiaris OX=9615 GN=HSP90AA1 PE=4 SV=2	HSP90AA1	0	0	0	0	0	0	0	0	0	0	0	0	0	0	0	0	0	0	0	0	0	0	0	0	0	0	0	0	0	0
E2QX84	Heat shock protein family A (Hsp70) member 2 OS=Canis lupus familiaris OX=9615 GN=HSPA2 PE=3 SV=1	HSPA2	0	0	0	0	0	0	0	0	0	0	0	0	0	0	0	0	0	0	-1	0	0	0	0	0	0	0	0	0	-1	0
E2RRM6	Heat shock protein family A (Hsp70) member 4 like OS=Canis lupus familiaris OX=9615 GN=HSPA4L PE=3 SV=2	HSPA4L	0	0	0	0	0	0	0	0	0	0	0	0	0	0	0	0	0	0	0	0	0	0	0	0	0	0	0	0	0	0
F1PIC7	Heat shock protein family A (Hsp70) member 5 OS=Canis lupus familiaris OX=9615 GN=HSPA5 PE=3 SV=2	HSPA5	0	0	0	0	0	0	0	0	0	0	0	0	0	0	0	0	0	0	0	0	0	0	0	0	0	0	0	0	0	0
F1Q3Z6	Heat shock protein family H (Hsp110) member 1 OS=Canis lupus familiaris OX=9615 GN=HSPH1 PE=3 SV=2	HSPH1	0	0	0	0	0	0	0	0	0	0	0	0	0	0	0	0	0	0	0	0	0	0	0	0	0	0	0	0	0	0
F6XKL7	HECT UBA and WWE domain containing 1 E3 ubiquitin protein ligase OS=Canis lupus familiaris OX=9615 GN=HUWE1 PE=4 SV=1	HUWE1	0	0	0	0	0	0	0	0	0	0	0	0	0	0	0	0	0	0	0	0	0	0	0	0	0	0	0	0	0	0
E2RGH9	HECT domain E3 ubiquitin protein ligase 1 OS=Canis lupus familiaris OX=9615 GN=HECTD1 PE=4 SV=2	HECTD1	0	0	0	0	0	0	0	0	0	0	0	0	0	0	0	0	0	0	0	0	0	0	0	0	0	0	0	0	0	0
E2R0K6	HECT domain E3 ubiquitin protein ligase 4 OS=Canis lupus familiaris OX=9615 GN=HECTD4 PE=4 SV=2	HECTD4	0	0	0	0	0	0	0	0	0	0	0	0	0	0	0	0	0	0	0	0	0	0	0	0	0	0	0	0	0	0
F1Q450	HECT domain E3 ubiquitin protein ligase 4 OS=Canis lupus familiaris OX=9615 GN=HECTD4 PE=4 SV=2	HECTD4	0	0	0	0	0	0	0	0	0	0	0	0	0	0	0	0	0	0	0	0	0	0	0	0	0	0	0	0	0	0
E2R7N4	Hematopoietic cell-specific Lyn substrate 1 OS=Canis lupus familiaris OX=9615 GN=HCLS1 PE=4 SV=2	HCLS1	0	0	0	0	0	0	0	0	0	0	0	0	0	0	0	0	0	0	0	0	0	0	0	0	0	0	0	0	0	0
E2RNV4	Heme binding protein 1 OS=Canis lupus familiaris OX=9615 GN=HEBP1 PE=4 SV=1	HEBP1	0	0	0	0	0	0	0	0	0	0	0	0	0	0	0	0	0	0	0	0	0	0	0	0	0	0	0	0	0	0
E2R513	Heme oxygenase 2 OS=Canis lupus familiaris OX=9615 GN=HMOX2 PE=4 SV=1	HMOX2	0	0	0	0	0	0	0	0	0	0	0	0	0	0	0	0	0	0	0	0	0	0	0	0	0	0	0	0	0	0
F1P8U7	Heme oxygenase OS=Canis lupus familiaris OX=9615 GN=HMOX1 PE=3 SV=2	HMOX1	0	0	0	0	0	0	0	0	-1	0	0	0	0	0	0	0	0	0	0	0	0	0	0	0	0	0	0	0	-1	0
E2QWE3	Hepatocyte growth factor-regulated tyrosine kinase substrate OS=Canis lupus familiaris OX=9615 GN=HGS PE=4 SV=2	HGS	0	0	0	0	0	0	0	0	0	0	0	0	0	0	0	0	0	0	0	0	0	0	0	0	0	0	0	0	0	0
E2RDF9	Heterochromatin protein 1 binding protein 3 OS=Canis lupus familiaris OX=9615 GN=HP1BP3 PE=4 SV=1	HP1BP3	0	0	0	0	0	0	0	0	0	0	0	0	0	0	0	0	0	0	0	0	0	0	0	0	0	0	0	0	0	0
F1PA19	Heterogeneous nuclear ribonucleoprotein A/B OS=Canis lupus familiaris OX=9615 GN=HNRNPAB PE=4 SV=2	HNRNPAB	0	0	0	0	0	0	0	0	0	0	0	0	0	0	0	0	0	0	0	0	0	0	0	0	0	0	0	0	0	0
E2RBV8	Heterogeneous nuclear ribonucleoprotein A0 OS=Canis lupus familiaris OX=9615 GN=HNRNPA0 PE=4 SV=1	HNRNPA0	0	0	0	0	0	0	0	0	0	0	0	0	0	0	0	0	0	0	0	0	0	0	0	0	0	0	0	0	0	0
F1Q1K6	Heterogeneous nuclear ribonucleoprotein A2/B1 OS=Canis lupus familiaris OX=9615 GN=HNRNPA2B1 PE=4 SV=2	HNRNPA2B1	0	0	0	0	0	0	0	0	0	0	0	0	0	0	0	0	0	0	0	0	0	0	0	0	0	0	0	0	0	0
E2RFV7	Heterogeneous nuclear ribonucleoprotein A3 OS=Canis lupus familiaris OX=9615 GN=HNRNPA3 PE=4 SV=2	HNRNPA3	0	0	0	0	0	0	0	0	0	0	0	0	0	0	0	0	0	0	0	0	0	0	0	0	0	0	0	0	0	0
E2QRT0	Heterogeneous nuclear ribonucleoprotein D like OS=Canis lupus familiaris OX=9615 GN=HNRNPDL PE=4 SV=1	HNRNPDL	0	0	0	0	0	0	0	0	0	0	0	0	0	0	0	0	0	0	0	0	0	0	0	0	0	0	0	0	0	0
E2RIX2	Heterogeneous nuclear ribonucleoprotein D OS=Canis lupus familiaris OX=9615 GN=HNRNPD PE=4 SV=2	HNRNPD	0	0	0	0	0	0	0	0	0	0	0	0	0	0	0	0	0	0	0	0	0	0	0	0	0	0	0	0	0	0
E2RB90	Heterogeneous nuclear ribonucleoprotein F OS=Canis lupus familiaris OX=9615 GN=HNRNPF PE=4 SV=1	HNRNPF	0	0	0	0	0	0	0	0	0	0	0	0	0	0	0	0	0	0	0	0	0	0	0	0	0	0	0	0	0	0
E2R8D6	Heterogeneous nuclear ribonucleoprotein H1 OS=Canis lupus familiaris OX=9615 GN=HNRNPH1 PE=4 SV=2	HNRNPH1	0	0	0	0	0	0	0	0	0	0	0	0	0	0	0	0	0	0	0	0	0	0	0	0	0	0	0	0	0	0
E2RJH5	Heterogeneous nuclear ribonucleoprotein H2 OS=Canis lupus familiaris OX=9615 GN=HNRNPH2 PE=4 SV=2	HNRNPH2	0	0	0	0	0	0	0	0	0	0	0	0	0	0	0	0	0	0	0	0	0	0	0	0	0	0	0	0	0	0
F1P8D3	Heterogeneous nuclear ribonucleoprotein H3 OS=Canis lupus familiaris OX=9615 GN=HNRNPH3 PE=4 SV=2	HNRNPH3	0	0	0	0	0	0	0	0	0	0	0	0	0	0	0	0	0	0	0	0	0	0	0	0	0	0	0	0	0	0
E2RA50	Heterogeneous nuclear ribonucleoprotein K OS=Canis lupus familiaris OX=9615 GN=HNRNPK PE=4 SV=2	HNRNPK	0	0	0	0	0	0	0	0	0	0	0	0	0	0	0	0	0	0	0	0	0	0	0	0	0	0	0	0	0	0
E2R944	Heterogeneous nuclear ribonucleoprotein L OS=Canis lupus familiaris OX=9615 GN=HNRNPL PE=4 SV=2	HNRNPL	0	0	0	0	0	0	0	0	0	0	0	0	0	0	0	0	0	0	0	0	0	0	0	0	0	0	0	0	0	0
E2RMR3	Heterogeneous nuclear ribonucleoprotein M OS=Canis lupus familiaris OX=9615 GN=HNRNPM PE=4 SV=2	HNRNPM	0	0	0	0	0	0	0	0	0	0	0	0	0	0	0	0	0	0	0	0	0	0	0	0	0	0	0	0	0	0
E2RE36	Heterogeneous nuclear ribonucleoprotein R OS=Canis lupus familiaris OX=9615 GN=HNRNPR PE=4 SV=2	HNRNPR	0	0	0	0	0	0	0	0	0	0	0	0	0	0	0	0	0	0	0	0	0	0	0	0	0	0	0	0	0	0
J9JHA9	Heterogeneous nuclear ribonucleoprotein U like 1 OS=Canis lupus familiaris OX=9615 GN=HNRNPUL1 PE=4 SV=1	HNRNPUL1	0	0	0	0	0	0	0	0	0	0	0	0	0	0	0	0	0	0	0	0	0	0	0	0	0	0	0	0	0	0
E2RNY1	Heterogeneous nuclear ribonucleoprotein U like 1 OS=Canis lupus familiaris OX=9615 GN=HNRNPUL1 PE=4 SV=1	HNRNPUL1	0	0	0	0	0	0	0	0	0	0	0	0	0	0	0	0	0	0	0	0	0	0	0	0	0	0	0	0	0	0
F1Q3W0	Heterogeneous nuclear ribonucleoprotein U OS=Canis lupus familiaris OX=9615 GN=HNRNPU PE=4 SV=2	HNRNPU	0	0	0	0	0	0	0	0	0	0	0	0	0	0	0	0	0	0	0	0	0	0	0	0	0	0	0	0	0	0
F1PRR3	Hexamethylene bisacetamide inducible 1 OS=Canis lupus familiaris OX=9615 GN=HEXIM1 PE=4 SV=2	HEXIM1	0	0	0	0	0	0	1	0	0	0	0	0	0	0	0	0	0	0	0	0	0	0	0	0	0	0	1	0	0	0
J9PBL1	Hexokinase 1 OS=Canis lupus familiaris OX=9615 GN=HK1 PE=3 SV=1	HK1	0	0	0	0	0	0	0	0	0	0	0	0	0	0	0	0	0	0	0	0	0	0	0	0	0	0	0	0	0	0
F1PPF7	Hexokinase 1 OS=Canis lupus familiaris OX=9615 GN=HK1 PE=3 SV=2	HK1	0	0	0	0	0	0	0	0	0	0	0	0	0	0	0	0	0	0	0	0	0	0	0	0	0	0	0	0	0	0
F1PAZ2	Hexokinase 2 OS=Canis lupus familiaris OX=9615 GN=HK2 PE=3 SV=2	HK2	0	0	0	0	0	0	1	1	1	1	0	0	0	0	0	0	0	0	0	0	0	0	0	0	0	0	1	1	1	1
F1Q1M8	Hexosaminidase subunit beta OS=Canis lupus familiaris OX=9615 GN=HEXB PE=4 SV=2	HEXB	0	0	0	0	0	0	0	0	0	0	0	0	0	0	0	0	0	0	0	0	0	0	0	0	0	0	0	0	0	0
J9NXJ4	Hexose-6-phosphate dehydrogenase/glucose 1-dehydrogenase OS=Canis lupus familiaris OX=9615 GN=H6PD PE=4 SV=1	H6PD	0	0	0	0	0	0	0	0	0	0	0	0	0	0	0	0	0	0	0	0	0	0	0	0	0	0	0	0	0	0
F1PEJ2	HGH1 homolog OS=Canis lupus familiaris OX=9615 GN=HGH1 PE=4 SV=2	HGH1	0	0	0	0	0	0	0	0	0	0	0	0	0	0	0	0	0	0	0	0	0	0	0	0	0	0	0	0	0	0
Q7YQJ5	High affinity IgG Fc gamma receptor 1 OS=Canis lupus familiaris OX=9615 GN=FcgammaRI PE=2 SV=1	FcgammaRI	0	0	0	0	0	0	0	0	0	0	0	0	0	0	0	0	0	0	0	0	0	0	0	0	0	0	0	0	0	0
E2RET1	High density lipoprotein binding protein OS=Canis lupus familiaris OX=9615 GN=HDLBP PE=4 SV=1	HDLBP	0	0	0	0	0	0	0	0	0	0	0	0	0	0	0	0	0	0	0	0	0	0	0	0	0	0	0	0	0	0
E2QY30	High mobility group box 2 OS=Canis lupus familiaris OX=9615 GN=HMGB2 PE=4 SV=1	HMGB2	0	0	0	0	0	0	0	0	0	0	0	0	0	0	0	0	0	0	0	0	0	0	0	0	0	0	0	0	0	0
J9NVS3	High mobility group box 3 OS=Canis lupus familiaris OX=9615 GN=HMGB3 PE=4 SV=1	HMGB3	0	0	0	0	0	0	0	0	0	0	0	0	0	0	0	0	0	0	0	0	0	0	0	0	0	0	0	0	0	0
Q6YKA4	High mobility group protein B1 OS=Canis lupus familiaris OX=9615 GN=HMGB1 PE=2 SV=3	HMGB1	0	0	0	0	0	0	0	0	0	0	0	0	0	0	0	0	0	0	0	0	0	0	0	0	0	0	0	0	0	0
Q6URC2	High mobility group protein HMG-I/HMG-Y OS=Canis lupus familiaris OX=9615 GN=HMGA1 PE=3 SV=3	HMGA1	0	0	0	0	0	0	0	0	0	0	0	0	0	0	0	0	0	0	0	0	0	0	0	0	0	0	0	0	0	0
G1K277	High mobility group protein HMG-I/HMG-Y OS=Canis lupus familiaris OX=9615 GN=HMGA1 PE=4 SV=1	HMGA1	0	0	0	0	0	0	0	0	0	0	0	0	0	0	0	0	0	0	0	0	0	0	0	0	0	0	0	0	0	0
J9P373	Hikeshi heat shock protein nuclear import factor OS=Canis lupus familiaris OX=9615 GN=HIKESHI PE=4 SV=1	HIKESHI	0	0	0	0	0	0	0	0	0	0	0	0	0	0	0	0	0	0	0	0	0	0	0	0	0	0	0	0	0	0
J9P211	Hippocalcin like 1 OS=Canis lupus familiaris OX=9615 GN=HPCAL1 PE=4 SV=1	HPCAL1	0	0	0	0	0	0	0	0	0	0	0	0	0	0	0	0	0	0	0	0	0	0	0	0	0	0	0	0	0	0
E2RNM5	Histamine N-methyltransferase OS=Canis lupus familiaris OX=9615 GN=HNMT PE=4 SV=2	HNMT	0	0	0	0	0	0	0	0	0	0	0	0	0	0	-1	0	0	0	0	0	0	0	0	0	-1	0	0	0	0	0
E2RF32	Histidine triad nucleotide binding protein 2 OS=Canis lupus familiaris OX=9615 GN=HINT2 PE=4 SV=1	HINT2	0	0	0	0	0	0	0	0	0	0	0	0	0	0	0	0	0	0	0	0	0	0	0	0	0	0	0	0	0	0
E2QZ69	Histidyl-tRNA synthetase OS=Canis lupus familiaris OX=9615 GN=HARS PE=3 SV=1	HARS	0	0	0	0	0	0	0	0	0	0	0	0	0	0	0	0	0	0	0	0	0	0	0	0	0	0	0	0	0	0
E2RB97	Histocompatibility minor 13 OS=Canis lupus familiaris OX=9615 GN=HM13 PE=4 SV=1	HM13	0	0	0	0	0	0	0	0	0	0	0	0	0	0	0	0	0	0	0	0	0	0	0	0	0	0	0	0	0	0
E2RB96	Histocompatibility minor 13 OS=Canis lupus familiaris OX=9615 GN=HM13 PE=4 SV=2	HM13	0	0	0	0	0	0	0	0	0	0	0	0	0	0	0	0	0	0	0	0	0	0	0	0	0	0	0	0	0	0
F1PUX9	Histone acetyltransferase type B catalytic subunit OS=Canis lupus familiaris OX=9615 GN=HAT1 PE=3 SV=2	HAT1	0	0	0	0	0	0	0	0	0	0	0	0	0	0	0	0	0	0	0	-1	0	0	0	0	0	0	0	0	0	-1
E2RR73	Histone cluster 1 H1 family member a OS=Canis lupus familiaris OX=9615 GN=HIST1H1A PE=3 SV=1	HIST1H1A	0	0	0	0	0	0	0	0	0	0	0	0	0	0	0	0	0	0	0	0	0	0	0	0	0	0	0	0	0	0
F6X8F5	Histone deacetylase OS=Canis lupus familiaris OX=9615 GN=HDAC1 PE=3 SV=1	HDAC1	0	0	0	0	0	0	0	0	0	0	0	0	0	0	0	0	0	0	0	0	0	0	0	0	0	0	0	0	0	0
J9NUI0	Histone deacetylase OS=Canis lupus familiaris OX=9615 GN=HDAC1 PE=3 SV=1	HDAC1	0	0	0	0	0	0	0	0	0	0	0	0	0	0	0	0	0	0	0	0	0	0	0	0	0	0	0	0	0	0
J9P9H5	Histone deacetylase OS=Canis lupus familiaris OX=9615 GN=HDAC2 PE=3 SV=1	HDAC2	0	1	0	0	0	0	0	0	0	0	0	0	0	0	0	0	0	0	0	0	0	1	0	0	0	0	0	0	0	0
F1PR63	Histone deacetylase OS=Canis lupus familiaris OX=9615 GN=HDAC2 PE=3 SV=2	HDAC2	0	1	0	0	0	0	0	0	0	0	0	0	0	0	0	0	0	0	0	0	0	1	0	0	0	0	0	0	0	0
J9P3D2	Histone H2A OS=Canis lupus familiaris OX=9615 GN=H2AFV PE=3 SV=1	H2AFV	0	0	0	0	0	0	0	0	0	0	0	0	0	0	1	0	0	0	0	0	0	0	0	0	1	0	0	0	0	0
E2RNB0	Histone H2A OS=Canis lupus familiaris OX=9615 GN=H2AFX PE=3 SV=1	H2AFX	0	0	0	0	0	0	0	0	0	0	0	0	0	0	1	0	0	0	0	0	0	0	0	0	1	0	0	0	0	0
F6X834	Histone H2A OS=Canis lupus familiaris OX=9615 GN=H2AFZ PE=3 SV=1	H2AFZ	0	0	0	0	0	0	0	0	0	0	0	0	0	0	1	0	0	0	0	0	0	0	0	0	1	0	0	0	0	0
J9P2Y4	Histone H2B OS=Canis lupus familiaris OX=9615 GN=HIST2H2BF PE=3 SV=1	HIST2H2BF	0	0	0	0	0	0	0	0	0	0	0	0	0	0	0	0	0	0	0	0	0	0	0	0	0	0	0	0	0	0
H9GWB1	Histone H2B OS=Canis lupus familiaris OX=9615 GN=LOC106558265 PE=3 SV=1	LOC106558265	0	0	0	0	0	0	0	0	0	0	0	0	0	0	0	0	0	0	0	0	0	0	0	0	0	0	0	0	0	0
J9P6S8	Histone H2B OS=Canis lupus familiaris OX=9615 GN=LOC488303 PE=3 SV=1	LOC488303	0	0	0	0	0	0	0	0	0	0	0	0	0	0	0	0	0	0	0	0	0	0	0	0	0	0	0	0	0	0
J9NTD9	Histone H2B OS=Canis lupus familiaris OX=9615 PE=3 SV=1	0	0	0	0	0	0	0	0	0	0	0	0	0	0	0	0	0	0	0	0	0	0	0	0	0	0	0	0	0	0	0
L7N0M7	Histone H2B OS=Canis lupus familiaris OX=9615 PE=3 SV=1	0	0	0	0	0	0	0	0	0	0	0	0	0	0	0	0	0	0	0	0	0	0	0	0	0	0	0	0	0	0	0
L7N0M4	Histone H2B OS=Canis lupus familiaris OX=9615 PE=3 SV=1	0	0	0	0	0	0	0	0	0	0	0	0	0	0	0	0	0	0	0	0	0	0	0	0	0	0	0	0	0	0	0
E2RNW3	Histone H2B OS=Canis lupus familiaris OX=9615 PE=3 SV=1	0	0	0	0	0	0	0	0	0	0	0	0	0	0	0	0	0	0	0	0	0	0	0	0	0	0	0	0	0	0	0
J9NS47	Histone H2B OS=Canis lupus familiaris OX=9615 PE=3 SV=1	0	0	0	0	0	0	0	0	0	0	0	0	0	0	0	0	0	0	0	0	0	0	0	0	0	0	0	0	0	0	0
E2RNW2	Histone H2B OS=Canis lupus familiaris OX=9615 PE=3 SV=1	0	0	0	0	0	0	0	0	0	0	0	0	0	0	0	0	0	0	0	0	0	0	0	0	0	0	0	0	0	0	0
L7N0M5	Histone H2B OS=Canis lupus familiaris OX=9615 PE=3 SV=1	0	0	0	0	0	0	0	0	0	0	0	0	0	0	0	0	0	0	0	0	0	0	0	0	0	0	0	0	0	0	0
J9NX76	Histone H2B OS=Canis lupus familiaris OX=9615 PE=3 SV=1	0	0	0	0	0	0	0	0	0	0	0	0	0	0	0	0	0	0	0	0	0	0	0	0	0	0	0	0	0	0	0
F2Z4N2	Histone H4 OS=Canis lupus familiaris OX=9615 GN=LOC111093990 PE=3 SV=1	LOC111093990	0	0	0	0	0	0	0	0	0	0	0	0	0	0	0	0	0	0	0	0	0	0	0	0	0	0	0	0	0	0
J9NRV0	Histone H4 OS=Canis lupus familiaris OX=9615 PE=3 SV=1	0	0	0	0	0	0	0	0	0	0	0	0	0	0	0	0	0	0	0	0	0	0	0	0	0	0	0	0	0	0	0
L7N0L3	Histone H4 OS=Canis lupus familiaris OX=9615 PE=3 SV=1	0	0	0	0	0	0	0	0	0	0	0	0	0	0	0	0	0	0	0	0	0	0	0	0	0	0	0	0	0	0	0
A0A0A0MPD6	Histone-lysine N-methyltransferase OS=Canis lupus familiaris OX=9615 GN=SETD3 PE=3 SV=1	SETD3	0	0	0	0	0	0	0	0	0	0	0	0	0	0	0	0	0	0	0	0	0	0	0	0	0	0	0	0	0	0
E2RBS6	Histone-lysine N-methyltransferase setd3 OS=Canis lupus familiaris OX=9615 GN=SETD3 PE=3 SV=1	SETD3	0	0	0	0	0	0	0	0	0	0	0	0	0	0	0	0	0	0	0	0	0	0	0	0	0	0	0	0	0	0
I7KJS3	HN1 OS=Canis lupus familiaris OX=9615 GN=JPT1 PE=2 SV=1	JPT1	0	0	0	0	0	0	0	0	0	0	0	0	0	0	0	0	0	0	0	0	0	0	0	0	0	0	0	0	0	0
F1PM17	Homeobox protein cut-like OS=Canis lupus familiaris OX=9615 GN=CUX1 PE=3 SV=2	CUX1	0	0	0	0	0	0	0	0	0	0	0	0	0	0	0	0	0	0	0	0	0	0	0	0	0	0	0	0	0	0
E2QXV1	Host cell factor C1 OS=Canis lupus familiaris OX=9615 GN=HCFC1 PE=4 SV=2	HCFC1	0	0	0	0	0	0	0	0	0	0	0	0	0	0	0	0	0	0	0	0	0	0	0	0	0	0	0	0	0	0
E2QZB3	HSPA (Hsp70) binding protein 1 OS=Canis lupus familiaris OX=9615 GN=HSPBP1 PE=4 SV=1	HSPBP1	0	0	0	0	0	0	0	0	0	0	0	0	0	0	0	0	0	0	0	0	0	0	0	0	0	0	0	0	0	0
F1P7Y7	Huntingtin OS=Canis lupus familiaris OX=9615 GN=HTT PE=4 SV=2	HTT	0	0	0	0	0	0	0	0	0	0	0	0	0	0	0	0	0	0	0	0	0	0	0	0	0	0	0	0	0	0
F6XHT8	Hydroxyacyl-CoA dehydrogenase OS=Canis lupus familiaris OX=9615 GN=HADH PE=4 SV=1	HADH	0	0	0	0	0	0	0	0	0	0	0	0	0	0	0	0	0	0	0	0	0	0	0	0	0	0	0	0	0	0
F1PIP0	Hydroxyacyl-CoA dehydrogenase trifunctional multienzyme complex subunit alpha OS=Canis lupus familiaris OX=9615 GN=HADHA PE=3 SV=2	HADHA	0	0	0	0	0	0	0	0	0	0	0	0	0	0	0	0	0	0	0	0	0	0	0	0	0	0	0	0	0	0
E2R9F5	Hydroxysteroid 17-beta dehydrogenase 10 OS=Canis lupus familiaris OX=9615 GN=HSD17B10 PE=3 SV=1	HSD17B10	0	0	0	0	0	0	0	0	0	0	0	0	0	0	0	0	0	0	0	0	0	0	0	0	0	0	0	0	0	0
E2RJ79	Hydroxysteroid 17-beta dehydrogenase 12 OS=Canis lupus familiaris OX=9615 GN=HSD17B12 PE=3 SV=1	HSD17B12	0	0	0	0	0	0	0	0	0	0	0	0	0	0	0	0	0	0	0	0	0	0	0	0	0	0	0	0	0	0
E2R4T5	Hydroxysteroid 17-beta dehydrogenase 4 OS=Canis lupus familiaris OX=9615 GN=HSD17B4 PE=4 SV=2	HSD17B4	0	0	0	0	0	0	0	0	0	0	1	0	0	0	1	0	0	0	0	0	1	0	0	0	1	0	0	0	0	0
F1Q3R2	Hydroxysteroid dehydrogenase like 2 OS=Canis lupus familiaris OX=9615 GN=HSDL2 PE=4 SV=2	HSDL2	0	0	0	0	0	0	0	0	0	0	0	0	0	0	0	0	0	0	0	0	0	0	0	0	0	0	0	0	0	0
J9NVT2	Hypoxanthine phosphoribosyltransferase OS=Canis lupus familiaris OX=9615 GN=HPRT1 PE=3 SV=1	HPRT1	0	0	0	0	0	0	0	0	0	0	0	0	0	0	0	0	0	0	0	0	0	0	0	0	0	0	0	0	0	0
Q6WIT9	Hypoxanthine-guanine phosphoribosyltransferase OS=Canis lupus familiaris OX=9615 GN=HPRT1 PE=2 SV=3	HPRT1	0	0	0	0	0	0	0	0	0	0	0	0	0	0	0	0	0	0	0	0	0	0	0	0	0	0	0	0	0	0
E2RB31	Hypoxia up-regulated 1 OS=Canis lupus familiaris OX=9615 GN=HYOU1 PE=3 SV=2	HYOU1	0	0	0	0	0	0	0	0	0	0	0	0	0	0	0	0	0	0	0	0	0	0	0	0	0	0	0	0	0	0
F1PL89	IK cytokine OS=Canis lupus familiaris OX=9615 GN=IK PE=4 SV=2	IK	0	0	0	0	0	0	0	0	0	0	0	0	0	0	0	0	0	0	0	0	0	0	0	0	0	0	0	0	0	0
E2R8G8	IKAROS family zinc finger 1 OS=Canis lupus familiaris OX=9615 GN=IKZF1 PE=4 SV=2	IKZF1	0	0	0	0	0	0	0	1	1	1	0	0	0	0	0	0	0	0	0	0	0	0	0	0	0	0	0	1	1	1
E2RS11	ILK associated serine/threonine phosphatase OS=Canis lupus familiaris OX=9615 GN=ILKAP PE=3 SV=2	ILKAP	0	0	0	0	0	0	0	0	0	0	0	0	0	0	0	0	0	0	0	0	0	0	0	0	0	0	0	0	0	0
F1Q255	IlvB acetolactate synthase like OS=Canis lupus familiaris OX=9615 GN=ILVBL PE=3 SV=2	ILVBL	0	0	0	0	0	0	0	0	0	0	0	0	0	0	0	0	0	0	0	0	0	0	0	0	0	0	0	0	0	0
F6UMY5	Immunoglobulin binding protein 1 OS=Canis lupus familiaris OX=9615 GN=IGBP1 PE=4 SV=1	IGBP1	0	0	0	0	0	0	0	0	0	0	0	0	0	0	0	0	0	0	0	0	0	0	0	0	0	0	0	0	0	0
E2RSV0	Importin 4 OS=Canis lupus familiaris OX=9615 GN=IPO4 PE=4 SV=2	IPO4	-1	0	0	0	-1	0	0	0	0	0	0	0	0	0	0	0	0	0	0	0	-1	0	0	0	-1	0	0	0	0	0
E2RF06	Importin 5 OS=Canis lupus familiaris OX=9615 GN=IPO5 PE=4 SV=2	IPO5	0	0	0	0	0	0	0	0	0	0	0	0	0	0	0	0	0	0	0	0	0	0	0	0	0	0	0	0	0	0
F6X4J2	Importin 7 OS=Canis lupus familiaris OX=9615 GN=IPO7 PE=4 SV=1	IPO7	0	0	0	0	0	0	0	0	0	0	0	0	0	0	0	0	0	0	0	0	0	0	0	0	0	0	0	0	0	0
E2R703	Importin 8 OS=Canis lupus familiaris OX=9615 GN=IPO8 PE=4 SV=1	IPO8	0	0	0	0	0	0	0	0	0	0	0	0	0	0	0	0	0	0	0	0	0	0	0	0	0	0	0	0	0	0
F1PS41	Importin 9 OS=Canis lupus familiaris OX=9615 GN=IPO9 PE=4 SV=2	IPO9	0	0	0	0	0	0	0	0	0	0	0	0	0	0	0	0	0	0	0	0	0	0	0	0	0	0	0	0	0	0
F1PV58	Importin subunit alpha OS=Canis lupus familiaris OX=9615 GN=KPNA3 PE=3 SV=2	KPNA3	0	0	0	0	0	1	0	0	0	0	0	0	0	0	0	0	0	0	0	0	0	0	0	0	0	1	0	0	0	0
J9NST3	Importin subunit alpha OS=Canis lupus familiaris OX=9615 GN=KPNA6 PE=3 SV=1	KPNA6	0	0	0	0	0	0	0	0	0	0	0	0	0	0	0	0	0	0	0	0	0	0	0	0	0	0	0	0	0	0
F1PM77	Importin subunit alpha OS=Canis lupus familiaris OX=9615 GN=KPNA6 PE=3 SV=2	KPNA6	0	0	0	0	0	0	0	0	0	0	0	0	0	0	0	0	0	0	0	0	0	0	0	0	0	0	0	0	0	0
E2R9B4	Influenza virus NS1A binding protein OS=Canis lupus familiaris OX=9615 GN=IVNS1ABP PE=4 SV=2	IVNS1ABP	0	0	0	0	0	0	0	0	0	0	0	0	0	0	0	0	0	0	0	0	0	0	0	0	0	0	0	0	0	0
J9P891	Inhibitor of nuclear factor kappa B kinase subunit gamma OS=Canis lupus familiaris OX=9615 GN=IKBKG PE=4 SV=1	IKBKG	0	0	0	0	0	0	0	0	0	0	0	0	0	0	0	0	0	0	0	0	0	0	0	0	0	0	0	0	0	0
J9P4A1	Inosine triphosphate pyrophosphatase OS=Canis lupus familiaris OX=9615 GN=ITPA PE=3 SV=1	ITPA	0	0	0	0	0	0	0	0	0	0	0	0	0	0	0	0	0	0	0	0	0	0	0	0	0	0	0	0	0	0
F6UXI8	Inosine-5'-monophosphate dehydrogenase OS=Canis lupus familiaris OX=9615 GN=IMPDH2 PE=3 SV=1	IMPDH2	0	0	0	0	0	0	0	0	0	0	0	0	0	0	0	0	0	0	0	0	0	0	0	0	0	0	0	0	0	0
J9NSU1	Inositol polyphosphate-1-phosphatase OS=Canis lupus familiaris OX=9615 GN=INPP1 PE=4 SV=1	INPP1	0	0	0	0	0	0	0	0	0	0	0	0	0	0	0	0	0	0	0	0	0	0	0	0	0	0	0	0	0	0
F1PEA8	Inositol polyphosphate-5-phosphatase D OS=Canis lupus familiaris OX=9615 GN=INPP5D PE=4 SV=2	INPP5D	0	0	0	0	0	0	0	0	0	0	0	0	0	0	0	0	0	0	0	0	0	0	0	0	0	0	0	0	0	0
J9P7W8	Inositol-1-monophosphatase OS=Canis lupus familiaris OX=9615 GN=IMPA1 PE=3 SV=1	IMPA1	0	0	0	0	0	0	0	0	0	0	0	0	0	0	0	0	0	0	0	0	0	0	0	0	0	0	0	0	0	0
E2RJW5	Inositol-3-phosphate synthase 1 OS=Canis lupus familiaris OX=9615 GN=ISYNA1 PE=4 SV=2	ISYNA1	0	0	0	0	0	0	0	0	0	0	0	0	0	0	0	0	0	0	0	0	0	0	0	0	0	0	0	0	0	0
E2RTC5	Insulin like growth factor 2 mRNA binding protein 1 OS=Canis lupus familiaris OX=9615 GN=IGF2BP1 PE=4 SV=2	IGF2BP1	0	0	0	0	0	0	0	0	0	0	0	0	0	0	0	0	0	0	0	0	0	0	0	0	0	0	0	0	0	0
J9P8W9	Insulin like growth factor 2 mRNA binding protein 3 OS=Canis lupus familiaris OX=9615 GN=IGF2BP3 PE=4 SV=1	IGF2BP3	0	0	0	0	0	0	0	0	0	0	0	0	0	0	0	0	0	0	0	0	0	0	0	0	0	0	0	0	0	0
U5XY96	Insulin-degrading enzyme isoform 15a OS=Canis lupus familiaris OX=9615 GN=IDE PE=2 SV=1	IDE	0	0	0	0	0	0	0	0	0	0	0	0	0	0	0	0	0	0	0	0	0	0	0	0	0	0	0	0	0	0
U5XYR4	Insulin-degrading protein enzyme 15b OS=Canis lupus familiaris OX=9615 GN=IDE PE=2 SV=1	IDE	0	0	0	0	0	0	0	0	0	0	0	0	0	0	0	0	0	0	0	0	0	0	0	0	0	0	0	0	0	0
Q9TU04	Integrin beta (Fragment) OS=Canis lupus familiaris OX=9615 GN=ITGB2 PE=2 SV=1	ITGB2	0	0	0	0	0	0	0	0	0	0	0	0	0	0	0	0	0	0	0	0	0	0	0	0	0	0	0	0	0	0
E2RT60	Integrin beta OS=Canis lupus familiaris OX=9615 GN=ITGB1 PE=3 SV=2	ITGB1	0	0	0	0	0	0	0	0	0	0	0	0	0	0	0	0	0	0	0	0	0	0	0	0	0	0	0	0	0	0
F1Q1H6	Integrin beta OS=Canis lupus familiaris OX=9615 GN=ITGB2 PE=3 SV=2	ITGB2	0	0	0	0	0	0	0	0	0	0	0	0	0	0	0	0	0	0	0	0	0	0	0	0	0	0	0	0	0	0
E2R5H4	Integrin linked kinase OS=Canis lupus familiaris OX=9615 GN=ILK PE=4 SV=1	ILK	0	0	0	0	0	0	0	0	0	0	0	0	0	0	0	0	0	0	0	0	0	0	0	0	0	0	0	0	0	0
F1PQ29	Integrin subunit alpha 4 OS=Canis lupus familiaris OX=9615 GN=ITGA4 PE=3 SV=2	ITGA4	0	0	0	0	0	0	0	0	0	0	0	0	0	0	0	0	-1	0	0	0	0	0	0	0	0	0	-1	0	0	0
F1P8D8	Integrin subunit alpha L OS=Canis lupus familiaris OX=9615 GN=ITGAL PE=3 SV=2	ITGAL	0	0	0	0	0	0	0	0	0	0	0	0	0	0	0	0	0	0	0	0	0	0	0	0	0	0	0	0	0	0
F1P8Q0	Integrin subunit alpha V OS=Canis lupus familiaris OX=9615 GN=ITGAV PE=3 SV=2	ITGAV	0	0	0	0	0	0	0	0	0	0	0	0	0	0	0	0	0	0	0	0	0	0	0	0	0	0	0	0	0	0
E2RTG3	Integrin subunit alpha X OS=Canis lupus familiaris OX=9615 GN=ITGAX PE=3 SV=2	ITGAX	0	0	0	0	0	0	0	0	0	0	0	0	0	0	0	0	0	0	0	0	0	0	0	0	0	0	0	0	0	0
F1PB95	Intercellular adhesion molecule 1 OS=Canis lupus familiaris OX=9615 GN=ICAM1 PE=4 SV=2	ICAM1	0	0	0	0	0	0	0	0	0	0	0	1	1	1	1	0	1	1	1	1	0	1	1	1	1	0	1	1	1	1
F6XBS0	Interferon gamma receptor 1 OS=Canis lupus familiaris OX=9615 GN=IFNGR1 PE=4 SV=1	IFNGR1	0	0	0	0	0	0	0	0	0	0	0	0	0	0	0	0	0	0	0	0	0	0	0	0	0	0	0	0	0	0
F1PR21	Interferon regulatory factor 2 binding protein 1 OS=Canis lupus familiaris OX=9615 GN=IRF2BP1 PE=4 SV=2	IRF2BP1	0	0	0	0	0	0	0	0	0	0	0	0	0	0	0	0	0	0	0	0	0	0	0	0	0	0	0	0	0	0
F1PQC1	Interferon regulatory factor 2 binding protein like OS=Canis lupus familiaris OX=9615 GN=IRF2BPL PE=4 SV=1	IRF2BPL	0	0	0	0	0	0	0	0	0	0	0	0	0	0	0	0	0	0	0	0	0	0	0	0	0	0	0	0	0	0
Q9N0Y3	Interferon-induced GTP-binding protein Mx1 OS=Canis lupus familiaris OX=9615 GN=MX1 PE=2 SV=1	MX1	0	0	0	0	0	0	0	0	0	0	0	0	0	0	0	0	0	0	0	0	0	0	0	0	0	0	0	0	0	0
J9NU59	Interleukin 1 receptor accessory protein OS=Canis lupus familiaris OX=9615 GN=IL1RAP PE=4 SV=1	IL1RAP	0	0	0	0	0	0	0	0	1	0	0	0	0	0	0	0	0	0	0	0	0	0	0	0	0	0	0	0	1	0
F1PIL9	Interleukin 1 receptor accessory protein OS=Canis lupus familiaris OX=9615 GN=IL1RAP PE=4 SV=2	IL1RAP	0	0	0	0	0	0	0	0	1	0	0	0	0	0	0	0	0	0	0	0	0	0	0	0	0	0	0	0	1	0
E2RKW1	Interleukin 1 receptor type 2 OS=Canis lupus familiaris OX=9615 GN=IL1R2 PE=4 SV=2	IL1R2	0	0	0	0	0	0	0	0	0	0	0	0	0	0	0	0	0	0	0	0	0	0	0	0	0	0	0	0	0	0
E2R9T6	Interleukin enhancer binding factor 2 OS=Canis lupus familiaris OX=9615 GN=ILF2 PE=4 SV=2	ILF2	0	0	0	0	0	0	0	0	0	0	0	0	0	0	0	0	0	0	0	0	0	0	0	0	0	0	0	0	0	0
F1PGB6	Interleukin enhancer binding factor 3 OS=Canis lupus familiaris OX=9615 GN=ILF3 PE=4 SV=2	ILF3	0	0	0	0	0	0	0	0	0	0	0	0	0	0	0	0	0	0	0	0	0	0	0	0	0	0	0	0	0	0
Q9BEH0	Interleukin-1 receptor antagonist protein OS=Canis lupus familiaris OX=9615 GN=IL1RN PE=2 SV=1	IL1RN	0	1	0	1	1	0	1	1	0	0	0	0	0	0	0	0	0	0	0	0	0	1	0	1	1	0	1	1	0	0
Q9XSR0	Interleukin-18 OS=Canis lupus familiaris OX=9615 GN=IL18 PE=2 SV=1	IL18	0	0	0	0	0	0	0	0	0	0	0	0	0	0	0	0	0	0	0	0	0	0	0	0	0	0	0	0	0	0
F1PJ65	IQ motif containing GTPase activating protein 1 OS=Canis lupus familiaris OX=9615 GN=IQGAP1 PE=4 SV=2	IQGAP1	0	0	0	0	0	0	0	0	0	0	0	0	0	0	0	0	0	0	0	0	0	0	0	0	0	0	0	0	0	0
E2RM27	Iron-sulfur cluster assembly 1 OS=Canis lupus familiaris OX=9615 GN=ISCA1 PE=4 SV=2	ISCA1	0	0	0	0	0	0	0	0	0	0	0	0	0	0	0	0	0	0	0	0	0	0	0	0	0	0	0	0	0	0
E2R7R1	ISG15 ubiquitin-like modifier OS=Canis lupus familiaris OX=9615 GN=ISG15 PE=4 SV=2	ISG15	0	0	0	0	0	0	0	0	0	0	0	0	0	0	0	0	0	0	0	0	0	0	0	0	0	0	0	0	0	0
E2R0P3	Isochorismatase domain containing 1 OS=Canis lupus familiaris OX=9615 GN=ISOC1 PE=4 SV=1	ISOC1	0	0	0	0	0	0	0	0	0	0	0	0	0	0	0	0	0	0	0	0	0	0	0	0	0	0	0	0	0	0
E2RHM4	Isocitrate dehydrogenase [NAD] subunit mitochondrial OS=Canis lupus familiaris OX=9615 GN=IDH3A PE=3 SV=1	IDH3A	0	0	0	0	0	0	0	0	0	0	0	0	0	0	0	0	0	0	0	0	0	0	0	0	0	0	0	0	0	0
E2QUB9	Isocitrate dehydrogenase [NAD] subunit mitochondrial OS=Canis lupus familiaris OX=9615 GN=IDH3B PE=3 SV=1	IDH3B	0	0	0	0	0	0	0	0	0	0	0	0	0	0	0	0	0	0	0	0	0	0	0	0	0	0	0	0	0	0
E2QY55	Isocitrate dehydrogenase [NAD] subunit mitochondrial OS=Canis lupus familiaris OX=9615 GN=IDH3G PE=3 SV=2	IDH3G	0	0	0	0	0	0	0	0	0	0	0	0	0	0	0	0	0	0	0	0	0	0	0	0	0	0	0	0	0	0
F1PZA1	Isocitrate dehydrogenase [NADP] OS=Canis lupus familiaris OX=9615 GN=IDH1 PE=2 SV=1	IDH1	0	0	0	0	0	0	0	0	0	0	0	0	0	0	0	0	0	0	0	0	0	0	0	0	0	0	0	0	0	0
A0A2Z5XAD4	Isocitrate dehydrogenase [NADP] OS=Canis lupus familiaris OX=9615 GN=IDH2 PE=2 SV=1	IDH2	0	0	0	0	0	0	0	0	0	0	0	0	0	0	0	0	0	0	0	0	0	0	0	0	0	0	0	0	0	0
F1PLJ9	Isoleucyl-tRNA synthetase OS=Canis lupus familiaris OX=9615 GN=IARS PE=3 SV=2	IARS	0	0	0	0	0	0	0	0	0	0	0	0	0	0	0	0	0	0	0	0	0	0	0	0	0	0	0	0	0	0
E2RRP1	Isovaleryl-CoA dehydrogenase OS=Canis lupus familiaris OX=9615 GN=IVD PE=3 SV=1	IVD	0	0	0	0	0	0	0	0	0	0	0	0	0	0	0	0	0	0	0	0	0	0	0	0	0	0	0	0	0	0
E2RPE3	IST1 ESCRT-III associated factor OS=Canis lupus familiaris OX=9615 GN=IST1 PE=4 SV=1	IST1	0	0	0	0	0	1	0	0	0	0	0	0	0	0	0	0	0	0	0	0	0	0	0	0	0	1	0	0	0	0
J9PAW4	IWS1 SUPT6H interacting protein OS=Canis lupus familiaris OX=9615 GN=IWS1 PE=4 SV=1	IWS1	0	0	0	0	0	0	0	0	0	0	0	0	0	0	0	0	0	0	0	0	0	0	0	0	0	0	0	0	0	0
E2RCQ3	IWS1 SUPT6H interacting protein OS=Canis lupus familiaris OX=9615 GN=IWS1 PE=4 SV=2	IWS1	0	0	0	0	0	0	0	0	0	0	0	0	0	0	0	0	0	0	0	0	0	0	0	0	0	0	0	0	0	0
J9NZD3	Jumonji domain containing 6 arginine demethylase and lysine hydroxylase OS=Canis lupus familiaris OX=9615 GN=JMJD6 PE=4 SV=1	JMJD6	0	0	0	0	0	0	0	0	0	0	0	0	0	0	0	0	0	0	0	0	0	0	0	0	0	0	0	0	0	0
E2RE42	Jumonji domain containing 6 arginine demethylase and lysine hydroxylase OS=Canis lupus familiaris OX=9615 GN=JMJD6 PE=4 SV=2	JMJD6	0	0	0	0	0	0	0	0	0	0	0	0	0	0	0	0	0	0	0	0	0	0	0	0	0	0	0	0	0	0
J9NRZ4	JunB proto-oncogene AP-1 transcription factor subunit OS=Canis lupus familiaris OX=9615 GN=JUNB PE=3 SV=1	JUNB	0	0	0	0	0	0	0	0	0	0	0	0	0	0	0	0	0	0	0	0	0	0	0	0	0	0	0	0	0	0
F1PKI6	JunD proto-oncogene AP-1 transcription factor subunit OS=Canis lupus familiaris OX=9615 GN=JUND PE=3 SV=1	JUND	0	0	0	0	0	0	0	0	0	0	0	0	0	0	0	0	0	0	0	0	0	0	0	0	0	0	0	0	0	0
F6XGA3	Jupiter microtubule associated homolog 2 OS=Canis lupus familiaris OX=9615 GN=JPT2 PE=4 SV=1	JPT2	0	0	0	0	0	0	0	0	0	0	0	0	0	0	0	0	0	0	0	0	0	0	0	0	0	0	0	0	0	0
F6X637	Karyopherin subunit beta 1 OS=Canis lupus familiaris OX=9615 GN=KPNB1 PE=4 SV=1	KPNB1	0	0	0	0	0	0	0	0	0	0	0	0	0	0	0	0	0	0	0	0	0	0	0	0	0	0	0	0	0	0
Q6EIZ0	Keratin type I cytoskeletal 10 OS=Canis lupus familiaris OX=9615 GN=KRT10 PE=2 SV=1	KRT10	0	0	0	0	0	0	0	0	0	0	0	0	0	0	0	0	0	0	0	0	0	0	0	0	0	0	0	0	0	0
F1PYU9	Keratin type I cytoskeletal 10 OS=Canis lupus familiaris OX=9615 GN=KRT10 PE=3 SV=2	KRT10	0	0	0	0	0	0	0	0	0	0	0	0	0	0	0	0	0	0	0	0	0	0	0	0	0	0	0	0	0	0
F1PTY1	Keratin type II cytoskeletal 1 OS=Canis lupus familiaris OX=9615 GN=KRT1 PE=3 SV=1	KRT1	0	0	0	0	0	0	0	0	0	0	0	0	0	0	0	0	0	0	0	0	0	0	0	0	0	0	0	0	0	0
L7N095	Keratin 5 OS=Canis lupus familiaris OX=9615 GN=KRT5 PE=3 SV=1	KRT5	1	0	0	0	0	0	0	0	0	0	0	0	0	0	0	0	0	0	0	0	1	0	0	0	0	0	0	0	0	0
E2R917	Keratin 75 OS=Canis lupus familiaris OX=9615 GN=KRT75 PE=3 SV=2	KRT75	0	0	0	0	0	0	0	0	0	0	0	0	0	0	0	0	0	0	0	0	0	0	0	0	0	0	0	0	0	0
J9NRH2	KH RNA binding domain containing signal transduction associated 1 OS=Canis lupus familiaris OX=9615 GN=KHDRBS1 PE=4 SV=1	KHDRBS1	0	0	0	0	0	0	0	0	0	0	0	0	0	0	0	0	0	0	0	0	0	0	0	0	0	0	0	0	0	0
F1PLD5	KH RNA binding domain containing signal transduction associated 1 OS=Canis lupus familiaris OX=9615 GN=KHDRBS1 PE=4 SV=2	KHDRBS1	0	0	0	0	0	0	0	0	0	0	0	0	0	0	0	0	0	0	0	0	0	0	0	0	0	0	0	0	0	0
F6Y140	KH-type splicing regulatory protein OS=Canis lupus familiaris OX=9615 GN=KHSRP PE=4 SV=1	KHSRP	0	0	0	0	0	0	0	0	0	0	0	0	0	0	0	0	0	0	0	0	0	0	0	0	0	0	0	0	0	0
E2RIM6	KIAA1143 OS=Canis lupus familiaris OX=9615 GN=KIAA1143 PE=4 SV=2	KIAA1143	0	0	0	0	0	0	0	0	0	0	0	0	0	0	0	0	0	0	0	0	0	0	0	0	0	0	0	0	0	0
E2RG59	Kinectin 1 OS=Canis lupus familiaris OX=9615 GN=KTN1 PE=4 SV=2	KTN1	0	0	0	0	0	0	0	0	0	0	0	0	0	0	0	0	0	0	0	0	0	0	0	0	0	0	0	0	0	0
E2QXT6	Kinesin family member 11 OS=Canis lupus familiaris OX=9615 GN=KIF11 PE=3 SV=2	KIF11	0	0	0	0	0	0	0	0	0	0	0	0	0	0	0	0	0	0	0	0	0	0	0	0	0	0	0	0	0	0
F1PSL9	Kinesin family member 15 OS=Canis lupus familiaris OX=9615 GN=KIF15 PE=3 SV=2	KIF15	0	0	0	0	0	0	0	0	0	0	0	0	0	0	0	0	0	0	0	0	0	0	0	0	0	0	0	0	0	0
F1PDX5	Kinesin family member 4A OS=Canis lupus familiaris OX=9615 GN=KIF4A PE=3 SV=2	KIF4A	0	0	0	0	0	0	0	0	0	0	0	0	0	0	0	0	0	0	0	0	0	0	0	0	0	0	0	0	0	0
E2RHG7	Kinesin-like protein OS=Canis lupus familiaris OX=9615 GN=KIF20A PE=3 SV=2	KIF20A	0	0	0	0	0	0	0	0	0	0	0	0	0	0	0	0	0	0	0	0	0	0	0	0	0	0	0	0	0	0
F1PML0	Kinesin-like protein OS=Canis lupus familiaris OX=9615 GN=KIF23 PE=3 SV=2	KIF23	0	0	0	0	0	0	0	0	0	0	0	0	0	0	0	0	0	0	0	0	0	0	0	0	0	0	0	0	0	0
J9P9X3	Kinesin-like protein OS=Canis lupus familiaris OX=9615 GN=KIF2A PE=3 SV=1	KIF2A	0	0	0	0	0	0	0	0	0	0	0	0	0	0	0	0	0	0	0	0	0	0	0	0	0	0	0	0	0	0
E2QTN0	Kinesin-like protein OS=Canis lupus familiaris OX=9615 GN=KIF5B PE=3 SV=1	KIF5B	0	0	0	0	0	0	0	0	0	0	0	0	0	0	0	0	0	0	0	0	0	0	0	0	0	0	0	0	0	0
F1PXZ9	KRAS proto-oncogene GTPase OS=Canis lupus familiaris OX=9615 GN=KRAS PE=4 SV=1	KRAS	0	0	0	0	0	0	0	0	0	0	0	0	0	0	0	0	0	0	0	0	0	0	0	0	0	0	0	0	0	0
E2RRK6	Ku70 OS=Canis lupus familiaris OX=9615 GN=XRCC6 PE=2 SV=1	XRCC6	0	0	0	0	0	0	0	0	0	0	0	0	0	0	0	0	0	0	0	0	0	0	0	0	0	0	0	0	0	0
E2RB73	Kynureninase OS=Canis lupus familiaris OX=9615 GN=KYNU PE=3 SV=2	KYNU	0	0	0	0	1	0	0	0	0	0	0	0	0	0	0	0	0	0	0	0	0	0	0	0	1	0	0	0	0	0
F1PHT0	La ribonucleoprotein domain family member 1 OS=Canis lupus familiaris OX=9615 GN=LARP1 PE=4 SV=2	LARP1	0	0	0	0	0	0	0	0	0	0	0	0	0	0	0	0	0	0	0	0	0	0	0	0	0	0	0	0	0	0
E2R028	La ribonucleoprotein domain family member 4 OS=Canis lupus familiaris OX=9615 GN=LARP4 PE=4 SV=2	LARP4	0	0	0	0	0	0	0	0	0	0	0	0	0	0	0	0	0	0	0	0	0	0	0	0	0	0	0	0	0	0
F1PIU8	La ribonucleoprotein domain family member 4 OS=Canis lupus familiaris OX=9615 GN=LARP4 PE=4 SV=2	LARP4	0	0	0	0	0	0	0	0	0	0	0	0	0	0	0	0	0	0	0	0	0	0	0	0	0	0	0	0	0	0
E2QW27	La ribonucleoprotein domain family member 7 OS=Canis lupus familiaris OX=9615 GN=LARP7 PE=4 SV=1	LARP7	0	0	0	0	0	0	0	0	0	0	0	0	0	0	0	0	0	0	0	0	0	0	0	0	0	0	0	0	0	0
E2QXB6	Lactamase beta 2 OS=Canis lupus familiaris OX=9615 GN=LACTB2 PE=4 SV=1	LACTB2	0	0	0	0	0	0	0	0	0	0	0	0	0	0	0	0	0	0	0	0	0	0	0	0	0	0	0	0	0	0
J9NRV6	Lactoylglutathione lyase OS=Canis lupus familiaris OX=9615 GN=GLO1 PE=3 SV=1	GLO1	0	0	0	0	0	0	0	0	0	0	0	0	0	0	0	0	0	0	0	0	0	0	0	0	0	0	0	0	0	0
J9NSW5	Lamin A/C OS=Canis lupus familiaris OX=9615 GN=LMNA PE=3 SV=1	LMNA	0	0	0	0	0	0	0	0	0	0	0	0	0	0	1	0	0	0	0	0	0	0	0	0	1	0	0	0	0	0
E2QV27	Lamin B receptor OS=Canis lupus familiaris OX=9615 GN=LBR PE=4 SV=1	LBR	0	0	0	0	0	0	0	0	0	0	0	0	0	0	0	0	0	0	0	0	0	0	0	0	0	0	0	0	0	0
J9P3G1	Lamin B1 OS=Canis lupus familiaris OX=9615 GN=LMNB1 PE=3 SV=1	LMNB1	0	0	0	0	0	0	0	0	0	0	0	0	0	0	0	0	0	0	0	0	0	0	0	0	0	0	0	0	0	0
F1Q1E1	Lamin B2 OS=Canis lupus familiaris OX=9615 GN=LMNB2 PE=3 SV=2	LMNB2	0	0	0	0	0	0	0	0	0	0	0	0	0	0	0	0	0	0	0	0	0	0	0	0	0	0	0	0	0	0
F1P8H7	Large 60S subunit nuclear export GTPase 1 OS=Canis lupus familiaris OX=9615 GN=LSG1 PE=4 SV=2	LSG1	0	0	0	0	0	0	0	0	0	0	0	0	0	0	0	0	0	0	0	0	0	0	0	0	0	0	0	0	0	0
E2QWJ8	Late endosomal/lysosomal adaptor MAPK and MTOR activator 1 OS=Canis lupus familiaris OX=9615 GN=LAMTOR1 PE=4 SV=1	LAMTOR1	0	0	0	0	0	0	0	0	0	0	0	0	0	0	0	0	0	0	0	0	0	0	0	0	0	0	0	0	0	0
J9P315	LDL receptor related protein 1 OS=Canis lupus familiaris OX=9615 GN=LRP1 PE=4 SV=1	LRP1	0	0	0	0	0	0	0	0	0	0	0	0	0	0	0	0	0	0	0	0	0	0	0	0	0	0	0	0	0	0
E2R4Q1	LDL receptor related protein 1 OS=Canis lupus familiaris OX=9615 GN=LRP1 PE=4 SV=2	LRP1	0	0	0	0	0	0	0	0	0	0	0	0	0	0	0	0	0	0	0	0	0	0	0	0	0	0	0	0	0	0
F1PAG7	LDL receptor related protein associated protein 1 OS=Canis lupus familiaris OX=9615 GN=LRPAP1 PE=4 SV=2	LRPAP1	0	0	0	0	0	0	0	0	0	0	0	0	0	0	0	0	1	0	0	0	0	0	0	0	0	0	1	0	0	0
E2QXF2	Legumain OS=Canis lupus familiaris OX=9615 GN=LGMN PE=4 SV=1	LGMN	0	0	0	0	0	0	0	0	0	0	0	0	0	0	0	0	0	0	0	0	0	0	0	0	0	0	0	0	0	0
E2RLY5	Leucine aminopeptidase 3 OS=Canis lupus familiaris OX=9615 GN=LAP3 PE=3 SV=2	LAP3	0	0	0	0	0	0	0	0	0	0	0	0	0	0	0	0	0	0	0	0	0	0	0	0	0	0	0	0	0	0
J9P9V1	Leucine carboxyl methyltransferase 1 OS=Canis lupus familiaris OX=9615 GN=LCMT1 PE=3 SV=1	LCMT1	0	0	0	0	0	0	0	0	0	0	0	0	0	0	0	0	0	0	0	0	0	0	0	0	0	0	0	0	0	0
E2R624	Leucine rich pentatricopeptide repeat containing OS=Canis lupus familiaris OX=9615 GN=LRPPRC PE=4 SV=2	LRPPRC	0	0	0	0	0	0	0	0	0	0	0	0	0	0	0	1	0	0	1	0	0	0	0	0	0	1	0	0	1	0
E2RE51	Leucine rich repeat containing 25 OS=Canis lupus familiaris OX=9615 GN=LRRC25 PE=4 SV=1	LRRC25	0	0	0	0	0	0	0	0	0	0	0	0	0	0	0	0	1	0	1	1	0	0	0	0	0	0	1	0	1	1
F1PYM5	Leucine rich repeat containing 47 OS=Canis lupus familiaris OX=9615 GN=LRRC47 PE=4 SV=2	LRRC47	0	0	0	0	0	0	0	0	0	0	0	0	0	0	0	0	0	0	0	0	0	0	0	0	0	0	0	0	0	0
F1Q3G5	Leucine rich repeat containing 59 OS=Canis lupus familiaris OX=9615 GN=LRRC59 PE=4 SV=2	LRRC59	0	0	0	0	0	0	0	0	0	0	0	0	0	0	0	0	0	0	0	0	0	0	0	0	0	0	0	0	0	0
J9NZN0	Leucine zipper and CTNNBIP1 domain containing OS=Canis lupus familiaris OX=9615 GN=LZIC PE=4 SV=1	LZIC	0	0	0	0	0	0	0	0	0	0	0	0	0	0	0	0	0	0	0	0	0	0	0	0	0	0	0	0	0	0
E2RHA5	Leucine zipper and EF-hand containing transmembrane protein 1 OS=Canis lupus familiaris OX=9615 GN=LETM1 PE=4 SV=2	LETM1	0	0	0	0	0	0	0	0	0	0	0	0	0	0	0	0	0	0	0	0	0	0	0	0	0	0	0	0	0	0
J9NRG4	Leucyl and cystinyl aminopeptidase OS=Canis lupus familiaris OX=9615 GN=LNPEP PE=4 SV=1	LNPEP	0	0	0	0	0	0	0	0	0	0	0	0	0	0	0	0	0	0	0	0	0	0	0	0	0	0	0	0	0	0
F1PZP6	Leucyl-tRNA synthetase OS=Canis lupus familiaris OX=9615 GN=LARS PE=3 SV=2	LARS	0	0	0	0	0	0	0	0	0	0	0	0	0	0	0	0	0	0	-1	0	0	0	0	0	0	0	0	0	-1	0
F6Y290	Leukotriene A(4) hydrolase OS=Canis lupus familiaris OX=9615 GN=LTA4H PE=3 SV=1	LTA4H	0	0	0	0	0	0	0	0	0	0	0	0	0	0	0	0	0	0	0	0	0	0	0	0	0	0	0	0	0	0
E2QUL4	Leupaxin OS=Canis lupus familiaris OX=9615 GN=LPXN PE=4 SV=1	LPXN	0	0	0	0	0	0	0	0	0	0	0	0	0	0	0	0	0	0	0	0	0	0	0	0	0	0	0	0	0	0
J9P3M1	LIM and SH3 protein 1 OS=Canis lupus familiaris OX=9615 GN=LASP1 PE=4 SV=1	LASP1	0	0	0	0	0	0	0	0	0	0	0	0	0	0	0	0	0	0	0	0	0	0	0	0	0	0	0	0	0	0
E2R455	Lipase OS=Canis lupus familiaris OX=9615 GN=LIPA PE=3 SV=2	LIPA	0	0	0	0	0	0	0	0	0	0	0	0	0	0	0	0	0	0	0	0	0	0	0	0	0	0	0	0	0	0
F1PVW0	L-lactate dehydrogenase OS=Canis lupus familiaris OX=9615 GN=LDHA PE=3 SV=2	LDHA	0	0	0	0	0	0	0	0	0	0	0	0	0	0	0	0	0	0	0	0	0	0	0	0	0	0	0	0	0	0
F6XV93	Lon protease homolog mitochondrial OS=Canis lupus familiaris OX=9615 GN=LONP1 PE=3 SV=1	LONP1	0	0	0	0	0	0	0	0	0	0	0	0	0	0	0	0	0	0	0	0	0	0	0	0	0	0	0	0	0	0
E2RHP4	LRR binding FLII interacting protein 2 OS=Canis lupus familiaris OX=9615 GN=LRRFIP2 PE=4 SV=2	LRRFIP2	0	0	0	0	0	0	0	0	0	0	0	0	0	0	0	0	0	0	0	0	0	0	0	0	0	0	0	0	0	0
E2RHP7	LRR binding FLII interacting protein 2 OS=Canis lupus familiaris OX=9615 GN=LRRFIP2 PE=4 SV=2	LRRFIP2	0	0	0	0	0	0	0	0	0	0	0	0	0	0	0	0	0	0	0	0	0	0	0	0	0	0	0	0	0	0
E2RHP8	LRR binding FLII interacting protein 2 OS=Canis lupus familiaris OX=9615 GN=LRRFIP2 PE=4 SV=2	LRRFIP2	0	0	0	0	0	0	0	0	0	0	0	0	0	0	0	0	0	0	0	0	0	0	0	0	0	0	0	0	0	0
F1PPL2	LSM14A mRNA processing body assembly factor OS=Canis lupus familiaris OX=9615 GN=LSM14A PE=4 SV=2	LSM14A	0	0	0	0	0	0	0	0	0	0	0	0	0	0	0	0	0	0	0	0	0	0	0	0	0	0	0	0	0	0
F1PSJ7	LSM14A mRNA processing body assembly factor OS=Canis lupus familiaris OX=9615 GN=LSM14A PE=4 SV=2	LSM14A	0	0	0	0	0	0	0	0	0	0	0	0	0	0	0	0	0	0	0	0	0	0	0	0	0	0	0	0	0	0
J9P966	LUC7 like 3 pre-mRNA splicing factor OS=Canis lupus familiaris OX=9615 GN=LUC7L3 PE=4 SV=1	LUC7L3	0	0	0	0	0	0	0	0	0	0	0	0	0	0	0	0	0	0	0	0	0	0	0	0	0	0	0	0	0	0
E2R0S7	LUC7 like OS=Canis lupus familiaris OX=9615 GN=LUC7L PE=4 SV=2	LUC7L	0	0	0	0	0	0	0	0	0	0	0	0	0	0	0	0	0	0	0	0	0	0	0	0	0	0	0	0	0	0
E2RHX1	Ly1 antibody reactive OS=Canis lupus familiaris OX=9615 GN=LYAR PE=4 SV=2	LYAR	0	0	0	0	0	0	0	0	0	0	0	0	0	0	0	0	0	0	0	0	0	0	0	0	0	0	0	0	0	0
E2QWN7	Lymphocyte cytosolic protein 1 OS=Canis lupus familiaris OX=9615 GN=LCP1 PE=4 SV=1	LCP1	0	0	0	0	0	0	0	0	0	0	0	0	0	0	0	0	0	0	0	0	0	0	0	0	0	0	0	0	0	0
J9P548	Lymphocyte cytosolic protein 2 OS=Canis lupus familiaris OX=9615 GN=LCP2 PE=4 SV=1	LCP2	0	0	0	0	0	0	0	0	0	0	0	0	0	0	0	0	0	0	0	0	0	0	0	0	0	0	0	0	0	0
E2RRX6	Lymphocyte cytosolic protein 2 OS=Canis lupus familiaris OX=9615 GN=LCP2 PE=4 SV=2	LCP2	0	0	0	0	0	0	0	0	0	0	0	0	0	0	0	0	0	0	0	0	0	0	0	0	0	0	0	0	0	0
J9P3A3	Lysine demethylase 1A OS=Canis lupus familiaris OX=9615 GN=KDM1A PE=4 SV=1	KDM1A	0	0	0	0	0	0	0	0	0	0	0	0	0	0	0	0	0	0	0	0	0	0	0	0	0	0	0	0	0	0
E2RNL9	Lysine demethylase 1A OS=Canis lupus familiaris OX=9615 GN=KDM1A PE=4 SV=2	KDM1A	0	0	0	0	0	0	0	0	0	0	0	0	0	0	0	0	0	0	0	0	0	0	0	0	0	0	0	0	0	0
F1PQV2	Lysine demethylase 3B OS=Canis lupus familiaris OX=9615 GN=KDM3B PE=4 SV=2	KDM3B	0	0	0	0	0	0	0	0	0	0	0	0	0	0	0	0	0	0	0	0	0	0	0	0	0	0	0	0	0	0
F1PT81	Lysine methyltransferase 2B OS=Canis lupus familiaris OX=9615 GN=KMT2B PE=4 SV=2	KMT2B	0	0	0	0	0	0	0	0	0	0	0	0	0	0	0	0	0	0	0	0	0	0	0	0	0	0	0	0	0	0
E2RSP4	Lysine--tRNA ligase OS=Canis lupus familiaris OX=9615 GN=KARS PE=3 SV=1	KARS	0	0	0	0	0	0	0	0	0	0	0	0	0	0	0	0	0	0	0	0	0	0	0	0	0	0	0	0	0	0
F1PQS0	Lysophospholipase I OS=Canis lupus familiaris OX=9615 GN=LYPLA1 PE=4 SV=2	LYPLA1	0	0	0	0	0	0	0	0	0	0	0	0	0	0	0	0	0	0	0	0	0	0	0	0	0	0	0	0	0	0
J9PAN4	Lysophospholipase II OS=Canis lupus familiaris OX=9615 GN=LYPLA2 PE=4 SV=1	LYPLA2	0	0	0	0	0	0	0	0	0	0	0	0	0	0	0	0	0	0	0	0	0	0	0	0	0	0	0	0	0	0
F1Q260	Lysosomal associated membrane protein 1 OS=Canis lupus familiaris OX=9615 GN=LAMP1 PE=3 SV=2	LAMP1	0	0	0	0	0	0	0	0	0	0	0	0	0	0	0	0	0	0	0	0	0	0	0	0	0	0	0	0	0	0
E2RNJ3	Lysosomal associated membrane protein 2 OS=Canis lupus familiaris OX=9615 GN=LAMP2 PE=3 SV=1	LAMP2	0	0	0	0	0	0	0	0	0	0	0	0	0	0	0	0	0	0	0	0	0	0	0	0	0	0	0	0	0	0
E2RNJ1	Lysosomal associated membrane protein 2 OS=Canis lupus familiaris OX=9615 GN=LAMP2 PE=3 SV=2	LAMP2	0	0	0	0	0	0	0	0	0	0	0	0	0	0	0	0	0	0	0	0	0	0	0	0	0	0	0	0	0	0
P81709	Lysozyme C spleen isozyme OS=Canis lupus familiaris OX=9615 PE=1 SV=1	0	0	0	0	0	0	0	0	0	0	0	0	0	0	0	0	0	0	0	0	0	0	0	0	0	0	0	0	0	0	0
G1K265	Lysozyme OS=Canis lupus familiaris OX=9615 GN=LYZ PE=2 SV=1	LYZ	0	0	0	0	0	0	0	0	0	0	0	0	0	0	0	0	0	0	0	0	0	0	0	0	0	0	0	0	0	0
F1PWH7	Macrophage scavenger receptor 1 OS=Canis lupus familiaris OX=9615 GN=MSR1 PE=4 SV=2	MSR1	0	0	0	0	0	0	0	0	0	0	0	0	0	0	0	0	0	0	0	0	0	0	0	0	0	0	0	0	0	0
F1P914	Major vault protein OS=Canis lupus familiaris OX=9615 GN=MVP PE=4 SV=2	MVP	0	0	0	0	0	0	0	0	0	0	0	0	0	0	0	0	0	0	0	0	0	0	0	0	0	0	0	0	0	0
E2QV08	Malate dehydrogenase OS=Canis lupus familiaris OX=9615 GN=MDH1 PE=3 SV=2	MDH1	0	0	0	0	0	0	0	0	0	0	0	0	0	0	0	0	0	0	0	0	0	0	0	0	0	0	0	0	0	0
E2RD92	Malectin OS=Canis lupus familiaris OX=9615 GN=MLEC PE=4 SV=1	MLEC	0	0	0	0	0	0	0	0	0	0	0	0	0	0	0	0	0	0	0	0	0	0	0	0	0	0	0	0	0	0
J9NZX7	Malic enzyme OS=Canis lupus familiaris OX=9615 GN=ME1 PE=3 SV=1	ME1	0	0	0	0	0	0	0	0	0	0	0	0	0	0	0	0	0	0	0	0	0	0	0	0	0	0	0	0	0	0
E2R4S5	Malic enzyme OS=Canis lupus familiaris OX=9615 GN=ME2 PE=3 SV=2	ME2	0	0	0	0	0	0	0	0	0	0	0	0	0	0	0	0	0	0	0	0	0	0	0	0	0	0	0	0	0	0
F6UQZ9	Malonyl-CoA decarboxylase OS=Canis lupus familiaris OX=9615 GN=MLYCD PE=4 SV=1	MLYCD	0	0	0	0	0	0	0	0	0	0	0	0	0	0	0	0	0	0	0	0	0	0	0	0	0	0	0	0	0	0
F1PUF5	Malonyl-CoA-acyl carrier protein transacylase OS=Canis lupus familiaris OX=9615 GN=MCAT PE=4 SV=2	MCAT	0	0	0	0	0	0	0	0	0	0	0	0	0	0	0	0	0	0	0	0	0	0	0	0	0	0	0	0	0	0
E2R4C1	Mannose-6-phosphate receptor cation dependent OS=Canis lupus familiaris OX=9615 GN=M6PR PE=4 SV=1	M6PR	0	0	0	0	0	0	0	0	0	0	0	0	0	0	0	0	0	0	0	0	0	0	0	0	0	0	0	0	0	0
J9JHX6	MAP7 domain containing 1 OS=Canis lupus familiaris OX=9615 GN=MAP7D1 PE=4 SV=1	MAP7D1	0	0	0	0	0	0	0	0	0	0	0	0	0	0	0	0	0	0	0	0	0	0	0	0	0	0	0	0	0	0
F1PF15	MAP7 domain containing 1 OS=Canis lupus familiaris OX=9615 GN=MAP7D1 PE=4 SV=2	MAP7D1	0	0	0	0	0	0	0	0	0	0	0	0	0	0	0	0	0	0	0	0	0	0	0	0	0	0	0	0	0	0
F1PLA8	MAPK regulated corepressor interacting protein 1 OS=Canis lupus familiaris OX=9615 GN=MCRIP1 PE=4 SV=2	MCRIP1	0	0	0	0	0	0	0	0	0	0	0	0	0	0	0	0	0	0	0	0	0	0	0	0	0	0	0	0	0	0
F6Y4A3	MARCKS like 1 OS=Canis lupus familiaris OX=9615 GN=MARCKSL1 PE=4 SV=1	MARCKSL1	0	0	0	0	0	0	0	0	0	0	0	1	1	1	1	0	1	1	1	1	0	1	1	1	1	0	1	1	1	1
E2RJX3	Marker of proliferation Ki-67 OS=Canis lupus familiaris OX=9615 GN=MKI67 PE=4 SV=2	MKI67	0	0	0	0	0	0	0	0	0	0	0	0	0	0	0	0	0	0	0	0	0	0	0	0	0	0	0	0	0	0
F1PXM2	Matrix metallopeptidase 14 OS=Canis lupus familiaris OX=9615 GN=MMP14 PE=3 SV=1	MMP14	0	0	0	0	0	0	0	0	0	0	0	0	0	0	0	0	0	0	0	0	0	0	0	0	0	0	0	0	0	0
J9JHG9	Membrane bound O-acyltransferase domain containing 7 OS=Canis lupus familiaris OX=9615 GN=MBOAT7 PE=3 SV=1	MBOAT7	0	0	0	0	0	0	0	0	0	0	0	0	0	0	0	0	0	0	0	0	0	0	0	0	0	0	0	0	0	0
E2R3X6	Membrane bound O-acyltransferase domain containing 7 OS=Canis lupus familiaris OX=9615 GN=MBOAT7 PE=3 SV=1	MBOAT7	0	0	0	0	0	0	0	0	0	0	0	0	0	0	0	0	0	0	0	0	0	0	0	0	0	0	0	0	0	0
Q69FG5	Membrane-bound catechol O-methyltransferase (Fragment) OS=Canis lupus familiaris OX=9615 PE=4 SV=1	0	0	0	0	0	0	0	0	0	0	0	0	0	0	0	0	0	0	0	0	0	0	0	0	0	0	0	0	0	0	0
E2RPU0	Mesencephalic astrocyte derived neurotrophic factor OS=Canis lupus familiaris OX=9615 GN=MANF PE=4 SV=2	MANF	0	0	0	0	1	0	0	0	1	0	0	0	0	0	0	0	0	0	0	0	0	0	0	0	1	0	0	0	1	0
J9P530	Metadherin OS=Canis lupus familiaris OX=9615 GN=MTDH PE=4 SV=1	MTDH	0	0	0	0	0	0	0	0	0	0	0	0	0	0	0	0	0	0	0	0	0	0	0	0	0	0	0	0	0	0
E2R655	Metastasis associated 1 family member 2 OS=Canis lupus familiaris OX=9615 GN=MTA2 PE=4 SV=1	MTA2	0	0	0	0	0	0	0	0	0	0	0	0	0	0	0	0	0	0	0	0	0	0	0	0	0	0	0	0	0	0
E2RT47	Methionine adenosyltransferase 2 subunit beta OS=Canis lupus familiaris OX=9615 GN=MAT2B PE=3 SV=1	MAT2B	0	0	0	0	0	0	0	0	0	0	0	0	0	0	0	0	0	0	-1	0	0	0	0	0	0	0	0	0	-1	0
E2R1P4	Methionine aminopeptidase 2 OS=Canis lupus familiaris OX=9615 GN=METAP2 PE=3 SV=2	METAP2	0	0	0	0	0	0	0	0	0	0	0	0	0	0	0	0	0	0	0	0	0	0	0	0	0	0	0	0	0	0
E2R1P9	Methionine aminopeptidase 2 OS=Canis lupus familiaris OX=9615 GN=METAP2 PE=3 SV=2	METAP2	0	0	0	0	0	0	0	0	0	0	0	0	0	0	0	0	0	0	0	0	0	0	0	0	0	0	0	0	0	0
F6XD28	Methionyl-tRNA synthetase OS=Canis lupus familiaris OX=9615 GN=MARS PE=3 SV=1	MARS	0	0	0	0	0	0	0	0	0	0	0	0	0	0	0	0	0	0	0	0	0	0	0	0	0	0	0	0	0	0
E2QWC9	Methylcrotonoyl-CoA carboxylase 2 OS=Canis lupus familiaris OX=9615 GN=MCCC2 PE=4 SV=2	MCCC2	0	0	0	0	0	0	0	0	0	0	0	0	0	0	0	0	0	0	0	0	0	0	0	0	0	0	0	0	0	0
F6XNH4	Methylenetetrahydrofolate dehydrogenase cyclohydrolase and formyltetrahydrofolate synthetase 1 OS=Canis lupus familiaris OX=9615 GN=MTHFD1 PE=3 SV=1	MTHFD1	0	0	0	0	0	0	0	0	0	0	0	0	0	0	0	0	0	0	0	0	0	0	0	0	0	0	0	0	0	0
F1PYV1	Methylenetetrahydrofolate dehydrogenase cyclohydrolase and formyltetrahydrofolate synthetase 1 OS=Canis lupus familiaris OX=9615 GN=MTHFD1 PE=3 SV=2	MTHFD1	0	0	0	0	0	0	0	0	0	0	0	0	0	0	0	0	0	0	0	0	0	0	0	0	0	0	0	0	0	0
F1PH90	Methylenetetrahydrofolate dehydrogenase (NADP+ dependent) 1 like OS=Canis lupus familiaris OX=9615 GN=MTHFD1L PE=3 SV=2	MTHFD1L	0	0	0	0	0	0	0	0	0	0	0	0	0	0	0	0	0	0	0	0	0	0	0	0	0	0	0	0	0	0
E2RKY4	Methylmalonyl-CoA mutase OS=Canis lupus familiaris OX=9615 GN=MMUT PE=4 SV=1	MMUT	0	0	0	0	0	0	0	0	0	0	0	0	0	0	0	0	0	0	0	0	0	0	0	0	0	0	0	0	0	0
F1P8R1	Methylosome subunit pICln OS=Canis lupus familiaris OX=9615 GN=CLNS1A PE=4 SV=2	CLNS1A	0	0	0	0	0	0	0	0	0	0	0	0	0	0	0	0	0	0	0	0	0	0	0	0	0	0	0	0	0	0
J9P6Q4	Methylthioribose-1-phosphate isomerase OS=Canis lupus familiaris OX=9615 GN=MRI1 PE=3 SV=1	MRI1	0	0	0	0	0	0	0	0	0	0	0	0	0	0	0	0	0	0	0	0	0	0	0	0	0	0	0	0	0	0
E2R5L1	Methyltransferase like 26 OS=Canis lupus familiaris OX=9615 GN=METTL26 PE=4 SV=2	METTL26	0	0	0	0	0	0	0	0	0	0	0	0	0	0	0	0	0	0	0	0	0	0	0	0	0	0	0	0	0	0
E2R943	Methyltransferase like 3 OS=Canis lupus familiaris OX=9615 GN=METTL3 PE=3 SV=1	METTL3	0	0	0	0	0	0	0	0	0	0	0	0	0	0	0	0	0	0	0	0	0	0	0	0	0	0	0	0	0	0
J9P1Z7	Mevalonate kinase OS=Canis lupus familiaris OX=9615 GN=MVK PE=3 SV=1	MVK	0	0	0	0	0	0	0	0	-1	0	0	0	0	0	0	0	0	0	0	0	0	0	0	0	0	0	0	0	-1	0
F6Y8P9	MICOS complex subunit MIC60 OS=Canis lupus familiaris OX=9615 GN=IMMT PE=3 SV=1	IMMT	0	0	0	0	0	0	0	0	0	0	0	0	0	0	0	0	0	0	0	0	0	0	0	0	0	0	0	0	0	0
E2R9V5	MICOS complex subunit OS=Canis lupus familiaris OX=9615 GN=CHCHD3 PE=3 SV=1	CHCHD3	0	0	0	0	0	0	0	0	0	0	0	0	0	0	0	0	0	0	0	0	0	0	0	0	0	0	0	0	0	0
F1PCD9	Microtubule associated monooxygenase calponin and LIM domain containing 1 OS=Canis lupus familiaris OX=9615 GN=MICAL1 PE=4 SV=2	MICAL1	0	0	0	0	0	0	0	0	0	0	0	0	0	0	0	0	0	0	0	0	0	0	0	0	0	0	0	0	0	0
J9P078	Microtubule associated protein 1S OS=Canis lupus familiaris OX=9615 GN=MAP1S PE=4 SV=1	MAP1S	0	0	0	0	0	0	0	0	0	0	0	0	0	0	0	0	0	0	0	0	0	0	0	0	0	0	0	0	0	0
F1PN67	Microtubule associated protein 1S OS=Canis lupus familiaris OX=9615 GN=MAP1S PE=4 SV=2	MAP1S	0	0	0	0	0	0	0	0	0	0	0	0	0	0	0	0	0	0	0	0	0	0	0	0	0	0	0	0	0	0
E2RFG1	Microtubule associated protein RP/EB family member 2 OS=Canis lupus familiaris OX=9615 GN=MAPRE2 PE=4 SV=2	MAPRE2	0	0	0	0	0	0	0	0	0	0	0	0	0	0	0	0	0	0	0	0	0	0	0	0	0	0	0	0	0	0
J9PAW7	Microtubule-actin crosslinking factor 1 OS=Canis lupus familiaris OX=9615 GN=MACF1 PE=4 SV=1	MACF1	0	0	0	0	0	0	0	0	0	0	0	0	0	0	0	0	0	0	0	0	0	0	0	0	0	0	0	0	0	0
F1PCZ5	Microtubule-associated protein OS=Canis lupus familiaris OX=9615 GN=MAP4 PE=4 SV=2	MAP4	0	0	0	0	0	0	0	0	0	0	0	0	0	0	0	0	0	0	0	0	0	0	0	0	0	0	0	0	0	0
J9P621	Mitochondrial ATP synthase subunit OSCP subunit OS=Canis lupus familiaris OX=9615 GN=ATP5O PE=2 SV=1	ATP5O	0	0	0	0	0	0	0	0	0	0	0	0	0	0	0	0	0	0	0	0	0	0	0	0	0	0	0	0	0	0
F1PSC7	Mitochondrial import inner membrane translocase subunit TIM44 OS=Canis lupus familiaris OX=9615 GN=TIMM44 PE=3 SV=2	TIMM44	0	0	0	0	0	0	0	0	0	0	0	0	0	0	0	0	0	0	0	0	0	0	0	0	0	0	0	0	0	0
E2QW25	Mitochondrial ribosomal protein S26 OS=Canis lupus familiaris OX=9615 GN=MRPS26 PE=4 SV=1	MRPS26	0	1	0	0	0	0	0	0	0	0	0	0	0	0	0	0	0	0	0	0	0	1	0	0	0	0	0	0	0	0
F1PI47	Mitochondrial ribosomal protein S36 OS=Canis lupus familiaris OX=9615 GN=MRPS36 PE=4 SV=1	MRPS36	0	0	0	0	0	0	0	0	0	0	0	0	0	0	0	0	0	0	0	0	0	0	0	0	0	0	0	0	0	0
E2RB92	Mitochondrial ribosomal protein S5 OS=Canis lupus familiaris OX=9615 GN=MRPS5 PE=3 SV=2	MRPS5	0	0	0	0	0	0	0	0	0	0	0	0	0	0	0	0	0	0	0	0	0	0	0	0	0	0	0	0	0	0
E2R1T2	Mitochondrial trans-2-enoyl-CoA reductase OS=Canis lupus familiaris OX=9615 GN=MECR PE=4 SV=1	MECR	0	0	0	0	0	0	0	0	0	0	0	0	0	0	0	0	0	0	0	0	0	0	0	0	0	0	0	0	0	0
O02812	Mitogen-activated protein kinase 14 OS=Canis lupus familiaris OX=9615 GN=MAPK14 PE=2 SV=3	MAPK14	0	0	0	0	0	0	0	0	0	0	0	0	0	0	0	0	0	0	0	0	0	0	0	0	0	0	0	0	0	0
J9P5W6	Mitogen-activated protein kinase kinase 1 OS=Canis lupus familiaris OX=9615 GN=MAP2K1 PE=3 SV=1	MAP2K1	0	0	0	0	0	0	0	0	0	0	0	0	0	0	0	0	0	0	0	0	0	0	0	0	0	0	0	0	0	0
F1PJI7	Mitogen-activated protein kinase kinase 1 OS=Canis lupus familiaris OX=9615 GN=MAP2K1 PE=3 SV=2	MAP2K1	0	0	0	0	0	0	0	0	0	0	0	0	0	0	0	0	0	0	0	0	0	0	0	0	0	0	0	0	0	0
F1PBB6	Mitogen-activated protein kinase kinase 4 OS=Canis lupus familiaris OX=9615 GN=MAP2K4 PE=3 SV=2	MAP2K4	0	0	0	0	0	0	0	0	0	0	0	0	0	0	0	0	0	0	0	0	0	0	0	0	0	0	0	0	0	0
E2R2N2	Mitogen-activated protein kinase OS=Canis lupus familiaris OX=9615 GN=MAPK1 PE=3 SV=1	MAPK1	0	0	0	0	0	0	0	0	0	0	0	0	0	0	0	0	0	0	0	0	0	0	0	0	0	0	0	0	0	0
E2RRC2	MMS19 homolog cytosolic iron-sulfur assembly component OS=Canis lupus familiaris OX=9615 GN=MMS19 PE=4 SV=2	MMS19	0	0	0	0	0	0	0	0	0	0	0	0	0	0	0	0	0	0	0	0	0	0	0	0	0	0	0	0	0	0
E2RTL5	MOB kinase activator 1A OS=Canis lupus familiaris OX=9615 GN=MOB1A PE=4 SV=1	MOB1A	0	0	0	0	0	0	0	0	0	0	0	0	0	0	0	0	0	0	0	0	0	0	0	0	0	0	0	0	0	0
E2R7F1	Moesin OS=Canis lupus familiaris OX=9615 GN=MSN PE=4 SV=2	MSN	0	0	0	0	0	0	0	0	0	0	0	0	0	0	0	0	0	0	0	0	0	0	0	0	0	0	0	0	0	0
A0A1S7J0A8	Monocyte differentiation antigen CD14 OS=Canis lupus familiaris OX=9615 GN=607076 PE=2 SV=1	607076	0	0	0	0	0	0	0	0	0	0	0	0	0	0	0	0	1	1	0	0	0	0	0	0	0	0	1	1	0	0
E2R4R3	mRNA cap guanine-N7 methyltransferase OS=Canis lupus familiaris OX=9615 GN=RNMT PE=3 SV=1	RNMT	0	0	0	0	0	0	0	0	0	0	0	0	0	0	0	0	0	0	0	0	0	0	0	0	0	0	0	0	0	0
E2RCI5	Mtr4 exosome RNA helicase OS=Canis lupus familiaris OX=9615 GN=MTREX PE=4 SV=2	MTREX	0	0	0	0	0	0	0	0	0	0	0	0	0	0	0	0	0	0	0	0	0	0	0	0	0	0	0	0	0	0
J9P5H1	MutS homolog 6 OS=Canis lupus familiaris OX=9615 GN=MSH6 PE=3 SV=1	MSH6	0	0	0	0	0	0	0	0	0	0	0	0	0	0	0	0	0	0	0	0	0	0	0	0	0	0	0	0	0	0
F1PKR9	MYB binding protein 1a OS=Canis lupus familiaris OX=9615 GN=MYBBP1A PE=4 SV=2	MYBBP1A	0	0	0	0	0	0	0	0	0	0	0	0	0	0	0	0	0	0	0	0	0	0	0	0	0	0	0	0	0	0
E2QZS2	MYC associated factor X OS=Canis lupus familiaris OX=9615 GN=MAX PE=4 SV=1	MAX	0	0	0	0	0	0	0	0	0	0	0	0	0	0	0	0	0	0	0	0	0	0	0	0	0	0	0	0	0	0
E2QWV5	Myeloid cell nuclear differentiation antigen OS=Canis lupus familiaris OX=9615 GN=MNDA PE=4 SV=2	MNDA	0	0	0	0	0	0	0	0	0	0	0	0	1	0	0	0	0	0	0	0	0	0	1	0	0	0	0	0	0	0
F1PJ01	Myosin heavy chain 11 OS=Canis lupus familiaris OX=9615 GN=MYH11 PE=3 SV=2	MYH11	0	0	0	0	0	0	0	0	0	0	0	0	0	0	0	0	0	0	0	0	0	0	0	0	0	0	0	0	0	0
J9NU82	Myosin heavy chain 14 OS=Canis lupus familiaris OX=9615 GN=MYH14 PE=3 SV=1	MYH14	0	0	0	0	0	0	0	0	0	0	0	0	0	0	0	0	0	0	0	0	0	0	0	0	0	0	0	0	0	0
F1PYS6	Myosin heavy chain 14 OS=Canis lupus familiaris OX=9615 GN=MYH14 PE=3 SV=2	MYH14	0	0	0	0	0	0	0	0	0	0	0	0	0	0	0	0	0	0	0	0	0	0	0	0	0	0	0	0	0	0
F1P7L9	Myosin IE OS=Canis lupus familiaris OX=9615 GN=MYO1E PE=3 SV=2	MYO1E	0	0	0	0	0	0	0	0	0	0	0	0	0	0	0	0	0	0	0	0	0	0	0	0	0	0	0	0	0	0
F1PLG7	Myosin IF OS=Canis lupus familiaris OX=9615 GN=MYO1F PE=3 SV=2	MYO1F	0	0	0	0	0	0	0	0	0	0	0	-1	0	0	-1	0	0	0	0	0	0	-1	0	0	-1	0	0	0	0	0
E2R266	Myosin IXB OS=Canis lupus familiaris OX=9615 GN=MYO9B PE=3 SV=2	MYO9B	0	0	0	0	0	0	0	0	0	0	0	0	0	0	0	0	0	0	0	0	0	0	0	0	0	0	0	0	0	0
L7N0I1	Myosin light chain 12B OS=Canis lupus familiaris OX=9615 GN=MYL12B PE=4 SV=1	MYL12B	0	0	0	0	0	0	0	0	0	0	0	0	0	0	0	0	0	0	0	0	0	0	0	0	0	0	0	0	0	0
J9P789	Myosin VA OS=Canis lupus familiaris OX=9615 GN=MYO5A PE=3 SV=1	MYO5A	0	0	0	0	0	0	0	0	0	0	0	0	0	0	0	0	0	0	0	0	0	0	0	0	0	0	0	0	0	0
F6Y037	Myosin XVIIIA OS=Canis lupus familiaris OX=9615 GN=MYO18A PE=3 SV=1	MYO18A	0	0	0	0	0	0	0	0	0	0	0	0	0	0	0	0	0	0	0	0	0	0	0	0	0	0	0	0	0	0
Q258K2	Myosin-9 OS=Canis lupus familiaris OX=9615 GN=MYH9 PE=2 SV=1	MYH9	0	0	0	0	0	0	0	0	0	0	0	0	0	0	0	0	0	0	0	0	0	0	0	0	0	0	0	0	0	0
F1P9J3	Myosin-9 OS=Canis lupus familiaris OX=9615 GN=MYH9 PE=3 SV=2	MYH9	0	0	0	0	0	0	0	0	0	0	0	0	0	0	0	0	0	0	0	0	0	0	0	0	0	0	0	0	0	0
Q863Z4	Myotrophin OS=Canis lupus familiaris OX=9615 GN=MTPN PE=3 SV=3	MTPN	0	0	0	0	0	0	0	0	0	0	0	0	0	0	0	0	0	0	0	0	0	0	0	0	0	0	0	0	0	0
F1Q1K0	Myotubularin 1 OS=Canis lupus familiaris OX=9615 GN=MTM1 PE=3 SV=2	MTM1	0	0	0	0	0	0	0	0	0	0	0	0	0	0	0	0	0	0	0	0	0	0	0	0	0	0	0	0	0	0
F1Q0H1	N(alpha)-acetyltransferase 10 NatA catalytic subunit OS=Canis lupus familiaris OX=9615 GN=NAA10 PE=4 SV=2	NAA10	0	0	0	0	0	0	0	0	0	0	0	0	0	0	0	0	0	0	0	0	0	0	0	0	0	0	0	0	0	0
F1PFN4	N(alpha)-acetyltransferase 15 NatA auxiliary subunit OS=Canis lupus familiaris OX=9615 GN=NAA15 PE=4 SV=2	NAA15	0	0	0	0	0	0	0	0	0	0	0	0	0	0	0	0	0	0	0	0	0	0	0	0	0	0	0	0	0	0
E2RS42	N(alpha)-acetyltransferase 25 NatB auxiliary subunit OS=Canis lupus familiaris OX=9615 GN=NAA25 PE=4 SV=1	NAA25	0	0	0	0	0	0	0	0	0	0	0	0	0	0	0	0	0	0	0	0	0	0	0	0	0	0	0	0	0	0
F1PPR1	N(alpha)-acetyltransferase 50 NatE catalytic subunit OS=Canis lupus familiaris OX=9615 GN=NAA50 PE=4 SV=2	NAA50	0	0	0	0	0	0	0	0	0	0	0	0	0	0	0	0	0	0	0	0	0	0	0	0	0	0	0	0	0	0
I2FJU1	Na(+)/H(+) exchange regulatory cofactor NHE-RF OS=Canis lupus familiaris OX=9615 GN=SLC9A3R1 PE=2 SV=1	SLC9A3R1	0	0	0	0	0	0	0	0	0	0	0	0	0	0	0	0	0	0	0	0	0	0	0	0	0	0	0	0	0	0
E2RGF3	Na(+)/H(+) exchange regulatory cofactor NHE-RF OS=Canis lupus familiaris OX=9615 GN=SLC9A3R1 PE=4 SV=2	SLC9A3R1	0	0	0	0	0	0	0	0	0	0	0	0	0	0	0	0	0	0	0	0	0	0	0	0	0	0	0	0	0	0
F1PK32	N-acetyl-alpha-glucosaminidase OS=Canis lupus familiaris OX=9615 GN=NAGLU PE=4 SV=2	NAGLU	0	0	0	0	0	0	0	0	0	0	0	0	0	0	0	0	0	0	0	0	0	0	0	0	0	0	0	0	0	0
J9NVR0	N-acetylglucosamine-1-phosphodiester alpha-N-acetylglucosaminidase OS=Canis lupus familiaris OX=9615 GN=NAGPA PE=4 SV=1	NAGPA	0	0	0	0	0	0	0	0	0	0	0	0	0	0	0	0	0	0	0	0	0	0	0	0	0	0	0	0	0	0
E2QXE1	N-acetylglucosamine-1-phosphodiester alpha-N-acetylglucosaminidase OS=Canis lupus familiaris OX=9615 GN=NAGPA PE=4 SV=2	NAGPA	0	0	0	0	0	0	0	0	0	0	0	0	0	0	0	0	0	0	0	0	0	0	0	0	0	0	0	0	0	0
F1P6L7	N-acetylglucosamine-6-sulfatase OS=Canis lupus familiaris OX=9615 GN=GNS PE=3 SV=2	GNS	0	0	0	0	0	0	0	0	0	0	0	0	0	0	0	0	0	0	0	0	0	0	0	0	0	0	0	0	0	0
E2QWN4	N-acetylneuraminate synthase OS=Canis lupus familiaris OX=9615 GN=NANS PE=4 SV=1	NANS	0	0	0	0	0	0	0	0	0	0	0	0	0	0	0	0	0	0	0	0	0	0	0	0	0	0	0	0	0	0
F1Q0H0	N-acylglucosamine 2-epimerase OS=Canis lupus familiaris OX=9615 GN=RENBP PE=4 SV=2	RENBP	0	0	0	0	0	0	0	0	0	0	0	0	0	0	0	0	0	0	0	0	0	0	0	0	0	0	0	0	0	0
F1PWA9	N-acylsphingosine amidohydrolase 1 OS=Canis lupus familiaris OX=9615 GN=ASAH1 PE=4 SV=2	ASAH1	0	0	0	0	0	0	0	0	0	0	0	0	0	0	0	0	0	0	0	0	0	0	0	0	0	0	0	0	0	0
F6XJP3	NAD(P) dependent steroid dehydrogenase-like OS=Canis lupus familiaris OX=9615 GN=NSDHL PE=3 SV=1	NSDHL	0	0	0	0	0	0	0	0	0	0	0	0	0	0	0	0	0	0	0	0	0	0	0	0	0	0	0	0	0	0
F1PBZ4	NAD(P)H quinone dehydrogenase 1 OS=Canis lupus familiaris OX=9615 GN=NQO1 PE=4 SV=1	NQO1	0	0	0	0	0	0	0	0	0	0	0	0	0	0	0	0	0	0	0	0	0	0	0	0	0	0	0	0	0	0
A0A0A0MPD3	NAD(P)H-hydrate epimerase OS=Canis lupus familiaris OX=9615 GN=NAXE PE=3 SV=1	NAXE	0	0	0	0	0	0	0	0	0	0	0	0	0	0	0	0	0	0	0	0	0	0	0	0	0	0	0	0	0	0
E2QRY6	NAD(P)H-hydrate epimerase OS=Canis lupus familiaris OX=9615 GN=NAXE PE=3 SV=1	NAXE	0	0	0	0	0	0	0	0	0	0	0	0	0	0	0	0	0	0	0	0	0	0	0	0	0	0	0	0	0	0
E2R514	NADH dehydrogenase [ubiquinone] flavoprotein 1 mitochondrial OS=Canis lupus familiaris OX=9615 GN=NDUFV1 PE=3 SV=1	NDUFV1	0	0	0	0	0	0	0	0	0	0	0	0	0	0	0	0	0	0	0	0	0	0	0	0	0	0	0	0	0	0
E2QVP4	NADH dehydrogenase [ubiquinone] flavoprotein 2 OS=Canis lupus familiaris OX=9615 GN=NDUFV2 PE=4 SV=1	NDUFV2	0	0	0	0	0	0	0	0	0	0	0	0	0	0	0	0	0	0	0	0	0	0	0	0	0	0	0	0	0	0
E2RD75	NADH:ubiquinone oxidoreductase core subunit S1 OS=Canis lupus familiaris OX=9615 GN=NDUFS1 PE=3 SV=1	NDUFS1	0	0	0	0	0	0	0	0	0	0	0	0	0	0	0	0	0	0	0	0	0	0	0	0	0	0	0	0	0	0
E2R4F8	NADH:ubiquinone oxidoreductase core subunit S1 OS=Canis lupus familiaris OX=9615 GN=NDUFS1 PE=3 SV=1	NDUFS1	0	0	0	0	0	0	0	0	0	0	0	0	0	0	0	0	0	0	0	0	0	0	0	0	0	0	0	0	0	0
F1P9Y3	NADH:ubiquinone oxidoreductase core subunit S3 OS=Canis lupus familiaris OX=9615 GN=NDUFS3 PE=3 SV=1	NDUFS3	0	0	0	0	0	0	0	0	0	0	0	0	0	0	0	0	0	0	0	0	0	0	0	0	0	0	0	0	0	0
E2R5X8	NADH:ubiquinone oxidoreductase core subunit S8 OS=Canis lupus familiaris OX=9615 GN=NDUFS8 PE=3 SV=1	NDUFS8	0	0	0	0	0	0	0	0	0	0	0	0	0	0	0	0	0	0	0	0	0	0	0	0	0	0	0	0	0	0
E2RJR2	NADH:ubiquinone oxidoreductase subunit A9 OS=Canis lupus familiaris OX=9615 GN=NDUFA9 PE=4 SV=2	NDUFA9	0	0	0	0	0	0	0	0	0	0	0	0	0	0	0	0	0	0	0	0	0	0	0	0	0	0	0	0	0	0
F1PG47	NADH:ubiquinone oxidoreductase subunit B11 OS=Canis lupus familiaris OX=9615 GN=NDUFB11 PE=4 SV=2	NDUFB11	0	0	0	0	0	0	0	0	0	0	0	0	0	0	0	0	0	0	0	0	0	0	0	0	0	0	0	0	0	0
J9NSD7	Natural resistance-associated macrophage protein 1 OS=Canis lupus familiaris OX=9615 GN=SLC11A1 PE=4 SV=1	SLC11A1	0	0	0	0	0	0	0	0	0	0	0	0	0	0	0	0	0	0	0	0	0	0	0	0	0	0	0	0	0	0
F6Y250	NCK associated protein 1 like OS=Canis lupus familiaris OX=9615 GN=NCKAP1L PE=4 SV=1	NCKAP1L	0	0	0	0	0	0	0	0	0	0	0	0	0	0	0	0	0	0	0	0	0	0	0	0	0	0	0	0	0	0
F1P6H2	NCK interacting protein with SH3 domain OS=Canis lupus familiaris OX=9615 GN=NCKIPSD PE=4 SV=2	NCKIPSD	0	0	0	0	0	0	0	0	0	0	0	0	0	0	0	0	0	0	0	0	0	0	0	0	0	0	0	0	0	0
E2RIY7	NDC80 kinetochore complex component OS=Canis lupus familiaris OX=9615 GN=NDC80 PE=4 SV=1	NDC80	0	0	0	0	0	0	0	0	0	0	0	0	0	0	0	0	0	0	0	0	0	0	0	0	0	0	0	0	0	0
E2RE24	NEDD8-activating enzyme E1 regulatory subunit OS=Canis lupus familiaris OX=9615 GN=NAE1 PE=3 SV=2	NAE1	0	0	0	0	0	0	0	0	0	0	0	0	0	0	0	0	0	0	0	0	0	0	0	0	0	0	0	0	0	0
E2RFV4	N-ethylmaleimide sensitive factor vesicle fusing ATPase OS=Canis lupus familiaris OX=9615 GN=NSF PE=4 SV=2	NSF	0	0	0	0	0	0	0	0	0	0	0	0	0	0	0	0	0	0	0	0	0	0	0	0	0	0	0	0	0	0
F1PUL1	Neudesin neurotrophic factor OS=Canis lupus familiaris OX=9615 GN=NENF PE=3 SV=2	NENF	0	0	0	0	0	0	0	0	0	0	0	0	0	0	0	0	0	0	0	0	0	0	0	0	0	0	0	0	0	0
F1P890	Neural precursor cell expressed developmentally down-regulated 8 OS=Canis lupus familiaris OX=9615 GN=NEDD8 PE=4 SV=2	NEDD8	0	0	0	0	0	0	0	0	0	0	0	0	0	0	0	0	0	0	0	0	0	0	0	0	0	0	0	0	0	0
F1PDQ0	Neuroplastin OS=Canis lupus familiaris OX=9615 GN=NPTN PE=4 SV=2	NPTN	0	0	0	0	0	0	0	0	0	0	0	0	0	0	0	0	0	0	0	0	0	0	0	0	0	0	0	0	0	0
F1Q058	Neutrophil cytosolic factor 1 OS=Canis lupus familiaris OX=9615 GN=NCF1 PE=4 SV=2	NCF1	0	1	1	0	0	0	0	0	0	0	0	0	0	0	0	0	0	0	0	0	0	1	1	0	0	0	0	0	0	0
J9P6Z3	Neutrophil cytosolic factor 2 OS=Canis lupus familiaris OX=9615 GN=NCF2 PE=4 SV=1	NCF2	0	0	0	0	0	0	0	0	0	0	0	0	0	0	0	0	0	0	0	0	0	0	0	0	0	0	0	0	0	0
E2RIM1	Neutrophil cytosolic factor 4 OS=Canis lupus familiaris OX=9615 GN=NCF4 PE=4 SV=2	NCF4	0	0	0	0	0	0	0	0	0	0	0	0	0	0	0	0	0	0	0	0	0	0	0	0	0	0	0	0	0	0
J9P3M4	NFU1 iron-sulfur cluster scaffold OS=Canis lupus familiaris OX=9615 GN=NFU1 PE=4 SV=1	NFU1	0	0	0	0	0	0	0	0	0	0	0	0	0	0	0	0	0	0	0	0	0	0	0	0	0	0	0	0	0	0
F1PXK1	NHL repeat containing 2 OS=Canis lupus familiaris OX=9615 GN=NHLRC2 PE=4 SV=2	NHLRC2	0	0	0	0	0	0	0	0	0	0	0	0	0	0	0	0	0	0	0	0	0	0	0	0	0	0	0	0	0	0
M1VPL1	Nicastrin OS=Canis lupus familiaris OX=9615 GN=NCSTN PE=2 SV=1	NCSTN	0	0	0	0	0	0	0	0	0	0	0	0	0	0	0	0	0	0	0	0	0	0	0	0	0	0	0	0	0	0
F1PLG2	Nicotinamide nucleotide transhydrogenase OS=Canis lupus familiaris OX=9615 GN=NNT PE=4 SV=2	NNT	0	0	0	0	0	0	0	0	0	0	0	0	0	0	0	0	0	0	0	0	0	0	0	0	0	0	0	0	0	0
J9NWT2	Nicotinamide phosphoribosyltransferase OS=Canis lupus familiaris OX=9615 GN=NAMPT PE=3 SV=1	NAMPT	0	0	0	0	0	0	0	0	0	0	0	1	1	1	1	0	1	1	1	1	0	1	1	1	1	0	1	1	1	1
F1P6K2	Nicotinamide phosphoribosyltransferase OS=Canis lupus familiaris OX=9615 GN=NAMPT PE=3 SV=1	NAMPT	0	0	0	0	0	0	0	0	0	0	0	1	1	1	1	0	1	1	1	1	0	1	1	1	1	0	1	1	1	1
J9P111	Nicotinamide-nucleotide adenylyltransferase OS=Canis lupus familiaris OX=9615 GN=NMNAT1 PE=3 SV=1	NMNAT1	0	0	0	0	-1	0	0	0	0	0	0	0	0	0	0	0	0	0	0	0	0	0	0	0	-1	0	0	0	0	0
Q9GK52	Niemann-Pick type C1 disease protein OS=Canis lupus familiaris OX=9615 GN=NPC1 PE=2 SV=1	NPC1	0	0	0	0	0	-1	0	0	0	0	0	0	0	0	0	0	0	0	0	0	0	0	0	0	0	-1	0	0	0	0
E2RBA4	NIN1 (RPN12) binding protein 1 homolog OS=Canis lupus familiaris OX=9615 GN=NOB1 PE=4 SV=1	NOB1	-1	0	0	0	0	0	0	0	0	0	0	0	0	0	0	0	0	0	0	0	-1	0	0	0	0	0	0	0	0	0
F1PTP3	Non-POU domain containing octamer binding OS=Canis lupus familiaris OX=9615 GN=NONO PE=4 SV=2	NONO	0	0	0	0	0	0	0	0	0	0	0	0	0	0	0	0	0	0	0	0	0	0	0	0	0	0	0	0	0	0
F6XD78	Non-SMC condensin I complex subunit G OS=Canis lupus familiaris OX=9615 GN=NCAPG PE=4 SV=1	NCAPG	0	0	0	0	0	0	0	0	0	0	0	0	0	0	0	0	0	0	0	0	0	0	0	0	0	0	0	0	0	0
E2REH3	Non-specific serine/threonine protein kinase OS=Canis lupus familiaris OX=9615 GN=PAK1 PE=4 SV=1	PAK1	0	0	0	0	0	0	0	0	0	0	0	0	0	0	0	0	0	0	0	0	0	0	0	0	0	0	0	0	0	0
E2RJA0	Non-specific serine/threonine protein kinase OS=Canis lupus familiaris OX=9615 GN=PAK2 PE=4 SV=1	PAK2	0	0	0	0	0	0	0	0	0	0	0	0	0	0	0	0	0	0	0	0	0	0	0	0	0	0	0	0	0	0
E2RA66	Non-specific serine/threonine protein kinase OS=Canis lupus familiaris OX=9615 GN=PAK3 PE=4 SV=2	PAK3	0	0	0	0	0	0	0	0	0	0	0	0	0	0	-1	0	0	0	0	0	0	0	0	0	-1	0	0	0	0	0
F1PIY1	Non-specific serine/threonine protein kinase OS=Canis lupus familiaris OX=9615 GN=PRKAA1 PE=4 SV=2	PRKAA1	0	0	0	0	0	0	0	0	0	0	0	0	0	0	0	0	0	0	0	0	0	0	0	0	0	0	0	0	0	0
F1PIL4	Non-specific serine/threonine protein kinase OS=Canis lupus familiaris OX=9615 GN=RPS6KA1 PE=4 SV=2	RPS6KA1	0	0	0	0	0	0	0	0	0	0	0	0	0	0	0	0	0	0	0	0	0	0	0	0	0	0	0	0	0	0
E2RP04	Non-specific serine/threonine protein kinase OS=Canis lupus familiaris OX=9615 GN=RPS6KA3 PE=4 SV=2	RPS6KA3	0	0	0	-1	0	0	0	0	0	0	0	0	0	0	0	0	0	0	0	0	0	0	0	-1	0	0	0	0	0	0
E2RCH6	NOP2 nucleolar protein OS=Canis lupus familiaris OX=9615 GN=NOP2 PE=3 SV=2	NOP2	0	0	0	0	0	0	0	0	0	0	0	0	0	0	0	0	0	0	0	0	0	0	0	0	0	0	0	0	0	0
F1PRL0	NOP2/Sun RNA methyltransferase family member 2 OS=Canis lupus familiaris OX=9615 GN=NSUN2 PE=3 SV=2	NSUN2	0	0	0	0	0	0	0	0	0	0	0	0	0	0	0	0	0	0	0	0	0	0	0	0	0	0	0	0	0	0
E2QU53	NOP56 ribonucleoprotein OS=Canis lupus familiaris OX=9615 GN=NOP56 PE=4 SV=1	NOP56	0	0	0	0	0	0	0	0	0	0	0	0	0	0	0	0	0	0	0	0	0	0	0	0	0	0	0	0	0	0
E2RQV7	NOP58 ribonucleoprotein OS=Canis lupus familiaris OX=9615 GN=NOP58 PE=4 SV=2	NOP58	0	0	0	0	0	0	0	0	0	0	0	0	0	0	0	0	0	0	0	0	0	0	0	0	0	0	0	0	0	0
F1PB50	NPC intracellular cholesterol transporter 1 OS=Canis lupus familiaris OX=9615 GN=NPC1 PE=4 SV=1	NPC1	0	0	0	0	0	-1	0	0	0	0	0	0	0	0	0	0	0	0	0	0	0	0	0	0	0	-1	0	0	0	0
F1PNX1	NPL4 homolog ubiquitin recognition factor OS=Canis lupus familiaris OX=9615 GN=NPLOC4 PE=4 SV=2	NPLOC4	0	0	0	0	0	0	0	0	0	0	0	0	0	0	0	0	0	0	0	0	0	0	0	0	0	0	0	0	0	0
E2RQE7	NSF attachment protein alpha OS=Canis lupus familiaris OX=9615 GN=NAPA PE=4 SV=1	NAPA	0	0	0	0	0	0	0	0	0	0	0	0	0	0	0	0	0	0	0	0	0	0	0	0	0	0	0	0	0	0
E2R561	NSF attachment protein gamma OS=Canis lupus familiaris OX=9615 GN=NAPG PE=4 SV=1	NAPG	0	0	0	0	0	0	0	0	0	1	0	0	0	0	0	0	0	0	0	0	0	0	0	0	0	0	0	0	0	1
F1PWN6	NSFL1 cofactor OS=Canis lupus familiaris OX=9615 GN=NSFL1C PE=4 SV=2	NSFL1C	0	0	0	0	0	0	0	0	0	0	0	0	0	0	0	0	0	0	0	0	0	0	0	0	0	0	0	0	0	0
E2RN30	Nuclear autoantigenic sperm protein OS=Canis lupus familiaris OX=9615 GN=NASP PE=4 SV=1	NASP	0	0	0	0	0	0	0	0	0	0	0	0	0	0	0	0	0	0	0	0	0	0	0	0	0	0	0	0	0	0
F1PUP7	Nuclear cap binding protein subunit 1 OS=Canis lupus familiaris OX=9615 GN=NCBP1 PE=4 SV=2	NCBP1	0	0	0	0	0	0	0	0	0	0	0	0	0	0	0	0	0	0	0	0	0	0	0	0	0	0	0	0	0	0
E2RFC9	Nuclear cap-binding protein subunit 2 OS=Canis lupus familiaris OX=9615 GN=NCBP2 PE=3 SV=1	NCBP2	0	0	0	0	0	0	0	0	0	0	0	0	0	0	0	0	0	0	0	0	0	0	0	0	0	0	0	0	0	0
F1P9H9	Nuclear casein kinase and cyclin dependent kinase substrate 1 OS=Canis lupus familiaris OX=9615 GN=NUCKS1 PE=4 SV=2	NUCKS1	0	0	0	0	0	0	0	0	0	0	0	0	0	0	0	0	0	0	0	0	0	0	0	0	0	0	0	0	0	0
F6V5M4	Nuclear distribution C dynein complex regulator OS=Canis lupus familiaris OX=9615 GN=NUDC PE=4 SV=1	NUDC	0	0	0	0	0	0	0	0	0	0	0	0	0	0	0	0	0	0	0	0	0	0	0	0	0	0	0	0	0	0
E2RCM8	Nuclear export mediator factor OS=Canis lupus familiaris OX=9615 GN=NEMF PE=4 SV=2	NEMF	0	0	0	0	0	0	0	0	0	0	0	0	0	0	0	0	0	0	0	0	0	0	0	0	0	0	0	0	0	0
E2RLL2	Nuclear factor kappa B subunit 2 OS=Canis lupus familiaris OX=9615 GN=NFKB2 PE=4 SV=2	NFKB2	0	0	0	0	0	0	1	0	0	0	0	0	0	0	0	0	0	0	0	0	0	0	0	0	0	0	1	0	0	0
Q6F3J0	Nuclear factor NF-kappa-B p105 subunit OS=Canis lupus familiaris OX=9615 GN=NFKB1 PE=2 SV=2	NFKB1	0	0	0	0	0	0	0	0	0	0	0	0	0	0	0	0	0	0	0	0	0	0	0	0	0	0	0	0	0	0
A0A0A0MPC3	Nuclear factor NF-kappa-B p105 subunit OS=Canis lupus familiaris OX=9615 GN=NFKB1 PE=4 SV=1	NFKB1	0	0	0	0	0	0	0	0	0	0	0	0	0	0	0	0	0	0	0	0	0	0	0	0	0	0	0	0	0	0
F1PDD9	Nuclear factor of activated T cells 2 OS=Canis lupus familiaris OX=9615 GN=NFATC2 PE=4 SV=2	NFATC2	0	0	0	0	0	0	0	0	0	0	0	0	0	0	0	0	0	0	0	0	0	0	0	0	0	0	0	0	0	0
F1PLD7	Nuclear FMR1 interacting protein 2 OS=Canis lupus familiaris OX=9615 GN=NUFIP2 PE=4 SV=2	NUFIP2	0	0	0	0	0	0	0	0	0	0	0	0	0	0	0	0	0	0	0	0	0	0	0	0	0	0	0	0	0	0
J9P1U4	Nuclear mitotic apparatus protein 1 OS=Canis lupus familiaris OX=9615 GN=NUMA1 PE=4 SV=1	NUMA1	0	0	0	0	0	0	0	0	0	0	0	0	0	0	0	0	0	0	0	0	0	0	0	0	0	0	0	0	0	0
E2R5Y7	Nuclear mitotic apparatus protein 1 OS=Canis lupus familiaris OX=9615 GN=NUMA1 PE=4 SV=2	NUMA1	0	0	0	0	0	0	0	0	0	0	0	0	0	0	0	0	0	0	0	0	0	0	0	0	0	0	0	0	0	0
E2RSV7	Nuclear pore complex protein Nup93 OS=Canis lupus familiaris OX=9615 GN=NUP93 PE=3 SV=2	NUP93	0	0	0	0	0	0	0	0	0	0	1	0	0	0	0	0	0	0	0	0	1	0	0	0	0	0	0	0	0	0
J9NTL0	Nuclear receptor coactivator 5 OS=Canis lupus familiaris OX=9615 GN=NCOA5 PE=4 SV=1	NCOA5	0	0	0	0	0	0	0	0	0	0	0	0	0	0	0	0	0	0	0	0	0	0	0	0	0	0	0	0	0	0
F6XRT0	Nuclear RNA export factor 1 OS=Canis lupus familiaris OX=9615 GN=NXF1 PE=4 SV=1	NXF1	0	0	0	0	0	0	0	0	0	0	0	0	0	0	0	0	0	0	0	0	0	0	0	0	0	0	0	0	0	0
J9NXU7	Nuclear transport factor 2 like export factor 2 OS=Canis lupus familiaris OX=9615 GN=NXT2 PE=4 SV=1	NXT2	0	0	0	0	0	0	0	0	-1	0	0	0	0	0	0	0	0	0	0	0	0	0	0	0	0	0	0	0	-1	0
E2RSV9	Nucleobindin 1 OS=Canis lupus familiaris OX=9615 GN=NUCB1 PE=4 SV=1	NUCB1	0	0	0	0	0	0	0	0	0	0	0	0	0	0	0	0	0	0	1	0	0	0	0	0	0	0	0	0	1	0
E2RM11	Nucleobindin 2 OS=Canis lupus familiaris OX=9615 GN=NUCB2 PE=4 SV=2	NUCB2	0	0	0	0	0	0	0	0	0	0	0	0	0	0	0	0	0	0	0	0	0	0	0	0	0	0	0	0	0	0
E2RBD1	Nucleolar and coiled-body phosphoprotein 1 OS=Canis lupus familiaris OX=9615 GN=NOLC1 PE=4 SV=2	NOLC1	0	0	0	0	0	0	0	0	0	0	0	0	0	0	0	0	0	0	0	0	0	0	0	0	0	0	0	0	0	0
F1PYL5	Nucleolar GTP-binding protein 2 OS=Canis lupus familiaris OX=9615 GN=GNL2 PE=3 SV=2	GNL2	0	0	0	0	0	0	0	0	0	0	0	0	0	0	0	0	0	0	0	0	0	0	0	0	0	0	0	0	0	0
J9NXM6	Nucleolar protein interacting with the FHA domain of MKI67 OS=Canis lupus familiaris OX=9615 GN=NIFK PE=4 SV=1	NIFK	0	0	0	0	0	0	0	-1	-1	0	0	0	0	0	0	0	0	0	0	0	0	0	0	0	0	0	0	-1	-1	0
E2RHG8	Nucleolar protein interacting with the FHA domain of MKI67 OS=Canis lupus familiaris OX=9615 GN=NIFK PE=4 SV=2	NIFK	0	0	0	0	0	0	0	-1	-1	0	0	0	0	0	0	0	0	0	0	0	0	0	0	0	0	0	0	-1	-1	0
F1Q0B0	Nucleolin OS=Canis lupus familiaris OX=9615 GN=NCL PE=4 SV=2	NCL	0	0	0	0	0	0	0	0	0	0	0	0	0	0	0	0	0	0	0	0	0	0	0	0	0	0	0	0	0	0
J9JHY9	Nucleoporin 153 OS=Canis lupus familiaris OX=9615 GN=NUP153 PE=4 SV=1	NUP153	0	0	0	0	0	0	0	0	0	0	0	0	0	0	0	0	0	0	0	0	0	0	0	0	0	0	0	0	0	0
J9P7I1	Nucleoporin 205 OS=Canis lupus familiaris OX=9615 GN=NUP205 PE=4 SV=1	NUP205	0	0	0	0	0	0	0	0	0	0	0	0	0	0	0	0	0	0	0	0	0	0	0	0	0	0	0	0	0	0
F1PZ99	Nucleoporin 205 OS=Canis lupus familiaris OX=9615 GN=NUP205 PE=4 SV=2	NUP205	0	0	0	0	0	0	0	0	0	0	0	0	0	0	0	0	0	0	0	0	0	0	0	0	0	0	0	0	0	0
F1PFL8	Nucleoporin 214 OS=Canis lupus familiaris OX=9615 GN=NUP214 PE=4 SV=2	NUP214	0	0	0	0	0	0	0	0	0	0	0	0	0	0	0	0	0	0	0	0	0	0	0	0	0	0	0	0	0	0
F1P643	Nucleoporin 43 OS=Canis lupus familiaris OX=9615 GN=NUP43 PE=4 SV=2	NUP43	0	0	0	0	0	0	0	0	0	0	0	0	0	0	0	0	0	0	0	0	0	0	0	0	0	0	0	0	0	0
E2QT37	Nucleoporin 50 OS=Canis lupus familiaris OX=9615 GN=NUP50 PE=4 SV=1	NUP50	0	0	0	0	0	0	0	0	-1	0	0	0	0	0	0	0	0	0	0	0	0	0	0	0	0	0	0	0	-1	0
E2R2P0	Nucleoporin 62 OS=Canis lupus familiaris OX=9615 GN=NUP62 PE=4 SV=1	NUP62	0	0	0	0	0	0	0	0	0	0	0	0	0	0	0	0	0	0	0	0	0	0	0	0	0	0	0	0	0	0
E2QXG1	Nucleoporin 88 OS=Canis lupus familiaris OX=9615 GN=NUP88 PE=4 SV=2	NUP88	0	0	0	0	0	0	0	0	0	0	0	0	0	0	0	0	0	0	0	0	0	0	0	0	0	0	0	0	0	0
E2R4V6	Nucleoporin 98 OS=Canis lupus familiaris OX=9615 GN=NUP98 PE=4 SV=2	NUP98	0	0	0	0	0	0	0	0	0	0	0	0	0	0	0	0	0	0	0	0	0	0	0	0	0	0	0	0	0	0
E2RC20	Nucleoside diphosphate kinase OS=Canis lupus familiaris OX=9615 GN=NME1 PE=3 SV=2	NME1	0	0	0	0	0	0	0	0	0	0	0	0	0	0	0	0	0	0	0	0	0	0	0	0	0	0	0	0	0	0
F1PRE1	Nucleosome assembly protein 1 like 1 OS=Canis lupus familiaris OX=9615 GN=NAP1L1 PE=3 SV=2	NAP1L1	0	0	0	0	0	0	0	0	0	0	0	0	0	0	0	0	0	0	0	0	0	0	0	0	0	0	0	0	0	0
J9P4X0	Nucleosome assembly protein 1 like 4 OS=Canis lupus familiaris OX=9615 GN=NAP1L4 PE=3 SV=1	NAP1L4	0	0	0	0	0	0	0	0	0	0	0	0	0	0	0	0	0	0	0	0	0	0	0	0	0	0	0	0	0	0
E2RPY1	Nucleosome assembly protein 1 like 4 OS=Canis lupus familiaris OX=9615 GN=NAP1L4 PE=3 SV=1	NAP1L4	0	0	0	0	0	0	0	0	0	0	0	0	0	0	0	0	0	0	0	0	0	0	0	0	0	0	0	0	0	0
J9NXJ1	Nudix hydrolase 5 OS=Canis lupus familiaris OX=9615 GN=NUDT5 PE=3 SV=1	NUDT5	0	0	0	0	0	0	0	0	0	0	0	0	0	0	0	0	0	0	0	0	0	0	0	0	0	0	0	0	0	0
E2RAT4	Nudix hydrolase 5 OS=Canis lupus familiaris OX=9615 GN=NUDT5 PE=3 SV=1	NUDT5	0	0	0	0	0	0	0	0	0	0	0	0	0	0	0	0	0	0	0	0	0	0	0	0	0	0	0	0	0	0
F6UX21	NUMB endocytic adaptor protein OS=Canis lupus familiaris OX=9615 GN=NUMB PE=4 SV=1	NUMB	0	0	0	0	0	0	0	0	0	0	0	0	0	0	0	0	0	0	0	0	0	0	0	0	0	0	0	0	0	0
F6UX32	NUMB endocytic adaptor protein OS=Canis lupus familiaris OX=9615 GN=NUMB PE=4 SV=1	NUMB	0	0	0	0	0	0	0	0	0	0	0	0	0	0	0	0	0	0	0	0	0	0	0	0	0	0	0	0	0	0
J9NT20	Obg-like ATPase 1 OS=Canis lupus familiaris OX=9615 GN=OLA1 PE=3 SV=1	OLA1	0	0	0	0	0	0	0	0	0	0	0	0	0	0	0	0	0	0	0	0	0	0	0	0	0	0	0	0	0	0
E2RLZ8	O-GlcNAcase OS=Canis lupus familiaris OX=9615 GN=OGA PE=4 SV=1	OGA	0	0	0	0	0	-1	0	0	0	0	0	0	0	0	0	0	0	0	0	0	0	0	0	0	0	-1	0	0	0	0
E2QSQ5	O-linked N-acetylglucosamine (GlcNAc) transferase OS=Canis lupus familiaris OX=9615 GN=OGT PE=4 SV=1	OGT	0	0	0	0	0	0	0	0	0	0	0	0	0	0	0	0	0	0	0	0	0	0	0	0	0	0	0	0	0	0
Q60F99	O-methyltransferase OS=Canis lupus familiaris OX=9615 GN=COMT PE=2 SV=1	COMT	0	0	0	0	0	0	0	0	0	0	0	0	0	0	0	0	0	0	0	0	0	0	0	0	0	0	0	0	0	0
E2RBP8	Optineurin OS=Canis lupus familiaris OX=9615 GN=OPTN PE=4 SV=2	OPTN	0	0	0	0	0	0	0	0	0	0	0	0	0	0	0	0	0	0	0	0	0	0	0	0	0	0	0	0	0	0
F1Q2A2	Ornithine aminotransferase OS=Canis lupus familiaris OX=9615 GN=OAT PE=3 SV=1	OAT	0	0	0	0	0	0	0	0	0	0	0	0	0	0	0	0	0	0	0	0	0	0	0	0	0	0	0	0	0	0
F6XBT7	OS9 endoplasmic reticulum lectin OS=Canis lupus familiaris OX=9615 GN=OS9 PE=4 SV=1	OS9	0	0	0	0	0	0	0	0	0	0	0	0	0	0	0	0	0	0	0	0	0	0	0	0	0	0	0	0	0	0
E2QYW0	OS9 endoplasmic reticulum lectin OS=Canis lupus familiaris OX=9615 GN=OS9 PE=4 SV=2	OS9	0	0	0	0	0	0	0	0	0	0	0	0	0	0	0	0	0	0	0	0	0	0	0	0	0	0	0	0	0	0
J9NSM8	Osteoclast stimulating factor 1 OS=Canis lupus familiaris OX=9615 GN=OSTF1 PE=4 SV=1	OSTF1	0	0	0	0	0	0	0	0	0	0	0	0	0	0	0	0	0	0	0	0	0	0	0	0	0	0	0	0	0	0
F1P8W3	Osteoclast stimulating factor 1 OS=Canis lupus familiaris OX=9615 GN=OSTF1 PE=4 SV=2	OSTF1	0	0	0	0	0	0	0	0	0	0	0	0	0	0	0	0	0	0	0	0	0	0	0	0	0	0	0	0	0	0
J9NW98	OTU domain containing 6B OS=Canis lupus familiaris OX=9615 GN=OTUD6B PE=4 SV=1	OTUD6B	0	0	0	0	0	0	0	0	0	0	0	0	0	0	0	0	0	0	0	0	0	0	0	0	0	0	0	0	0	0
E2RAI8	Oxidative stress responsive 1 OS=Canis lupus familiaris OX=9615 GN=OXSR1 PE=4 SV=2	OXSR1	0	0	0	0	0	0	0	0	0	0	0	0	0	0	0	0	0	0	-1	0	0	0	0	0	0	0	0	0	-1	0
F1Q4F1	Oxysterol-binding protein OS=Canis lupus familiaris OX=9615 GN=OSBP PE=3 SV=2	OSBP	0	0	0	0	0	0	0	0	0	0	0	0	0	0	0	0	0	0	0	0	0	0	0	0	0	0	0	0	0	0
J9NTR3	Oxysterol-binding protein OS=Canis lupus familiaris OX=9615 GN=OSBPL8 PE=3 SV=1	OSBPL8	0	0	0	0	0	0	0	0	0	0	0	0	0	0	0	0	0	0	0	0	0	0	0	0	0	0	0	0	0	0
F6Y5H1	Oxysterol-binding protein OS=Canis lupus familiaris OX=9615 GN=OSBPL8 PE=3 SV=1	OSBPL8	0	0	0	0	0	0	0	0	0	0	0	0	0	0	0	0	0	0	0	0	0	0	0	0	0	0	0	0	0	0
E2R222	Pachytene checkpoint protein 2 homolog OS=Canis lupus familiaris OX=9615 GN=TRIP13 PE=3 SV=1	TRIP13	0	0	0	0	0	0	0	0	0	0	0	0	0	0	0	0	0	0	0	0	0	0	0	0	0	0	0	0	0	0
E2RDU7	Palladin cytoskeletal associated protein OS=Canis lupus familiaris OX=9615 GN=PALLD PE=4 SV=2	PALLD	0	0	0	0	0	0	0	0	0	0	0	0	0	0	0	0	0	0	0	0	0	0	0	0	0	0	0	0	0	0
Q5JZR0	Palmitoyl-protein thioesterase 1 OS=Canis lupus familiaris OX=9615 GN=PPT1 PE=2 SV=1	PPT1	0	0	0	0	0	0	0	0	0	0	0	0	0	0	0	0	0	0	0	0	0	0	0	0	0	0	0	0	0	0
E2R434	Palmitoyltransferase ZDHHC5 OS=Canis lupus familiaris OX=9615 GN=ZDHHC5 PE=4 SV=2	ZDHHC5	0	0	0	0	0	0	0	0	0	0	0	0	0	0	0	0	0	0	0	0	0	0	0	0	0	0	0	0	0	0
F1PFK4	Par-3 family cell polarity regulator OS=Canis lupus familiaris OX=9615 GN=PARD3 PE=1 SV=2	PARD3	0	0	0	0	0	0	0	0	0	0	0	0	0	0	0	0	0	0	0	0	0	0	0	0	0	0	0	0	0	0
E2QS13	Parkinsonism associated deglycase OS=Canis lupus familiaris OX=9615 GN=PARK7 PE=4 SV=1	PARK7	0	0	0	0	0	0	0	0	0	0	0	0	0	0	0	0	0	0	0	0	0	0	0	0	0	0	0	0	0	0
F1PZ71	Partner of NOB1 homolog OS=Canis lupus familiaris OX=9615 GN=PNO1 PE=4 SV=2	PNO1	0	0	0	0	0	0	0	0	0	0	0	0	0	0	0	0	0	0	0	0	0	0	0	0	0	0	0	0	0	0
F1Q4H9	PAT1 homolog 1 processing body mRNA decay factor OS=Canis lupus familiaris OX=9615 GN=PATL1 PE=4 SV=2	PATL1	0	0	0	0	0	0	0	0	0	0	0	0	0	0	0	0	0	0	0	0	0	0	0	0	0	0	0	0	0	0
F1PUT6	Paxillin OS=Canis lupus familiaris OX=9615 GN=PXN PE=4 SV=1	PXN	0	0	0	0	0	0	0	0	0	0	0	0	0	0	0	0	0	0	0	0	0	0	0	0	0	0	0	0	0	0
E2REJ7	PC4 and SFRS1 interacting protein 1 OS=Canis lupus familiaris OX=9615 GN=PSIP1 PE=4 SV=2	PSIP1	0	0	0	0	0	0	0	0	0	0	0	0	0	0	0	0	0	0	0	0	0	0	0	0	0	0	0	0	0	0
F1PU14	PDGFA associated protein 1 OS=Canis lupus familiaris OX=9615 GN=PDAP1 PE=4 SV=2	PDAP1	0	0	0	0	0	0	0	0	0	0	0	0	0	0	0	0	0	0	0	0	0	0	0	0	0	0	0	0	0	0
E2R7R4	PDS5 cohesin associated factor A OS=Canis lupus familiaris OX=9615 GN=PDS5A PE=4 SV=1	PDS5A	0	0	0	0	0	0	0	0	0	0	0	0	0	0	0	0	0	0	0	0	0	0	0	0	0	0	0	0	0	0
F1Q0Z0	PDS5 cohesin associated factor B OS=Canis lupus familiaris OX=9615 GN=PDS5B PE=4 SV=2	PDS5B	0	0	0	0	0	0	0	0	0	0	0	0	0	0	0	0	0	0	0	0	0	0	0	0	0	0	0	0	0	0
F1PQW6	PDZ and LIM domain 2 OS=Canis lupus familiaris OX=9615 GN=PDLIM2 PE=4 SV=1	PDLIM2	0	0	0	0	0	0	0	0	0	0	0	0	0	0	0	0	0	0	0	1	0	0	0	0	0	0	0	0	0	1
E2RBA8	PDZ and LIM domain 5 OS=Canis lupus familiaris OX=9615 GN=PDLIM5 PE=4 SV=1	PDLIM5	0	0	0	0	0	0	0	0	0	0	0	0	0	0	0	0	0	0	0	0	0	0	0	0	0	0	0	0	0	0
J9P0W4	Penta-EF-hand domain containing 1 OS=Canis lupus familiaris OX=9615 GN=PEF1 PE=4 SV=1	PEF1	0	0	0	0	0	0	0	0	0	0	0	0	0	0	0	0	0	0	0	0	0	0	0	0	0	0	0	0	0	0
F1Q385	Penta-EF-hand domain containing 1 OS=Canis lupus familiaris OX=9615 GN=PEF1 PE=4 SV=2	PEF1	0	0	0	0	0	0	0	0	0	0	0	0	0	0	0	0	0	0	0	0	0	0	0	0	0	0	0	0	0	0
F1PF09	Peptidase mitochondrial processing alpha subunit OS=Canis lupus familiaris OX=9615 GN=PMPCA PE=3 SV=2	PMPCA	0	0	0	0	0	0	0	0	0	0	0	0	0	0	0	0	0	0	0	0	0	0	0	0	0	0	0	0	0	0
F1PUK2	Peptidase mitochondrial processing beta subunit OS=Canis lupus familiaris OX=9615 GN=PMPCB PE=3 SV=2	PMPCB	0	0	0	0	0	0	0	0	0	0	0	0	0	0	0	0	0	0	0	0	0	0	0	0	0	0	0	0	0	0
F1PNS6	Peptidase D OS=Canis lupus familiaris OX=9615 GN=PEPD PE=3 SV=2	PEPD	0	0	0	0	0	0	0	0	0	0	0	0	0	0	0	0	0	0	0	0	0	0	0	0	0	0	0	0	0	0
Q9MZD3	Peptidyl-prolyl cis-trans isomerase (Fragment) OS=Canis lupus familiaris OX=9615 PE=2 SV=1	0	0	0	0	0	0	0	0	0	0	0	0	0	0	0	0	0	0	0	0	0	0	0	0	0	0	0	0	0	0	0
E2QVB5	Peptidyl-prolyl cis-trans isomerase E OS=Canis lupus familiaris OX=9615 GN=PPIE PE=3 SV=1	PPIE	0	0	0	0	0	0	0	0	0	0	0	0	0	0	0	0	0	0	0	0	0	0	0	0	0	0	0	0	0	0
F1P6C1	Peptidyl-prolyl cis-trans isomerase OS=Canis lupus familiaris OX=9615 GN=PIN1 PE=4 SV=2	PIN1	0	0	0	0	0	0	0	0	0	0	0	0	0	0	0	0	0	0	0	0	0	0	0	0	0	0	0	0	0	0
F1PLV2	Peptidyl-prolyl cis-trans isomerase OS=Canis lupus familiaris OX=9615 GN=PPIB PE=3 SV=2	PPIB	0	0	0	0	0	0	0	0	0	0	0	0	0	0	0	0	0	0	0	0	0	0	0	0	0	0	0	0	0	0
E2R198	Peptidyl-prolyl cis-trans isomerase OS=Canis lupus familiaris OX=9615 GN=PPIH PE=3 SV=1	PPIH	0	0	0	0	0	0	0	0	0	0	0	0	0	0	0	0	0	0	0	0	0	0	0	0	0	0	0	0	0	0
E2RPE2	Peptidyl-prolyl cis-trans isomerase OS=Canis lupus familiaris OX=9615 GN=PPIL1 PE=3 SV=1	PPIL1	0	0	0	0	0	0	0	0	0	0	0	0	0	0	0	0	0	0	0	0	0	0	0	0	0	0	0	0	0	0
J9NZK4	Peptidyl-prolyl cis-trans isomerase OS=Canis lupus familiaris OX=9615 GN=PPIL3 PE=3 SV=1	PPIL3	0	0	0	0	0	0	0	0	0	0	0	0	0	0	0	0	0	0	0	0	0	0	0	0	0	0	0	0	0	0
E2QTC7	Peptidylprolyl isomerase D OS=Canis lupus familiaris OX=9615 GN=PPID PE=4 SV=1	PPID	0	0	0	0	0	0	0	0	0	0	0	0	0	0	0	0	0	0	0	0	0	0	0	0	0	0	0	0	0	0
J9P7U8	Peptidylprolyl isomerase E OS=Canis lupus familiaris OX=9615 GN=PPIE PE=4 SV=1	PPIE	0	0	0	0	0	0	0	0	0	0	0	0	0	0	0	0	0	0	0	0	0	0	0	0	0	0	0	0	0	0
F1P661	Peptidylprolyl isomerase like 4 OS=Canis lupus familiaris OX=9615 GN=PPIL4 PE=4 SV=2	PPIL4	0	0	0	0	0	0	0	0	0	0	0	0	0	0	0	0	0	0	0	0	0	0	0	0	0	0	0	0	0	0
E2R2G5	Peptidylprolyl isomerase OS=Canis lupus familiaris OX=9615 GN=AIP PE=4 SV=1	AIP	0	0	0	0	0	0	0	0	0	0	0	0	0	0	0	0	0	0	0	0	0	0	0	0	0	0	0	0	0	0
F1P9T5	Peptidylprolyl isomerase OS=Canis lupus familiaris OX=9615 GN=FKBP11 PE=4 SV=2	FKBP11	0	0	0	0	0	0	0	0	0	0	0	0	0	0	0	0	0	0	0	0	0	0	0	0	0	0	0	0	0	0
F1Q0F4	Peptidylprolyl isomerase OS=Canis lupus familiaris OX=9615 GN=FKBP15 PE=4 SV=2	FKBP15	0	0	0	0	0	0	0	0	0	0	0	0	0	0	0	0	0	0	0	0	0	0	0	0	0	0	0	0	0	0
F1PWN3	Peptidylprolyl isomerase OS=Canis lupus familiaris OX=9615 GN=FKBP1A PE=4 SV=2	FKBP1A	0	0	0	0	0	0	0	0	0	0	0	0	0	0	0	0	0	0	0	0	0	0	0	0	0	0	0	0	0	0
E2R9R5	Peptidylprolyl isomerase OS=Canis lupus familiaris OX=9615 GN=FKBP2 PE=4 SV=2	FKBP2	0	0	0	0	0	0	0	0	0	0	0	0	0	0	0	0	0	0	0	0	0	0	0	0	0	0	0	0	0	0
E2RQS7	Peptidylprolyl isomerase OS=Canis lupus familiaris OX=9615 GN=FKBP3 PE=4 SV=1	FKBP3	0	0	0	0	0	0	0	0	0	0	0	0	0	0	0	0	0	0	0	0	0	0	0	0	0	0	0	0	0	0
E2QWF5	Peptidylprolyl isomerase OS=Canis lupus familiaris OX=9615 GN=FKBP4 PE=4 SV=2	FKBP4	0	0	0	0	0	0	0	0	0	0	0	0	0	0	0	0	0	0	0	0	0	0	0	0	0	0	0	0	0	0
E2RLB3	Peptidylprolyl isomerase OS=Canis lupus familiaris OX=9615 GN=FKBP5 PE=4 SV=1	FKBP5	0	0	0	0	0	0	0	0	0	0	0	0	0	0	0	0	0	0	0	0	0	0	0	0	0	0	0	0	0	0
F1PYQ2	Peptidylprolyl isomerase OS=Canis lupus familiaris OX=9615 PE=4 SV=2	0	0	0	0	0	0	0	0	0	0	0	0	0	0	0	0	0	0	0	0	0	0	0	0	0	0	0	0	0	0	0
E2RP20	Perilipin OS=Canis lupus familiaris OX=9615 GN=PLIN2 PE=3 SV=2	PLIN2	0	0	0	0	0	0	0	0	0	0	0	0	0	0	0	0	0	0	0	0	0	0	0	0	0	0	0	0	0	0
E2RNL3	Peroxiredoxin 4 OS=Canis lupus familiaris OX=9615 GN=PRDX4 PE=4 SV=1	PRDX4	0	0	0	0	0	0	0	0	0	0	0	0	0	0	0	0	0	0	0	0	0	0	0	0	0	0	0	0	0	0
F1PC59	Peroxiredoxin 6 OS=Canis lupus familiaris OX=9615 GN=PRDX6 PE=4 SV=1	PRDX6	0	0	0	0	0	0	0	0	0	0	0	0	0	0	0	0	0	0	0	0	0	0	0	0	0	0	0	0	0	0
E2R0A0	Peroxiredoxin like 2A OS=Canis lupus familiaris OX=9615 GN=PRXL2A PE=4 SV=2	PRXL2A	0	0	0	0	0	0	0	0	0	0	0	0	0	0	0	0	0	0	0	0	0	0	0	0	0	0	0	0	0	0
E2RNC4	Peroxisomal biogenesis factor 19 OS=Canis lupus familiaris OX=9615 GN=PEX19 PE=4 SV=1	PEX19	0	0	0	0	0	0	0	0	0	0	0	0	0	0	0	0	0	0	0	0	0	0	0	0	0	0	0	0	0	0
E2RND5	Peroxisomal biogenesis factor 5 OS=Canis lupus familiaris OX=9615 GN=PEX5 PE=4 SV=1	PEX5	0	0	0	0	0	0	0	0	0	0	0	0	0	0	0	0	0	0	0	0	0	0	0	0	0	0	0	0	0	0
J9P0G2	Pescadillo homolog OS=Canis lupus familiaris OX=9615 GN=PES1 PE=3 SV=1	PES1	0	0	0	0	0	0	0	0	0	0	0	0	0	0	0	0	0	0	0	0	0	0	0	0	0	0	0	0	0	0
E2RGA2	Pescadillo homolog OS=Canis lupus familiaris OX=9615 GN=PES1 PE=3 SV=2	PES1	0	0	0	0	0	0	0	0	0	0	0	0	0	0	0	0	0	0	0	0	0	0	0	0	0	0	0	0	0	0
E2R7R9	PGAM family member 5 mitochondrial serine/threonine protein phosphatase OS=Canis lupus familiaris OX=9615 GN=PGAM5 PE=4 SV=2	PGAM5	0	0	0	0	0	0	0	0	0	0	0	0	0	0	0	0	0	0	0	0	0	0	0	0	0	0	0	0	0	0
J9NXX3	PHD finger protein 5A OS=Canis lupus familiaris OX=9615 GN=PHF5A PE=4 SV=1	PHF5A	0	0	0	0	0	0	0	0	0	0	0	0	0	0	0	0	0	0	0	0	0	0	0	0	0	0	0	0	0	0
E2RCY5	PHD finger protein 5A OS=Canis lupus familiaris OX=9615 GN=PHF5A PE=4 SV=2	PHF5A	0	0	0	0	0	0	0	0	0	0	0	0	0	0	0	0	0	0	0	0	0	0	0	0	0	0	0	0	0	0
E2QU31	Phenylalanyl-tRNA synthetase subunit alpha OS=Canis lupus familiaris OX=9615 GN=FARSA PE=4 SV=1	FARSA	0	0	0	0	0	0	0	0	0	0	0	0	0	0	0	0	0	0	0	0	0	0	0	0	0	0	0	0	0	0
E2RF39	Phosducin like 3 OS=Canis lupus familiaris OX=9615 GN=PDCL3 PE=4 SV=1	PDCL3	0	0	0	0	0	0	0	0	0	0	0	0	0	0	0	0	0	0	0	0	0	0	0	0	0	0	0	0	0	0
E2RBM2	Phosphate cytidylyltransferase 1 choline alpha OS=Canis lupus familiaris OX=9615 GN=PCYT1A PE=4 SV=2	PCYT1A	0	0	0	0	0	0	0	0	0	0	0	0	0	0	0	0	0	0	0	0	0	0	0	0	0	0	0	0	0	0
E2RCL7	Phosphatidylinositol binding clathrin assembly protein OS=Canis lupus familiaris OX=9615 GN=PICALM PE=4 SV=2	PICALM	0	0	0	0	0	0	0	0	0	0	0	0	0	0	0	0	0	0	0	1	0	0	0	0	0	0	0	0	0	1
E2RKS8	Phosphatidylinositol glycan anchor biosynthesis class O OS=Canis lupus familiaris OX=9615 GN=PIGO PE=4 SV=1	PIGO	0	0	0	0	1	0	0	0	0	0	0	0	0	0	0	0	0	0	0	0	0	0	0	0	1	0	0	0	0	0
F1PHZ3	Phosphatidylinositol transfer protein beta OS=Canis lupus familiaris OX=9615 GN=PITPNB PE=4 SV=2	PITPNB	0	0	0	0	0	0	0	0	0	0	0	0	0	0	0	0	0	0	0	0	0	0	0	0	0	0	0	0	0	0
J9NRL7	Phosphatidylinositol-3 4 5-trisphosphate dependent Rac exchange factor 1 OS=Canis lupus familiaris OX=9615 GN=PREX1 PE=4 SV=1	PREX1	0	0	0	0	0	0	0	0	0	0	0	0	0	0	0	0	0	0	0	0	0	0	0	0	0	0	0	0	0	0
J9NSC6	Phosphatidylinositol-3 4 5-trisphosphate dependent Rac exchange factor 1 OS=Canis lupus familiaris OX=9615 GN=PREX1 PE=4 SV=1	PREX1	0	0	0	0	0	0	0	0	0	0	0	0	0	0	0	0	0	0	0	0	0	0	0	0	0	0	0	0	0	0
F1Q1L2	Phosphatidylinositol-3 4 5-trisphosphate dependent Rac exchange factor 1 OS=Canis lupus familiaris OX=9615 GN=PREX1 PE=4 SV=2	PREX1	0	0	0	0	0	0	0	0	0	0	0	0	0	0	0	0	0	0	0	0	0	0	0	0	0	0	0	0	0	0
F6V2H2	Phosphoenolpyruvate carboxykinase 2 mitochondrial OS=Canis lupus familiaris OX=9615 GN=PCK2 PE=3 SV=1	PCK2	0	0	0	0	0	0	0	0	0	0	0	0	0	0	0	0	0	0	0	0	0	0	0	0	0	0	0	0	0	0
E2RAR0	Phosphofurin acidic cluster sorting protein 1 OS=Canis lupus familiaris OX=9615 GN=PACS1 PE=4 SV=1	PACS1	0	0	-1	0	0	0	0	0	0	0	0	0	0	0	0	0	0	0	0	0	0	0	-1	0	0	0	0	0	0	0
F1PUL4	Phosphoglucomutase 1 OS=Canis lupus familiaris OX=9615 GN=PGM1 PE=3 SV=2	PGM1	0	0	0	0	0	0	0	0	0	0	0	0	0	0	0	0	0	0	0	0	0	0	0	0	0	0	0	0	0	0
E2QV12	Phosphoglucomutase 2 OS=Canis lupus familiaris OX=9615 GN=PGM2 PE=4 SV=1	PGM2	0	0	0	0	0	0	0	0	0	-1	0	0	0	0	0	0	0	0	0	0	0	0	0	0	0	0	0	0	0	-1
E2RRC9	Phosphoglycerate kinase OS=Canis lupus familiaris OX=9615 GN=PGK1 PE=3 SV=1	PGK1	0	0	0	0	0	0	0	0	0	0	0	0	0	0	0	0	0	0	0	0	0	0	0	0	0	0	0	0	0	0
E2RT65	Phosphoglycerate mutase OS=Canis lupus familiaris OX=9615 GN=PGAM1 PE=3 SV=2	PGAM1	0	0	0	0	0	0	0	0	0	0	0	0	0	0	0	0	0	0	0	0	0	0	0	0	0	0	0	0	0	0
F6XEV4	Phosphoglycolate phosphatase OS=Canis lupus familiaris OX=9615 GN=PGP PE=4 SV=1	PGP	0	0	0	0	0	0	0	0	0	0	0	0	0	0	0	0	0	0	0	0	0	0	0	0	0	0	0	0	0	0
F1Q2Q9	Phosphoinositide-3-kinase regulatory subunit 1 OS=Canis lupus familiaris OX=9615 GN=PIK3R1 PE=4 SV=1	PIK3R1	0	0	0	0	0	0	0	0	0	0	0	0	0	0	0	0	0	0	0	0	0	0	0	0	0	0	0	0	0	0
E2QZF5	Phosphoinositide-3-kinase regulatory subunit 4 OS=Canis lupus familiaris OX=9615 GN=PIK3R4 PE=4 SV=1	PIK3R4	0	0	0	0	0	0	0	0	0	0	0	0	0	0	0	0	0	0	0	0	0	0	0	0	0	0	0	0	0	0
J9P1A8	Phospholipase A2 activating protein OS=Canis lupus familiaris OX=9615 GN=PLAA PE=4 SV=1	PLAA	0	0	0	0	0	0	0	0	0	0	0	0	0	0	0	0	0	0	0	0	0	0	0	0	0	0	0	0	0	0
F6UQ33	Phospholipase A2 OS=Canis lupus familiaris OX=9615 GN=PLA2G4A PE=4 SV=1	PLA2G4A	0	0	0	0	0	0	0	0	0	0	0	0	0	0	0	0	0	0	0	0	0	0	0	0	0	0	0	0	0	0
F1PFI3	Phospholipase C beta 3 OS=Canis lupus familiaris OX=9615 GN=PLCB3 PE=4 SV=2	PLCB3	0	0	0	0	0	0	0	0	0	0	0	0	0	0	0	0	0	0	0	0	0	0	0	0	0	0	0	0	0	0
E2QVP0	Phospholipase D family member 3 OS=Canis lupus familiaris OX=9615 GN=PLD3 PE=4 SV=1	PLD3	0	0	0	0	0	0	0	0	0	0	0	0	0	0	0	0	0	0	0	0	0	0	0	0	0	0	0	0	0	0
F1PUW1	Phospholipid phosphatase 6 OS=Canis lupus familiaris OX=9615 GN=PLPP6 PE=4 SV=2	PLPP6	0	0	0	0	0	0	0	0	0	0	0	0	0	0	0	0	0	0	0	0	0	0	0	0	0	0	0	0	0	0
E2R832	Phosphomannomutase OS=Canis lupus familiaris OX=9615 GN=PMM2 PE=3 SV=2	PMM2	0	0	0	0	0	0	0	0	0	0	0	0	0	0	0	0	0	0	0	0	0	0	0	0	0	0	0	0	0	0
E2RBG1	Phosphoribosyl pyrophosphate synthetase 1 OS=Canis lupus familiaris OX=9615 GN=PRPS1 PE=3 SV=1	PRPS1	0	0	0	0	0	-1	-1	0	0	0	0	0	0	0	0	0	0	0	0	0	0	0	0	0	0	-1	-1	0	0	0
E2R0X3	Phosphoribosyl pyrophosphate synthetase 2 OS=Canis lupus familiaris OX=9615 GN=PRPS2 PE=3 SV=1	PRPS2	0	0	0	0	0	0	0	0	0	0	0	0	0	0	0	0	0	0	0	0	0	0	0	0	0	0	0	0	0	0
E2RIW6	Phosphoribosyl pyrophosphate synthetase associated protein 2 OS=Canis lupus familiaris OX=9615 GN=PRPSAP2 PE=4 SV=2	PRPSAP2	0	0	0	0	0	0	0	0	0	0	0	0	0	0	0	0	0	0	0	0	0	0	0	0	0	0	0	0	0	0
E2QYQ9	Phosphoribosylformylglycinamidine synthase OS=Canis lupus familiaris OX=9615 GN=PFAS PE=3 SV=1	PFAS	0	0	0	0	0	0	0	0	0	0	0	0	0	0	0	0	0	0	0	0	0	0	0	0	0	0	0	0	0	0
E2RDN1	Phosphoserine aminotransferase OS=Canis lupus familiaris OX=9615 GN=PSAT1 PE=3 SV=2	PSAT1	0	0	0	0	0	0	0	0	0	0	0	0	0	0	0	0	0	0	0	-1	0	0	0	0	0	0	0	0	0	-1
E2QZQ5	PIH1 domain containing 1 OS=Canis lupus familiaris OX=9615 GN=PIH1D1 PE=4 SV=1	PIH1D1	0	0	0	0	0	0	0	0	0	0	0	0	0	0	0	0	0	0	0	0	0	0	0	0	0	0	0	0	0	0
F1PMU1	Pinin OS=Canis lupus familiaris OX=9615 GN=PNN PE=4 SV=1	PNN	0	0	0	0	0	0	0	0	0	0	0	0	0	0	0	0	0	0	0	0	0	0	0	0	0	0	0	0	0	0
F6UKT8	Pirin OS=Canis lupus familiaris OX=9615 GN=PIR PE=3 SV=1	PIR	0	0	0	0	0	0	0	0	-1	0	0	0	0	0	0	0	0	0	0	0	0	0	0	0	0	0	0	0	-1	0
E2RNV3	PITH domain containing 1 OS=Canis lupus familiaris OX=9615 GN=PITHD1 PE=4 SV=2	PITHD1	0	0	0	0	0	0	0	0	0	0	0	0	0	0	0	0	0	0	0	0	0	0	0	0	0	0	0	0	0	0
F1PQU2	Pitrilysin metallopeptidase 1 OS=Canis lupus familiaris OX=9615 GN=PITRM1 PE=4 SV=2	PITRM1	0	1	0	0	0	0	0	0	0	0	0	0	0	0	0	0	0	0	0	0	0	1	0	0	0	0	0	0	0	0
E2RN02	Platelet activating factor acetylhydrolase 1b catalytic subunit 2 OS=Canis lupus familiaris OX=9615 GN=PAFAH1B2 PE=4 SV=1	PAFAH1B2	0	0	0	0	0	0	0	0	0	0	0	0	0	0	0	0	0	0	0	0	0	0	0	0	0	0	0	0	0	0
E2RLA8	Platelet activating factor acetylhydrolase 1b catalytic subunit 3 OS=Canis lupus familiaris OX=9615 GN=PAFAH1B3 PE=4 SV=2	PAFAH1B3	0	0	0	0	0	0	0	0	0	0	0	0	0	0	0	0	0	0	0	-1	0	0	0	0	0	0	0	0	0	-1
J9P388	Platelet-activating factor acetylhydrolase IB subunit alpha OS=Canis lupus familiaris OX=9615 GN=PAFAH1B1 PE=3 SV=1	PAFAH1B1	0	0	0	0	0	0	0	0	0	0	0	0	0	0	0	0	0	0	0	0	0	0	0	0	0	0	0	0	0	0
E2QY31	Platelet-activating factor acetylhydrolase IB subunit alpha OS=Canis lupus familiaris OX=9615 GN=PAFAH1B1 PE=3 SV=1	PAFAH1B1	0	0	0	0	0	0	0	0	0	0	0	0	0	0	0	0	0	0	0	0	0	0	0	0	0	0	0	0	0	0
F1PR87	Pleckstrin homology domain containing O2 OS=Canis lupus familiaris OX=9615 GN=PLEKHO2 PE=4 SV=2	PLEKHO2	0	0	0	0	0	0	0	0	0	0	0	0	0	0	0	0	0	0	0	0	0	0	0	0	0	0	0	0	0	0
Q6Q308	Pleckstrin OS=Canis lupus familiaris OX=9615 GN=PLEK PE=2 SV=1	PLEK	0	0	0	0	0	0	0	0	0	0	0	0	0	0	0	0	0	0	0	0	0	0	0	0	0	0	0	0	0	0
F1PHS5	Plectin OS=Canis lupus familiaris OX=9615 GN=PLEC PE=4 SV=2	PLEC	0	0	0	0	0	0	0	0	0	0	0	0	0	0	0	0	0	0	0	0	0	0	0	0	0	0	0	0	0	0
E2RDE1	Plexin D1 OS=Canis lupus familiaris OX=9615 GN=PLXND1 PE=4 SV=2	PLXND1	0	0	0	0	0	0	0	0	0	0	0	0	0	0	0	0	0	0	0	0	0	0	0	0	0	0	0	0	0	0
F1PVS7	Poliovirus receptor OS=Canis lupus familiaris OX=9615 GN=PVR PE=4 SV=2	PVR	0	0	0	0	0	0	0	0	0	0	0	0	0	0	0	0	0	0	0	0	0	0	0	0	0	0	0	0	0	0
J9NXE3	Poly [ADP-ribose] polymerase OS=Canis lupus familiaris OX=9615 GN=PARP1 PE=4 SV=1	PARP1	0	0	0	0	0	0	0	0	0	0	0	0	0	0	0	0	0	0	0	0	0	0	0	0	0	0	0	0	0	0
E2R6I0	Poly(A) binding protein nuclear 1 OS=Canis lupus familiaris OX=9615 GN=PABPN1 PE=4 SV=1	PABPN1	0	0	0	0	0	0	0	0	0	0	0	0	0	0	0	0	0	0	0	0	0	0	0	0	0	0	0	0	0	0
F1PDS0	Poly(A) polymerase alpha OS=Canis lupus familiaris OX=9615 GN=PAPOLA PE=4 SV=2	PAPOLA	0	0	0	0	0	0	0	0	0	0	0	0	0	0	0	0	0	0	0	0	0	0	0	0	0	0	0	0	0	0
J9P7Y9	Poly(rC) binding protein 1 OS=Canis lupus familiaris OX=9615 GN=PCBP1 PE=4 SV=1	PCBP1	0	0	0	0	0	0	0	0	0	0	0	0	0	0	0	0	0	0	0	0	0	0	0	0	0	0	0	0	0	0
E2RCF9	Poly(rC) binding protein 2 OS=Canis lupus familiaris OX=9615 GN=PCBP2 PE=4 SV=2	PCBP2	0	0	0	0	-1	0	1	0	0	0	0	0	0	0	0	0	0	0	0	0	0	0	0	0	-1	0	1	0	0	0
E2RA48	Poly(U) binding splicing factor 60 OS=Canis lupus familiaris OX=9615 GN=PUF60 PE=4 SV=2	PUF60	0	0	0	0	0	0	0	0	0	0	0	0	0	0	0	0	0	0	0	0	0	0	0	0	0	0	0	0	0	0
J9P326	Polyadenylate-binding protein OS=Canis lupus familiaris OX=9615 GN=PABPC1 PE=3 SV=1	PABPC1	0	0	0	0	0	0	0	0	0	0	0	0	0	0	0	0	0	0	0	0	0	0	0	0	0	0	0	0	0	0
E2R9I0	Polyadenylate-binding protein OS=Canis lupus familiaris OX=9615 GN=PABPC4 PE=3 SV=1	PABPC4	0	0	0	0	0	0	0	0	0	0	0	0	0	0	0	0	0	0	0	0	0	0	0	0	0	0	0	0	0	0
J9NZH3	Polynucleotide kinase 3'-phosphatase OS=Canis lupus familiaris OX=9615 GN=PNKP PE=4 SV=1	PNKP	0	0	0	0	0	0	0	0	0	0	0	0	0	0	0	0	0	0	0	0	0	0	0	0	0	0	0	0	0	0
E2R0U3	Polynucleotide kinase 3'-phosphatase OS=Canis lupus familiaris OX=9615 GN=PNKP PE=4 SV=2	PNKP	0	0	0	0	0	0	0	0	0	0	0	0	0	0	0	0	0	0	0	0	0	0	0	0	0	0	0	0	0	0
J9P5T5	Polypyrimidine tract binding protein 1 OS=Canis lupus familiaris OX=9615 GN=PTBP1 PE=4 SV=1	PTBP1	0	0	0	0	0	0	0	0	0	0	0	0	0	0	0	0	0	0	0	0	0	0	0	0	0	0	0	0	0	0
F1PCJ7	Polypyrimidine tract binding protein 1 OS=Canis lupus familiaris OX=9615 GN=PTBP1 PE=4 SV=1	PTBP1	0	0	0	0	0	0	0	0	0	0	0	0	0	0	0	0	0	0	0	0	0	0	0	0	0	0	0	0	0	0
E2QWK2	Polyribonucleotide nucleotidyltransferase 1 OS=Canis lupus familiaris OX=9615 GN=PNPT1 PE=4 SV=2	PNPT1	0	0	0	0	0	0	0	0	0	0	0	0	0	0	0	0	0	0	0	0	0	0	0	0	0	0	0	0	0	0
F1PNK5	Potassium calcium-activated channel subfamily N member 4 OS=Canis lupus familiaris OX=9615 GN=KCNN4 PE=4 SV=2	KCNN4	0	0	0	0	0	0	0	0	0	0	0	0	0	0	0	0	0	0	0	0	0	0	0	0	0	0	0	0	0	0
E2RJY0	Potassium channel tetramerization domain containing 12 OS=Canis lupus familiaris OX=9615 GN=KCTD12 PE=4 SV=1	KCTD12	0	0	0	0	0	0	0	0	0	0	0	0	0	0	0	0	0	0	0	0	0	0	0	0	0	0	0	0	0	0
E2RFC4	POU domain protein OS=Canis lupus familiaris OX=9615 GN=POU2F2 PE=3 SV=2	POU2F2	0	0	0	0	0	0	0	0	0	0	0	0	0	0	0	0	0	0	0	0	0	0	0	0	0	0	0	0	0	0
E2R4I1	PRA1 family protein OS=Canis lupus familiaris OX=9615 GN=ARL6IP5 PE=3 SV=2	ARL6IP5	0	0	0	0	0	0	0	0	0	0	0	0	0	0	0	0	0	0	0	0	0	0	0	0	0	0	0	0	0	0
E2R730	PRA1 family protein OS=Canis lupus familiaris OX=9615 GN=PRAF2 PE=3 SV=1	PRAF2	0	0	0	0	0	0	0	0	0	0	0	0	0	0	0	0	0	0	0	0	0	0	0	0	0	0	0	0	0	0
F1P9B4	Praja ring finger ubiquitin ligase 2 OS=Canis lupus familiaris OX=9615 GN=PJA2 PE=4 SV=2	PJA2	0	0	0	0	0	0	0	0	0	0	0	0	0	0	0	0	0	0	0	0	0	0	0	0	0	0	0	0	0	0
F1P9B3	Praja ring finger ubiquitin ligase 2 OS=Canis lupus familiaris OX=9615 GN=PJA2 PE=4 SV=2	PJA2	0	0	0	0	0	0	0	0	0	0	0	0	0	0	0	0	0	0	0	0	0	0	0	0	0	0	0	0	0	0
A7E3M5	Predicted neutrophil cytosolic factor 1 (Fragment) OS=Canis lupus familiaris OX=9615 GN=ncf1 PE=2 SV=1	ncf1	0	1	1	0	0	0	0	0	0	0	0	0	0	0	0	0	0	0	0	0	0	1	1	0	0	0	0	0	0	0
F1PLU5	Prefoldin subunit 2 OS=Canis lupus familiaris OX=9615 GN=PFDN2 PE=4 SV=2	PFDN2	0	0	0	0	0	0	0	0	0	0	0	0	0	0	0	0	0	0	0	0	0	0	0	0	0	0	0	0	0	0
F6XQ49	Prefoldin subunit 3 OS=Canis lupus familiaris OX=9615 GN=VBP1 PE=3 SV=1	VBP1	0	0	0	0	0	0	0	0	0	0	0	0	0	0	0	0	0	0	0	0	0	0	0	0	0	0	0	0	0	0
J9P9H1	Prefoldin subunit 4 OS=Canis lupus familiaris OX=9615 PE=3 SV=1	0	0	0	0	0	0	0	0	0	0	0	0	0	0	0	0	0	0	0	0	0	0	0	0	0	0	0	0	0	0	0
F1PHE6	Prefoldin subunit 4 OS=Canis lupus familiaris OX=9615 PE=3 SV=2	0	0	0	0	0	0	0	0	0	0	0	0	0	0	0	0	0	0	0	0	0	0	0	0	0	0	0	0	0	0	0
Q5TJE6	Prefoldin subunit 6 OS=Canis lupus familiaris OX=9615 GN=PFDN6 PE=3 SV=1	PFDN6	0	0	0	0	0	0	0	0	0	0	0	0	0	0	0	0	0	0	0	0	0	0	0	0	0	0	0	0	0	0
E2R8L3	Pre-mRNA processing factor 19 OS=Canis lupus familiaris OX=9615 GN=PRPF19 PE=4 SV=2	PRPF19	0	0	0	0	0	0	0	0	0	0	0	0	0	0	0	0	0	0	0	0	0	0	0	0	0	0	0	0	0	0
J9P3I5	Pre-mRNA processing factor 3 OS=Canis lupus familiaris OX=9615 GN=PRPF3 PE=4 SV=1	PRPF3	0	0	0	0	0	0	0	0	0	0	0	0	0	0	0	0	0	0	0	0	0	0	0	0	0	0	0	0	0	0
E2R4I0	Pre-mRNA processing factor 3 OS=Canis lupus familiaris OX=9615 GN=PRPF3 PE=4 SV=1	PRPF3	0	0	0	0	0	0	0	0	0	0	0	0	0	0	0	0	0	0	0	0	0	0	0	0	0	0	0	0	0	0
F1PKI0	Pre-mRNA processing factor 31 OS=Canis lupus familiaris OX=9615 GN=PRPF31 PE=4 SV=2	PRPF31	0	0	0	0	0	0	0	-1	0	0	0	0	0	0	0	0	0	0	0	0	0	0	0	0	0	0	0	-1	0	0
F1PZB0	Pre-mRNA processing factor 4 OS=Canis lupus familiaris OX=9615 GN=PRPF4 PE=4 SV=2	PRPF4	0	0	0	0	0	0	0	0	0	0	0	0	0	0	0	0	0	0	0	0	0	0	0	0	0	0	0	0	0	0
J9P4S4	Pre-mRNA processing factor 40 homolog A OS=Canis lupus familiaris OX=9615 GN=PRPF40A PE=4 SV=1	PRPF40A	0	0	0	0	0	0	0	0	0	0	0	0	0	0	0	0	0	0	0	0	0	0	0	0	0	0	0	0	0	0
E2RAT5	Pre-mRNA processing factor 4B OS=Canis lupus familiaris OX=9615 GN=PRPF4B PE=4 SV=2	PRPF4B	0	0	0	0	0	0	0	0	0	0	0	0	0	0	0	0	0	0	0	0	0	0	0	0	0	0	0	0	0	0
E2RPW8	Pre-mRNA processing factor 6 OS=Canis lupus familiaris OX=9615 GN=PRPF6 PE=4 SV=2	PRPF6	0	0	0	0	0	0	0	0	0	0	0	0	0	0	0	0	0	0	0	0	0	0	0	0	0	0	0	0	0	0
E2R4X9	Pre-mRNA processing factor 8 OS=Canis lupus familiaris OX=9615 GN=PRPF8 PE=4 SV=2	PRPF8	0	0	0	0	0	0	0	0	0	0	0	0	0	0	0	0	0	0	0	0	0	0	0	0	0	0	0	0	0	0
E2R1N7	Prenylcysteine oxidase 1 OS=Canis lupus familiaris OX=9615 GN=PCYOX1 PE=3 SV=1	PCYOX1	0	0	0	0	0	0	0	0	0	0	0	0	0	0	0	0	0	0	0	0	0	0	0	0	0	0	0	0	0	0
E2RHC4	pre-rRNA processing protein FTSJ3 OS=Canis lupus familiaris OX=9615 GN=FTSJ3 PE=3 SV=2	FTSJ3	0	0	0	0	0	0	0	0	0	0	0	0	0	0	0	0	0	0	0	0	0	0	0	0	0	0	0	0	0	0
E2REB4	Probable cytosolic iron-sulfur protein assembly protein CIAO1 OS=Canis lupus familiaris OX=9615 GN=CIAO1 PE=3 SV=2	CIAO1	0	0	0	0	0	0	0	0	0	0	0	0	0	0	0	0	0	0	0	0	0	0	0	0	0	0	0	0	0	0
J9P2K2	Probable tRNA N6-adenosine threonylcarbamoyltransferase OS=Canis lupus familiaris OX=9615 GN=OSGEP PE=3 SV=1	OSGEP	0	0	0	0	0	0	0	0	0	0	0	0	0	0	0	0	0	0	0	0	0	0	0	0	0	0	0	0	0	0
E2RTL4	Procollagen-lysine 2-oxoglutarate 5-dioxygenase 3 OS=Canis lupus familiaris OX=9615 GN=PLOD3 PE=4 SV=2	PLOD3	0	0	0	0	0	0	0	0	0	1	0	0	0	0	0	0	0	0	0	0	0	0	0	0	0	0	0	0	0	1
F1Q3Y0	Profilin OS=Canis lupus familiaris OX=9615 GN=PFN1 PE=3 SV=1	PFN1	0	0	0	0	0	0	0	0	0	0	0	0	0	0	0	0	0	0	0	0	0	0	0	0	0	0	0	0	0	0
F1PN69	Progesterone receptor membrane component 2 OS=Canis lupus familiaris OX=9615 GN=PGRMC2 PE=3 SV=2	PGRMC2	0	0	0	0	0	0	0	0	0	0	0	0	0	0	0	0	0	0	0	0	0	0	0	0	0	0	0	0	0	0
E2R9R6	Programmed cell death 10 OS=Canis lupus familiaris OX=9615 GN=PDCD10 PE=4 SV=2	PDCD10	0	0	0	0	0	0	0	0	0	0	0	0	0	0	0	0	0	0	0	0	0	0	0	0	0	0	0	0	0	0
F1Q4K1	Programmed cell death 5 OS=Canis lupus familiaris OX=9615 GN=PDCD5 PE=4 SV=2	PDCD5	0	0	0	0	0	0	0	0	0	0	0	0	0	0	0	0	0	0	0	0	0	0	0	0	0	0	0	0	0	0
F1PFG6	Programmed cell death 6 interacting protein OS=Canis lupus familiaris OX=9615 GN=PDCD6IP PE=4 SV=2	PDCD6IP	0	0	0	0	0	0	0	0	0	0	0	0	0	0	0	0	0	0	0	0	0	0	0	0	0	0	0	0	0	0
F1Q1H3	Programmed cell death 6 OS=Canis lupus familiaris OX=9615 GN=PDCD6 PE=4 SV=2	PDCD6	0	0	0	0	0	0	0	0	0	0	0	0	0	0	0	0	0	0	0	0	0	0	0	0	0	0	0	0	0	0
E2RGN6	Prohibitin 2 OS=Canis lupus familiaris OX=9615 GN=PHB2 PE=4 SV=2	PHB2	0	0	0	0	0	0	0	0	0	0	0	0	0	0	0	0	0	0	0	0	0	0	0	0	0	0	0	0	0	0
A8W340	Prohibitin OS=Canis lupus familiaris OX=9615 PE=2 SV=1	0	0	0	0	0	0	0	0	0	0	0	0	0	0	0	0	0	0	0	0	0	0	0	0	0	0	0	0	0	0	0
F1PNI8	Pro-interleukin-16 OS=Canis lupus familiaris OX=9615 GN=IL16 PE=4 SV=2	IL16	0	0	0	0	0	0	0	0	0	0	0	0	0	0	0	0	0	0	0	0	0	0	0	0	0	0	0	0	0	0
E2R0D6	Proliferating cell nuclear antigen OS=Canis lupus familiaris OX=9615 GN=PCNA PE=3 SV=1	PCNA	0	0	0	0	0	0	0	0	0	0	0	0	0	0	0	0	0	0	0	0	0	0	0	0	0	0	0	0	0	0
F1PIK5	Proliferation and apoptosis adaptor protein 15 OS=Canis lupus familiaris OX=9615 GN=PEA15 PE=4 SV=1	PEA15	0	0	0	0	0	0	0	0	0	0	0	0	0	0	0	0	0	0	0	0	0	0	0	0	0	0	0	0	0	0
F1P7G6	Proline rich 12 OS=Canis lupus familiaris OX=9615 GN=PRR12 PE=4 SV=2	PRR12	0	0	0	0	0	0	0	0	0	0	0	0	0	0	0	0	0	0	0	0	0	0	0	0	0	0	0	0	0	0
E2RQ04	Proline rich coiled-coil 1 OS=Canis lupus familiaris OX=9615 GN=PRRC1 PE=4 SV=2	PRRC1	0	0	0	0	0	0	0	0	-1	0	0	0	0	0	0	0	0	0	0	0	0	0	0	0	0	0	0	0	-1	0
E2RQE3	Proline rich coiled-coil 2A OS=Canis lupus familiaris OX=9615 GN=PRRC2A PE=4 SV=2	PRRC2A	0	0	0	0	0	0	0	0	0	0	0	0	0	0	0	0	0	0	0	0	0	0	0	0	0	0	0	0	0	0
E2RI84	Proline rich coiled-coil 2C OS=Canis lupus familiaris OX=9615 GN=PRRC2C PE=4 SV=2	PRRC2C	0	0	0	0	0	0	0	0	0	0	0	0	0	0	0	0	0	0	0	0	0	0	0	0	0	0	0	0	0	0
F1PEH8	Proline-serine-threonine phosphatase interacting protein 1 OS=Canis lupus familiaris OX=9615 GN=PSTPIP1 PE=4 SV=2	PSTPIP1	0	0	0	0	0	0	0	0	0	0	0	0	0	0	0	0	0	0	0	0	0	0	0	0	0	0	0	0	0	0
F1PS57	Prolyl 3-hydroxylase 1 OS=Canis lupus familiaris OX=9615 GN=P3H1 PE=4 SV=2	P3H1	0	0	0	0	0	0	0	0	0	0	0	0	0	0	0	0	0	0	0	0	0	0	0	0	0	0	0	0	0	0
E2RLA2	Prolyl 4-hydroxylase subunit alpha 1 OS=Canis lupus familiaris OX=9615 GN=P4HA1 PE=4 SV=2	P4HA1	0	0	0	0	0	0	0	0	0	0	0	0	0	0	0	0	0	0	0	0	0	0	0	0	0	0	0	0	0	0
E2RLB8	Prolyl 4-hydroxylase subunit alpha 1 OS=Canis lupus familiaris OX=9615 GN=P4HA1 PE=4 SV=2	P4HA1	0	0	0	0	0	0	0	0	0	0	0	0	0	0	0	0	0	0	0	0	0	0	0	0	0	0	0	0	0	0
F1PHW5	Prolyl endopeptidase OS=Canis lupus familiaris OX=9615 GN=PREP PE=4 SV=2	PREP	0	0	0	0	0	0	0	0	0	0	0	0	0	0	0	0	0	0	0	0	0	0	0	0	0	0	0	0	0	0
F1PHX2	Prolyl endopeptidase OS=Canis lupus familiaris OX=9615 GN=PREP PE=4 SV=2	PREP	0	0	0	0	0	0	0	0	0	0	0	0	0	0	0	0	0	0	0	0	0	0	0	0	0	0	0	0	0	0
E2R518	Propionyl-CoA carboxylase subunit alpha OS=Canis lupus familiaris OX=9615 GN=PCCA PE=4 SV=2	PCCA	0	0	0	0	0	0	0	0	0	0	0	0	0	0	0	0	0	0	0	0	0	0	0	0	0	0	0	0	0	0
F1PTU4	Propionyl-CoA carboxylase subunit beta OS=Canis lupus familiaris OX=9615 GN=PCCB PE=4 SV=2	PCCB	0	0	0	0	0	0	0	0	0	0	0	0	0	0	0	0	0	0	0	0	0	0	0	0	0	0	0	0	0	0
E2RLF1	Prosaposin OS=Canis lupus familiaris OX=9615 GN=PSAP PE=4 SV=1	PSAP	0	0	0	0	0	0	0	0	0	0	0	0	0	0	0	0	0	0	0	0	0	0	0	0	0	0	0	0	0	0
J9NT37	Prostaglandin E synthase 3 OS=Canis lupus familiaris OX=9615 GN=PTGES3 PE=4 SV=1	PTGES3	0	0	0	0	0	0	0	0	0	0	0	0	0	0	0	0	0	0	0	0	0	0	0	0	0	0	0	0	0	0
E2R002	Prostaglandin reductase 1 OS=Canis lupus familiaris OX=9615 GN=PTGR1 PE=4 SV=2	PTGR1	0	0	0	0	0	0	0	0	0	0	0	0	0	0	0	0	0	0	0	0	0	0	0	0	0	0	0	0	0	0
F1PQ40	Proteasome 26S subunit ATPase 1 OS=Canis lupus familiaris OX=9615 GN=PSMC1 PE=3 SV=2	PSMC1	0	0	0	0	0	0	0	0	0	0	0	0	0	0	0	0	0	0	0	0	0	0	0	0	0	0	0	0	0	0
F1PPH7	Proteasome 26S subunit ATPase 2 OS=Canis lupus familiaris OX=9615 GN=PSMC2 PE=3 SV=2	PSMC2	0	0	0	0	0	0	0	0	0	0	0	0	0	0	0	0	0	0	0	0	0	0	0	0	0	0	0	0	0	0
E2RH48	Proteasome 26S subunit ATPase 4 OS=Canis lupus familiaris OX=9615 GN=PSMC4 PE=3 SV=1	PSMC4	0	0	0	0	0	0	0	0	0	0	0	0	0	0	0	0	0	0	0	0	0	0	0	0	0	0	0	0	0	0
E2RM61	Proteasome 26S subunit ATPase 5 OS=Canis lupus familiaris OX=9615 GN=PSMC5 PE=4 SV=2	PSMC5	0	0	0	0	0	0	0	0	0	0	0	0	0	0	0	0	0	0	0	0	0	0	0	0	0	0	0	0	0	0
E2RJ26	Proteasome 26S subunit non-ATPase 11 OS=Canis lupus familiaris OX=9615 GN=PSMD11 PE=4 SV=2	PSMD11	0	0	0	0	0	0	0	0	0	0	0	0	0	0	0	0	0	0	0	0	0	0	0	0	0	0	0	0	0	0
J9JHD9	Proteasome 26S subunit non-ATPase 12 OS=Canis lupus familiaris OX=9615 GN=PSMD12 PE=4 SV=1	PSMD12	0	0	0	0	0	0	0	0	0	0	0	0	0	0	0	0	0	0	0	0	0	0	0	0	0	0	0	0	0	0
E2R5N5	Proteasome 26S subunit non-ATPase 13 OS=Canis lupus familiaris OX=9615 GN=PSMD13 PE=4 SV=1	PSMD13	0	0	0	0	0	0	0	0	0	0	0	0	0	0	0	0	0	0	0	0	0	0	0	0	0	0	0	0	0	0
J9NRI0	Proteasome 26S subunit non-ATPase 14 OS=Canis lupus familiaris OX=9615 GN=PSMD14 PE=4 SV=1	PSMD14	0	0	0	0	0	0	0	0	0	0	0	0	1	0	0	0	0	0	0	0	0	0	1	0	0	0	0	0	0	0
F1PGY4	Proteasome 26S subunit non-ATPase 14 OS=Canis lupus familiaris OX=9615 GN=PSMD14 PE=4 SV=2	PSMD14	0	0	0	0	0	0	0	0	0	0	0	0	1	0	0	0	0	0	0	0	0	0	1	0	0	0	0	0	0	0
E2QUY7	Proteasome 26S subunit non-ATPase 3 OS=Canis lupus familiaris OX=9615 GN=PSMD3 PE=4 SV=2	PSMD3	0	0	0	0	0	0	0	0	0	0	0	0	0	0	0	0	0	0	0	0	0	0	0	0	0	0	0	0	0	0
F1PRW0	Proteasome 26S subunit non-ATPase 4 OS=Canis lupus familiaris OX=9615 GN=PSMD4 PE=4 SV=2	PSMD4	0	0	0	0	0	0	0	0	0	0	0	0	0	0	0	0	0	0	0	0	0	0	0	0	0	0	0	0	0	0
E2RN00	Proteasome 26S subunit non-ATPase 6 OS=Canis lupus familiaris OX=9615 GN=PSMD6 PE=4 SV=2	PSMD6	0	0	0	0	0	0	0	0	0	0	0	0	0	0	0	0	0	0	0	0	0	0	0	0	0	0	0	0	0	0
J9P6R1	Proteasome 26S subunit non-ATPase 7 OS=Canis lupus familiaris OX=9615 GN=PSMD7 PE=4 SV=1	PSMD7	0	0	0	0	0	0	0	0	0	0	0	0	0	0	0	0	0	0	0	0	0	0	0	0	0	0	0	0	0	0
E2QY43	Proteasome 26S subunit non-ATPase 8 OS=Canis lupus familiaris OX=9615 GN=PSMD8 PE=4 SV=2	PSMD8	0	0	0	0	0	0	0	0	0	0	0	0	0	0	0	0	0	0	0	0	0	0	0	0	0	0	0	0	0	0
J9NSU9	Proteasome 26S subunit non-ATPase 9 OS=Canis lupus familiaris OX=9615 GN=PSMD9 PE=4 SV=1	PSMD9	0	0	0	0	0	0	0	0	0	0	0	0	0	0	0	0	0	0	0	0	0	0	0	0	0	0	0	0	0	0
E2R0R1	Proteasome 26S subunit non-ATPase 9 OS=Canis lupus familiaris OX=9615 GN=PSMD9 PE=4 SV=2	PSMD9	0	0	0	0	0	0	0	0	0	0	0	0	0	0	0	0	0	0	0	0	0	0	0	0	0	0	0	0	0	0
F6UY11	Proteasome activator subunit 1 OS=Canis lupus familiaris OX=9615 GN=PSME1 PE=4 SV=1	PSME1	0	0	0	0	0	0	0	0	0	0	0	0	0	0	0	0	0	0	0	0	0	0	0	0	0	0	0	0	0	0
F1PD77	Proteasome activator subunit 2 OS=Canis lupus familiaris OX=9615 GN=PSME2 PE=4 SV=2	PSME2	0	0	0	0	0	0	0	0	0	0	0	0	0	0	0	0	0	0	0	0	0	0	0	0	0	0	0	0	0	0
E2RPY9	Proteasome activator subunit 3 OS=Canis lupus familiaris OX=9615 GN=PSME3 PE=4 SV=2	PSME3	0	0	0	0	0	0	0	0	0	0	0	0	0	0	0	0	0	0	0	0	0	0	0	0	0	0	0	0	0	0
F1PF61	Proteasome assembly chaperone 1 OS=Canis lupus familiaris OX=9615 GN=PSMG1 PE=3 SV=2	PSMG1	0	0	0	0	0	0	0	0	0	0	0	0	0	0	0	0	0	0	0	0	0	0	0	0	0	0	0	0	0	0
E2R7V2	Proteasome assembly chaperone 2 OS=Canis lupus familiaris OX=9615 GN=PSMG2 PE=3 SV=1	PSMG2	0	0	0	0	0	-1	0	0	0	0	0	0	0	0	0	0	0	0	0	0	0	0	0	0	0	-1	0	0	0	0
E2R4H4	Proteasome endopeptidase complex OS=Canis lupus familiaris OX=9615 GN=PSMA5 PE=3 SV=2	PSMA5	0	0	0	0	0	0	0	0	0	0	0	0	0	0	0	0	0	0	0	0	0	0	0	0	0	0	0	0	0	0
F1PUB5	Proteasome endopeptidase complex OS=Canis lupus familiaris OX=9615 GN=PSMA7 PE=3 SV=2	PSMA7	0	0	0	0	0	0	0	0	0	0	0	0	0	0	0	0	0	0	0	0	0	0	0	0	0	0	0	0	0	0
E2QT82	Proteasome inhibitor subunit 1 OS=Canis lupus familiaris OX=9615 GN=PSMF1 PE=4 SV=1	PSMF1	0	0	0	0	0	0	0	0	0	0	0	0	0	0	0	0	0	0	0	0	0	0	0	0	0	0	0	0	0	0
E2RKR4	Proteasome subunit alpha type OS=Canis lupus familiaris OX=9615 GN=PSMA3 PE=3 SV=1	PSMA3	0	0	0	0	0	0	0	0	0	0	0	0	0	0	0	0	0	0	0	0	0	0	0	0	0	0	0	0	0	0
E2RMN2	Proteasome subunit alpha type OS=Canis lupus familiaris OX=9615 GN=PSMA6 PE=3 SV=1	PSMA6	0	0	0	0	0	0	0	0	0	0	0	0	0	0	0	0	0	0	0	0	0	0	0	0	0	0	0	0	0	0
E2RF52	Proteasome subunit alpha type OS=Canis lupus familiaris OX=9615 GN=PSMA8 PE=3 SV=2	PSMA8	0	0	0	0	0	0	0	0	0	0	0	0	0	0	0	0	0	0	0	0	0	0	0	0	0	0	0	0	0	0
J9P9G4	Proteasome subunit alpha type OS=Canis lupus familiaris OX=9615 PE=3 SV=1	0	0	0	0	0	0	0	0	0	0	0	0	0	0	0	0	0	0	0	0	0	0	0	0	0	0	0	0	0	0	0
E2R1C3	Proteasome subunit alpha type OS=Canis lupus familiaris OX=9615 PE=3 SV=2	0	0	0	0	0	0	0	0	0	0	0	0	0	0	0	0	0	0	0	0	0	0	0	0	0	0	0	0	0	0	0
F1PF02	Proteasome subunit beta OS=Canis lupus familiaris OX=9615 GN=PSMB1 PE=3 SV=2	PSMB1	0	0	0	0	0	0	0	0	0	0	0	0	0	0	0	0	0	0	0	0	0	0	0	0	0	0	0	0	0	0
E2RKR9	Proteasome subunit beta OS=Canis lupus familiaris OX=9615 GN=PSMB10 PE=3 SV=2	PSMB10	0	0	0	0	0	0	0	0	-1	0	0	0	0	0	0	0	0	0	0	0	0	0	0	0	0	0	0	0	-1	0
E2QW34	Proteasome subunit beta OS=Canis lupus familiaris OX=9615 GN=PSMB2 PE=3 SV=1	PSMB2	0	0	0	0	0	0	0	0	0	0	0	0	0	0	0	0	0	0	0	0	0	0	0	0	0	0	0	0	0	0
E2QX17	Proteasome subunit beta OS=Canis lupus familiaris OX=9615 GN=PSMB3 PE=3 SV=1	PSMB3	0	0	0	0	0	0	0	0	0	0	0	0	0	0	0	0	0	0	0	0	0	0	0	0	0	0	0	0	0	0
E2RBR6	Proteasome subunit beta OS=Canis lupus familiaris OX=9615 GN=PSMB4 PE=3 SV=1	PSMB4	0	0	0	0	0	0	0	0	0	0	0	0	0	0	0	0	0	0	0	0	0	0	0	0	0	0	0	0	0	0
E2R3R2	Proteasome subunit beta OS=Canis lupus familiaris OX=9615 GN=PSMB5 PE=3 SV=1	PSMB5	0	0	0	0	0	0	0	0	0	0	0	0	0	0	0	0	0	0	0	0	0	0	0	0	0	0	0	0	0	0
E2R0B6	Proteasome subunit beta OS=Canis lupus familiaris OX=9615 GN=PSMB6 PE=3 SV=1	PSMB6	0	0	0	0	0	0	0	0	0	0	0	0	0	0	0	0	0	0	0	0	0	0	0	0	0	0	0	0	0	0
E7BUP9	Proteasome subunit beta OS=Canis lupus familiaris OX=9615 GN=PSMB7 PE=2 SV=1	PSMB7	0	0	0	0	0	0	0	0	0	0	0	0	0	0	0	0	0	0	0	0	0	0	0	0	0	0	0	0	0	0
E2RPC6	Proteasome subunit beta OS=Canis lupus familiaris OX=9615 GN=PSMB7 PE=3 SV=2	PSMB7	0	0	0	0	0	0	0	0	0	0	0	0	0	0	0	0	0	0	0	0	0	0	0	0	0	0	0	0	0	0
Q5W412	Proteasome subunit beta OS=Canis lupus familiaris OX=9615 GN=PSMB9 PE=3 SV=1	PSMB9	0	0	0	0	0	0	0	0	-1	0	0	0	0	0	0	0	0	0	0	0	0	0	0	0	0	0	0	0	-1	0
Q5W416	Proteasome subunit beta type-8 OS=Canis lupus familiaris OX=9615 GN=PSMB8 PE=1 SV=1	PSMB8	0	0	0	0	0	0	0	0	-1	0	0	0	0	0	0	0	0	0	0	0	0	0	0	0	0	0	0	0	-1	0
Q6Q7P4	Protein 4.1 OS=Canis lupus familiaris OX=9615 GN=EPB41 PE=2 SV=1	EPB41	0	0	0	0	0	0	0	0	0	0	0	0	0	0	0	0	0	0	0	0	0	0	0	0	0	0	0	0	0	0
J9P7E1	Protein 4.1 OS=Canis lupus familiaris OX=9615 GN=EPB41 PE=4 SV=1	EPB41	0	0	0	0	0	0	0	0	0	0	0	0	0	0	0	0	0	0	0	0	0	0	0	0	0	0	0	0	0	0
G1K2A4	Protein 4.1 OS=Canis lupus familiaris OX=9615 GN=EPB41 PE=4 SV=2	EPB41	0	0	0	0	0	0	0	0	0	0	0	0	0	0	0	0	0	0	0	0	0	0	0	0	0	0	0	0	0	0
F6XFY9	Protein arginine methyltransferase 1 OS=Canis lupus familiaris OX=9615 GN=PRMT1 PE=3 SV=1	PRMT1	0	0	0	0	0	0	0	0	0	0	0	0	0	0	0	0	0	0	0	0	0	0	0	0	0	0	0	0	0	0
E2RFY5	Protein arginine methyltransferase 3 OS=Canis lupus familiaris OX=9615 GN=PRMT3 PE=3 SV=2	PRMT3	0	0	0	0	0	0	0	0	0	0	0	0	0	0	0	0	0	0	0	0	0	0	0	0	0	0	0	0	0	0
F1P8W2	Protein arginine methyltransferase 3 OS=Canis lupus familiaris OX=9615 GN=PRMT3 PE=3 SV=2	PRMT3	0	0	0	0	0	0	0	0	0	0	0	0	0	0	0	0	0	0	0	0	0	0	0	0	0	0	0	0	0	0
E2R9J8	Protein arginine N-methyltransferase 5 OS=Canis lupus familiaris OX=9615 GN=PRMT5 PE=3 SV=1	PRMT5	0	0	0	0	0	0	0	0	0	0	0	0	0	0	0	0	0	0	0	0	0	0	0	0	0	0	0	0	0	0
E2R7L1	Protein disulfide-isomerase A4 OS=Canis lupus familiaris OX=9615 GN=PDIA4 PE=3 SV=2	PDIA4	0	0	0	0	0	0	0	0	0	0	0	0	0	0	0	0	0	0	0	0	0	0	0	0	0	0	0	0	0	0
F1PL97	Protein disulfide-isomerase OS=Canis lupus familiaris OX=9615 GN=P4HB PE=3 SV=2	P4HB	0	0	0	0	0	0	0	0	0	0	0	0	0	0	0	0	0	0	0	0	0	0	0	0	0	0	0	0	0	0
E2RD86	Protein disulfide-isomerase OS=Canis lupus familiaris OX=9615 GN=PDIA3 PE=3 SV=1	PDIA3	0	0	0	0	0	0	0	0	0	0	0	0	0	0	0	0	0	0	0	0	0	0	0	0	0	0	0	0	0	0
E2RGK6	Protein kinase C and casein kinase substrate in neurons 1 OS=Canis lupus familiaris OX=9615 GN=PACSIN1 PE=4 SV=1	PACSIN1	0	0	0	0	0	0	0	0	0	0	0	0	0	0	0	0	0	0	0	0	0	0	0	0	0	0	0	0	0	0
F1PUE2	Protein kinase C and casein kinase substrate in neurons 2 OS=Canis lupus familiaris OX=9615 GN=PACSIN2 PE=4 SV=2	PACSIN2	0	0	0	0	0	0	0	0	0	0	0	0	0	0	0	0	0	0	0	0	0	0	0	0	0	0	0	0	0	0
Q5PU49	Protein kinase C delta type OS=Canis lupus familiaris OX=9615 GN=PRKCD PE=2 SV=1	PRKCD	0	0	0	0	0	0	0	0	0	0	0	0	0	0	0	0	0	0	0	0	0	0	0	0	0	0	0	0	0	0
F1PDX2	Protein kinase C OS=Canis lupus familiaris OX=9615 GN=PRKCD PE=3 SV=2	PRKCD	0	0	0	0	0	0	0	0	0	0	0	0	0	0	0	0	0	0	0	0	0	0	0	0	0	0	0	0	0	0
F1PG28	Protein kinase C OS=Canis lupus familiaris OX=9615 GN=PRKCI PE=3 SV=2	PRKCI	0	0	0	0	0	0	0	0	0	0	0	0	0	0	0	0	0	0	0	0	0	0	0	0	0	0	0	0	0	0
E2RKK6	Protein kinase C substrate 80K-H OS=Canis lupus familiaris OX=9615 GN=PRKCSH PE=4 SV=2	PRKCSH	0	0	0	0	0	0	0	0	0	0	0	0	0	0	0	0	0	0	0	0	0	0	0	0	0	0	0	0	0	0
E2QZV5	Protein kinase cAMP-dependent type I regulatory subunit alpha OS=Canis lupus familiaris OX=9615 GN=PRKAR1A PE=4 SV=1	PRKAR1A	0	0	0	0	0	0	0	0	0	0	0	0	0	0	0	0	0	0	0	0	0	0	0	0	0	0	0	0	0	0
E2RRD1	Protein kinase cAMP-dependent type II regulatory subunit alpha OS=Canis lupus familiaris OX=9615 GN=PRKAR2A PE=4 SV=2	PRKAR2A	0	0	0	0	0	0	0	0	0	0	0	0	0	0	0	0	0	0	0	0	0	0	0	0	0	0	0	0	0	0
E2RRA1	Protein kinase cAMP-dependent type II regulatory subunit beta OS=Canis lupus familiaris OX=9615 GN=PRKAR2B PE=4 SV=1	PRKAR2B	0	0	0	0	0	0	0	-1	-1	0	0	0	0	0	0	0	0	0	0	0	0	0	0	0	0	0	0	-1	-1	0
F6XM14	Protein kinase N1 OS=Canis lupus familiaris OX=9615 GN=PKN1 PE=4 SV=1	PKN1	0	0	0	0	0	0	0	0	0	0	0	0	0	0	0	0	0	0	0	0	0	0	0	0	0	0	0	0	0	0
E2R158	Protein phosphatase Mg2+/Mn2+ dependent 1A OS=Canis lupus familiaris OX=9615 GN=PPM1A PE=3 SV=2	PPM1A	0	0	0	0	0	0	0	0	0	0	0	0	0	0	0	0	0	0	0	0	0	0	0	0	0	0	0	0	0	0
E2QWG3	Protein phosphatase Mg2+/Mn2+ dependent 1A OS=Canis lupus familiaris OX=9615 GN=PPM1A PE=3 SV=2	PPM1A	0	0	0	0	0	0	0	0	0	0	0	0	0	0	0	0	0	0	0	0	0	0	0	0	0	0	0	0	0	0
E2R597	Protein phosphatase Mg2+/Mn2+ dependent 1B OS=Canis lupus familiaris OX=9615 GN=PPM1B PE=3 SV=2	PPM1B	0	0	0	0	0	0	0	0	0	0	0	0	0	0	0	0	0	0	0	0	0	0	0	0	0	0	0	0	0	0
E2RFB4	Protein phosphatase Mg2+/Mn2+ dependent 1G OS=Canis lupus familiaris OX=9615 GN=PPM1G PE=3 SV=2	PPM1G	0	0	0	0	0	0	0	0	0	0	0	0	0	0	0	0	0	0	0	0	0	0	0	0	0	0	0	0	0	0
E2RAW7	Protein phosphatase 1 regulatory inhibitor subunit 11 OS=Canis lupus familiaris OX=9615 GN=PPP1R11 PE=4 SV=1	PPP1R11	0	0	0	0	0	0	0	0	0	0	0	0	0	0	0	0	0	0	0	0	0	0	0	0	0	0	0	0	0	0
F1PCV4	Protein phosphatase 1 regulatory inhibitor subunit 14B OS=Canis lupus familiaris OX=9615 GN=PPP1R14B PE=4 SV=2	PPP1R14B	0	0	0	0	0	0	0	0	0	0	0	0	0	0	0	0	0	0	0	0	0	0	0	0	0	0	0	0	0	0
E2R2K8	Protein phosphatase 1 regulatory subunit 10 OS=Canis lupus familiaris OX=9615 GN=PPP1R10 PE=4 SV=1	PPP1R10	0	0	0	0	0	0	0	0	0	0	0	0	0	0	0	0	0	0	0	0	0	0	0	0	0	0	0	0	0	0
J9P5T7	Protein phosphatase 1 regulatory subunit 12A OS=Canis lupus familiaris OX=9615 GN=PPP1R12A PE=4 SV=1	PPP1R12A	0	0	0	0	0	0	0	0	0	0	0	0	0	0	0	0	0	0	0	0	0	0	0	0	0	0	0	0	0	0
F6UZI3	Protein phosphatase 1 regulatory subunit 18 OS=Canis lupus familiaris OX=9615 GN=PPP1R18 PE=4 SV=1	PPP1R18	0	0	1	0	0	0	0	0	0	0	0	0	0	0	0	0	0	0	0	0	0	0	1	0	0	0	0	0	0	0
E2RT32	Protein phosphatase 1 regulatory subunit 8 OS=Canis lupus familiaris OX=9615 GN=PPP1R8 PE=3 SV=1	PPP1R8	0	0	0	0	0	0	0	0	0	0	0	0	0	0	0	0	0	0	0	0	0	0	0	0	0	0	0	0	0	0
J9NXH7	Protein phosphatase 1 regulatory subunit 8 OS=Canis lupus familiaris OX=9615 GN=PPP1R8 PE=3 SV=1	PPP1R8	0	0	0	0	0	0	0	0	0	0	0	0	0	0	0	0	0	0	0	0	0	0	0	0	0	0	0	0	0	0
E2RQI3	Protein phosphatase 1 regulatory subunit 8 OS=Canis lupus familiaris OX=9615 GN=PPP1R8 PE=4 SV=2	PPP1R8	0	0	0	0	0	0	0	0	0	0	0	0	0	0	0	0	0	0	0	0	0	0	0	0	0	0	0	0	0	0
F1PX75	Protein phosphatase 2 scaffold subunit Aalpha OS=Canis lupus familiaris OX=9615 GN=PPP2R1A PE=4 SV=2	PPP2R1A	0	0	0	0	0	0	0	0	0	0	0	0	0	0	0	0	0	0	0	0	0	0	0	0	0	0	0	0	0	0
J9P7X5	Protein phosphatase 2 scaffold subunit Abeta OS=Canis lupus familiaris OX=9615 GN=PPP2R1B PE=4 SV=1	PPP2R1B	0	0	0	0	0	0	0	0	0	0	0	0	0	0	0	0	0	0	0	0	0	0	0	0	0	0	0	0	0	0
F1PS80	Protein phosphatase 4 regulatory subunit 1 OS=Canis lupus familiaris OX=9615 GN=PPP4R1 PE=4 SV=2	PPP4R1	0	0	0	0	0	0	0	0	0	0	0	0	0	0	0	0	0	0	0	0	0	0	0	0	0	0	0	0	0	0
J9P6X2	Protein phosphatase 4 regulatory subunit 2 OS=Canis lupus familiaris OX=9615 GN=PPP4R2 PE=4 SV=1	PPP4R2	0	0	0	0	0	0	0	0	0	0	0	0	0	0	0	0	0	0	0	0	0	0	0	0	0	0	0	0	0	0
F1Q014	Protein phosphatase 4 regulatory subunit 2 OS=Canis lupus familiaris OX=9615 GN=PPP4R2 PE=4 SV=2	PPP4R2	0	0	0	0	0	0	0	0	0	0	0	0	0	0	0	0	0	0	0	0	0	0	0	0	0	0	0	0	0	0
F1PKZ5	Protein phosphatase 4 regulatory subunit 3A OS=Canis lupus familiaris OX=9615 GN=PPP4R3A PE=4 SV=2	PPP4R3A	0	0	0	0	0	0	0	0	0	0	0	0	0	0	0	0	0	0	0	0	0	0	0	0	0	0	0	0	0	0
E2QYA8	Protein phosphatase 4 regulatory subunit 3B OS=Canis lupus familiaris OX=9615 GN=PPP4R3B PE=4 SV=2	PPP4R3B	0	0	0	0	0	0	0	0	0	0	0	0	0	0	0	0	0	0	0	0	0	0	0	0	0	0	0	0	0	0
E2R1Z7	Protein phosphatase 6 regulatory subunit 3 OS=Canis lupus familiaris OX=9615 GN=PPP6R3 PE=4 SV=1	PPP6R3	0	0	0	0	0	0	0	0	0	0	0	0	0	0	0	0	0	0	0	0	0	0	0	0	0	0	0	0	0	0
E2RKQ0	Protein phosphatase methylesterase 1 OS=Canis lupus familiaris OX=9615 GN=PPME1 PE=3 SV=2	PPME1	0	0	0	0	0	0	0	0	0	0	0	0	0	0	0	0	0	0	0	0	0	0	0	0	0	0	0	0	0	0
Q9GMY1	Protein quaking OS=Canis lupus familiaris OX=9615 GN=QKI PE=2 SV=1	QKI	0	0	0	0	0	0	0	0	0	0	0	0	0	0	0	0	0	0	0	0	0	0	0	0	0	0	0	0	0	0
F1PX61	Protein quaking OS=Canis lupus familiaris OX=9615 GN=QKI PE=4 SV=2	QKI	0	0	0	0	0	0	0	0	0	0	0	0	0	0	0	0	0	0	0	0	0	0	0	0	0	0	0	0	0	0
F1PLY2	Protein quaking OS=Canis lupus familiaris OX=9615 GN=QKI PE=4 SV=2	QKI	0	0	0	0	0	0	0	0	0	0	0	0	0	0	0	0	0	0	0	0	0	0	0	0	0	0	0	0	0	0
F1PFF2	Protein S100 OS=Canis lupus familiaris OX=9615 GN=S100A11 PE=3 SV=2	S100A11	0	0	0	0	0	0	0	0	0	0	0	0	0	0	0	0	0	0	0	0	0	0	0	0	0	0	0	0	0	0
J9PAQ5	Protein S100 OS=Canis lupus familiaris OX=9615 GN=S100A12 PE=3 SV=1	S100A12	0	0	0	0	0	0	0	0	0	0	0	1	1	1	1	0	1	1	1	1	0	1	1	1	1	0	1	1	1	1
F1PMK3	Protein S100 OS=Canis lupus familiaris OX=9615 GN=S100A12 PE=3 SV=2	S100A12	0	0	0	0	0	0	0	0	0	0	0	1	1	1	1	0	1	1	1	1	0	1	1	1	1	0	1	1	1	1
A0A346JM02	Protein S100 OS=Canis lupus familiaris OX=9615 GN=S100A4 PE=2 SV=1	S100A4	0	0	0	0	0	0	0	0	0	0	0	0	0	0	0	0	0	0	0	0	0	0	0	0	0	0	0	0	0	0
A0A346JM01	Protein S100 OS=Canis lupus familiaris OX=9615 GN=S100A4 PE=2 SV=1	S100A4	0	0	0	0	0	0	0	0	0	0	0	0	0	0	0	0	0	0	0	0	0	0	0	0	0	0	0	0	0	0
E2R5P5	Protein S100 OS=Canis lupus familiaris OX=9615 GN=S100A6 PE=3 SV=1	S100A6	0	0	0	0	0	0	0	0	0	0	0	0	0	0	0	0	0	0	0	0	0	0	0	0	0	0	0	0	0	0
C0LQL0	Protein S100 OS=Canis lupus familiaris OX=9615 GN=S100A8 PE=2 SV=1	S100A8	0	0	0	0	0	0	0	0	0	0	0	0	0	0	0	0	1	1	1	1	0	0	0	0	0	0	1	1	1	1
J9P8S3	Protein S100 OS=Canis lupus familiaris OX=9615 GN=S100A8 PE=3 SV=1	S100A8	0	0	0	0	0	0	0	0	0	0	0	0	0	0	0	0	1	1	1	1	0	0	0	0	0	0	1	1	1	1
Q9TV56	Protein S100-A4 OS=Canis lupus familiaris OX=9615 GN=S100A4 PE=3 SV=1	S100A4	0	0	0	0	0	0	0	0	0	0	0	0	0	0	0	0	0	0	0	0	0	0	0	0	0	0	0	0	0	0
J9P1Q5	Protein transport protein SEC23 OS=Canis lupus familiaris OX=9615 GN=SEC23A PE=3 SV=1	SEC23A	0	0	0	0	0	0	0	0	0	0	0	0	0	0	0	0	0	0	0	0	0	0	0	0	0	0	0	0	0	0
F6V2R0	Protein transport protein SEC23 OS=Canis lupus familiaris OX=9615 GN=SEC23A PE=3 SV=1	SEC23A	0	0	0	0	0	0	0	0	0	0	0	0	0	0	0	0	0	0	0	0	0	0	0	0	0	0	0	0	0	0
E2RH29	Protein transport protein SEC23 OS=Canis lupus familiaris OX=9615 GN=SEC23B PE=3 SV=1	SEC23B	0	0	0	0	0	0	0	0	0	0	0	0	0	0	0	0	0	0	0	0	0	0	0	0	0	0	0	0	0	0
P38377	Protein transport protein Sec61 subunit alpha isoform 1 OS=Canis lupus familiaris OX=9615 GN=SEC61A1 PE=1 SV=3	SEC61A1	0	0	0	0	0	0	0	0	0	0	0	0	0	0	0	0	0	0	0	0	0	0	0	0	0	0	0	0	0	0
J9NXA9	Protein transport protein Sec61 subunit alpha isoform 1 OS=Canis lupus familiaris OX=9615 GN=SEC61A1 PE=3 SV=1	SEC61A1	0	0	0	0	0	0	0	0	0	0	0	0	0	0	0	0	0	0	0	0	0	0	0	0	0	0	0	0	0	0
F1PNM2	Protein transport protein Sec61 subunit alpha isoform 1 OS=Canis lupus familiaris OX=9615 GN=SEC61A1 PE=3 SV=2	SEC61A1	0	0	0	0	0	0	0	0	0	0	0	0	0	0	0	0	0	0	0	0	0	0	0	0	0	0	0	0	0	0
P60467	Protein transport protein Sec61 subunit beta OS=Canis lupus familiaris OX=9615 GN=SEC61B PE=1 SV=2	SEC61B	0	0	0	0	0	0	0	0	0	0	0	0	0	0	0	0	0	0	0	0	0	0	0	0	0	0	0	0	0	0
E2QTG4	Protein tyrosine kinase 2 beta OS=Canis lupus familiaris OX=9615 GN=PTK2B PE=3 SV=1	PTK2B	0	0	0	0	0	0	0	0	0	0	0	0	0	0	0	0	0	0	0	0	0	0	0	0	0	0	0	0	0	0
J9P9Q0	Protein tyrosine phosphatase non-receptor type 23 OS=Canis lupus familiaris OX=9615 GN=PTPN23 PE=4 SV=1	PTPN23	0	0	0	0	0	0	0	0	0	0	0	0	0	0	0	0	0	0	0	0	0	0	0	0	0	0	0	0	0	0
F1Q1S4	Protein tyrosine phosphatase receptor type C OS=Canis lupus familiaris OX=9615 GN=PTPRC PE=4 SV=2	PTPRC	0	0	0	0	0	0	0	0	0	0	0	0	0	0	0	0	0	0	0	0	0	0	0	0	0	0	0	0	0	0
F1P983	Protein tyrosine phosphatase receptor type J OS=Canis lupus familiaris OX=9615 GN=PTPRJ PE=4 SV=1	PTPRJ	0	0	0	0	0	0	0	0	0	0	0	0	0	0	0	0	1	1	1	1	0	0	0	0	0	0	1	1	1	1
E2R3G3	Protein-L-isoaspartate O-methyltransferase OS=Canis lupus familiaris OX=9615 GN=PCMT1 PE=3 SV=1	PCMT1	0	0	0	0	0	0	0	0	0	0	0	0	0	0	0	0	0	0	0	0	0	0	0	0	0	0	0	0	0	0
E2RAX2	Pseudouridylate synthase 7 OS=Canis lupus familiaris OX=9615 GN=PUS7 PE=4 SV=2	PUS7	0	0	0	0	0	0	0	0	0	0	0	0	0	0	0	0	0	0	0	0	0	0	0	0	0	0	0	0	0	0
J9NTF0	PTPRF interacting protein alpha 1 OS=Canis lupus familiaris OX=9615 GN=PPFIA1 PE=4 SV=1	PPFIA1	0	0	0	0	0	0	0	0	-1	0	0	0	0	0	0	0	0	0	0	0	0	0	0	0	0	0	0	0	-1	0
F1PUM4	PTPRF interacting protein alpha 1 OS=Canis lupus familiaris OX=9615 GN=PPFIA1 PE=4 SV=2	PPFIA1	0	0	0	0	0	0	0	0	-1	0	0	0	0	0	0	0	0	0	0	0	0	0	0	0	0	0	0	0	-1	0
F6XHY4	Pumilio RNA binding family member 1 OS=Canis lupus familiaris OX=9615 GN=PUM1 PE=4 SV=1	PUM1	0	0	0	0	0	0	0	0	0	0	0	0	0	0	0	0	0	0	0	0	0	0	0	0	0	0	0	0	0	0
E2RBF2	Pumilio RNA binding family member 3 OS=Canis lupus familiaris OX=9615 GN=PUM3 PE=4 SV=2	PUM3	0	1	1	0	0	0	0	0	0	0	0	0	0	0	0	0	0	0	0	0	0	1	1	0	0	0	0	0	0	0
F1PQM1	Purine nucleoside phosphorylase OS=Canis lupus familiaris OX=9615 GN=PNP PE=3 SV=2	PNP	0	0	0	0	0	0	0	0	0	0	0	0	0	0	0	0	0	0	0	0	0	0	0	0	0	0	0	0	0	0
E2R2A4	Purine rich element binding protein A OS=Canis lupus familiaris OX=9615 GN=PURA PE=4 SV=2	PURA	0	0	0	0	0	0	0	0	0	0	0	0	0	0	0	0	0	0	0	0	0	0	0	0	0	0	0	0	0	0
F1PVD9	PYM homolog 1 exon junction complex associated factor OS=Canis lupus familiaris OX=9615 GN=PYM1 PE=4 SV=2	PYM1	0	0	0	0	0	0	0	0	0	0	0	0	0	0	0	0	0	0	0	0	0	0	0	0	0	0	0	0	0	0
J9P5E0	Pyridoxal kinase OS=Canis lupus familiaris OX=9615 GN=PDXK PE=4 SV=1	PDXK	0	0	0	0	0	0	0	0	0	0	0	0	0	0	0	0	0	0	0	0	0	0	0	0	0	0	0	0	0	0
F1PIJ6	Pyrophosphatase (inorganic) 1 OS=Canis lupus familiaris OX=9615 GN=PPA1 PE=4 SV=2	PPA1	0	0	0	0	0	0	0	0	0	0	0	0	0	0	0	0	0	0	0	0	0	0	0	0	0	0	0	0	0	0
F1PXU2	Pyrophosphatase (inorganic) 2 OS=Canis lupus familiaris OX=9615 GN=PPA2 PE=4 SV=2	PPA2	0	0	0	0	0	0	0	0	0	0	0	0	0	0	0	0	0	0	0	0	0	0	0	0	0	0	0	0	0	0
E2R5K3	Pyrroline-5-carboxylate reductase OS=Canis lupus familiaris OX=9615 GN=PYCR2 PE=3 SV=1	PYCR2	0	0	0	0	0	0	0	0	0	0	0	0	0	0	0	0	0	0	0	0	0	0	0	0	0	0	0	0	0	0
F1P6G9	Pyruvate carboxylase OS=Canis lupus familiaris OX=9615 GN=PC PE=4 SV=2	PC	0	0	0	0	0	0	0	0	0	0	0	0	0	0	0	0	0	0	0	0	0	0	0	0	0	0	0	0	0	0
E2RL90	Pyruvate dehydrogenase E1 component subunit alpha OS=Canis lupus familiaris OX=9615 GN=PDHA1 PE=4 SV=1	PDHA1	0	0	0	0	0	0	0	0	0	0	0	0	0	0	0	0	0	0	0	0	0	0	0	0	0	0	0	0	0	0
F1PHR2	Pyruvate kinase OS=Canis lupus familiaris OX=9615 GN=PKM PE=3 SV=2	PKM	0	0	0	0	0	0	0	0	0	0	0	0	0	0	0	0	0	0	0	0	0	0	0	0	0	0	0	0	0	0
E2RA30	Queuosine salvage protein OS=Canis lupus familiaris OX=9615 GN=C1H9orf64 PE=3 SV=1	C1H9orf64	0	0	0	0	0	0	0	0	0	0	0	0	0	0	0	0	0	0	0	0	0	0	0	0	0	0	0	0	0	0
E2RLU9	Quinoid dihydropteridine reductase OS=Canis lupus familiaris OX=9615 GN=QDPR PE=4 SV=1	QDPR	0	0	0	0	0	0	0	0	-1	0	0	0	0	0	0	0	0	0	0	0	0	0	0	0	0	0	0	0	-1	0
E2R1K2	RAB member RAS oncogene family like 6 OS=Canis lupus familiaris OX=9615 GN=RABL6 PE=4 SV=1	RABL6	0	0	0	0	0	-1	0	0	-1	0	0	0	0	0	0	0	0	0	0	0	0	0	0	0	0	-1	0	0	-1	0
F1P8L7	Rab GDP dissociation inhibitor OS=Canis lupus familiaris OX=9615 GN=GDI2 PE=3 SV=1	GDI2	0	0	0	0	0	0	0	0	0	0	0	0	0	0	0	0	0	0	0	0	0	0	0	0	0	0	0	0	0	0
F1PWQ0	Rab GDP dissociation inhibitor OS=Canis lupus familiaris OX=9615 GN=PLXNA3 PE=3 SV=2	PLXNA3	0	0	0	0	0	0	0	0	0	0	0	0	0	0	0	0	0	0	0	0	0	0	0	0	0	0	0	0	0	0
E2RDX1	Rab interacting lysosomal protein like 1 OS=Canis lupus familiaris OX=9615 GN=RILPL1 PE=4 SV=1	RILPL1	0	0	0	0	0	0	0	0	0	0	0	0	0	0	0	0	0	0	0	0	0	0	0	0	0	0	0	0	0	0
J9JHN1	RAB11B member RAS oncogene family OS=Canis lupus familiaris OX=9615 GN=RAB11B PE=4 SV=1	RAB11B	0	0	0	0	0	0	0	0	0	0	0	0	0	0	0	0	0	0	0	0	0	0	0	0	0	0	0	0	0	0
J9NRZ2	RAB18 member RAS oncogene family OS=Canis lupus familiaris OX=9615 GN=RAB18 PE=4 SV=1	RAB18	0	0	0	0	0	0	0	0	0	0	0	0	0	0	0	0	0	0	0	0	0	0	0	0	0	0	0	0	0	0
F1PVP9	RAB1B member RAS oncogene family OS=Canis lupus familiaris OX=9615 GN=RAB1B PE=4 SV=2	RAB1B	0	0	0	0	0	0	0	0	0	0	0	0	0	0	0	0	0	0	0	0	0	0	0	0	0	0	0	0	0	0
E2R5A5	RAB31 member RAS oncogene family OS=Canis lupus familiaris OX=9615 GN=RAB31 PE=4 SV=1	RAB31	0	0	0	0	0	0	0	0	-1	0	0	0	0	0	0	0	0	0	0	0	0	0	0	0	0	0	0	0	-1	0
E2RLP0	RAB35 member RAS oncogene family OS=Canis lupus familiaris OX=9615 GN=RAB35 PE=4 SV=2	RAB35	0	0	0	0	0	0	0	0	0	0	0	0	0	0	0	0	0	0	0	0	0	0	0	0	0	0	0	0	0	0
E2QW69	RAB5B member RAS oncogene family OS=Canis lupus familiaris OX=9615 GN=RAB5B PE=4 SV=1	RAB5B	0	0	0	0	0	0	0	0	0	0	0	0	0	0	0	0	0	0	0	0	0	0	0	0	0	0	0	0	0	0
J9NYJ8	RAB6A member RAS oncogene family OS=Canis lupus familiaris OX=9615 GN=RAB6A PE=4 SV=1	RAB6A	0	0	0	0	0	0	0	0	0	0	0	0	0	0	0	0	0	0	0	0	0	0	0	0	0	0	0	0	0	0
E2RRT3	RAB8B member RAS oncogene family OS=Canis lupus familiaris OX=9615 GN=RAB8B PE=4 SV=2	RAB8B	0	0	0	0	0	0	0	0	0	0	0	0	0	0	0	0	0	0	0	0	0	0	0	0	0	0	0	0	0	0
E2RJH1	Rac family small GTPase 2 OS=Canis lupus familiaris OX=9615 GN=RAC2 PE=4 SV=2	RAC2	0	0	0	0	0	0	0	0	0	0	0	0	0	0	0	0	0	0	0	0	0	0	0	0	0	0	0	0	0	0
J9NSX3	Rac GTPase activating protein 1 OS=Canis lupus familiaris OX=9615 GN=RACGAP1 PE=4 SV=1	RACGAP1	0	0	0	0	0	0	0	0	0	0	0	0	0	0	0	0	0	0	0	0	0	0	0	0	0	0	0	0	0	0
E2QRU9	RAD21 cohesin complex component OS=Canis lupus familiaris OX=9615 GN=RAD21 PE=4 SV=1	RAD21	0	0	0	0	0	0	0	0	0	0	0	0	0	0	0	0	0	0	0	0	0	0	0	0	0	0	0	0	0	0
F1PTL1	RAD23 homolog A nucleotide excision repair protein OS=Canis lupus familiaris OX=9615 GN=RAD23A PE=4 SV=2	RAD23A	0	0	0	0	0	0	0	0	0	0	0	0	0	0	0	0	0	0	0	0	0	0	0	0	0	0	0	0	0	0
E2R4A5	RAD23 homolog B nucleotide excision repair protein OS=Canis lupus familiaris OX=9615 GN=RAD23B PE=4 SV=2	RAD23B	0	0	0	0	0	0	0	0	0	0	0	0	0	0	0	0	0	0	0	0	0	0	0	0	0	0	0	0	0	0
F6UTT0	RAD50 double strand break repair protein OS=Canis lupus familiaris OX=9615 GN=RAD50 PE=4 SV=1	RAD50	0	0	0	0	0	0	0	0	0	0	0	0	0	0	0	0	0	0	0	0	0	0	0	0	0	0	0	0	0	0
J9P3S4	RAD50 double strand break repair protein OS=Canis lupus familiaris OX=9615 GN=RAD50 PE=4 SV=1	RAD50	0	0	0	0	0	0	0	0	0	0	0	0	0	0	0	0	0	0	0	0	0	0	0	0	0	0	0	0	0	0
E2RRC6	Radixin OS=Canis lupus familiaris OX=9615 GN=RDX PE=4 SV=2	RDX	0	0	0	0	0	0	0	0	0	0	0	0	0	0	0	0	0	0	0	0	0	0	0	0	0	0	0	0	0	0
E2R802	RALBP1 associated Eps domain containing 1 OS=Canis lupus familiaris OX=9615 GN=REPS1 PE=4 SV=2	REPS1	0	0	0	0	0	0	0	0	0	0	0	0	0	0	0	0	0	0	0	0	0	0	0	0	0	0	0	0	0	0
E2R552	RALY heterogeneous nuclear ribonucleoprotein OS=Canis lupus familiaris OX=9615 GN=RALY PE=4 SV=1	RALY	0	0	0	0	0	0	0	0	0	0	0	0	0	0	0	0	0	0	0	0	0	0	0	0	0	0	0	0	0	0
E2RHK9	RAN binding protein 1 OS=Canis lupus familiaris OX=9615 GN=RANBP1 PE=4 SV=2	RANBP1	0	0	0	0	0	0	0	0	0	0	0	0	0	0	0	0	0	0	0	0	0	0	0	0	0	0	0	0	0	0
F1PA81	RAN binding protein 2 OS=Canis lupus familiaris OX=9615 GN=RANBP2 PE=4 SV=2	RANBP2	0	0	0	0	0	0	0	0	0	0	0	0	0	0	0	0	0	0	0	0	0	0	0	0	0	0	0	0	0	0
F1PS48	RAN binding protein 3 OS=Canis lupus familiaris OX=9615 GN=RANBP3 PE=4 SV=2	RANBP3	0	0	0	0	0	0	1	0	0	0	0	0	0	0	0	0	0	0	0	0	0	0	0	0	0	0	1	0	0	0
F1PS47	RAN binding protein 3 OS=Canis lupus familiaris OX=9615 GN=RANBP3 PE=4 SV=2	RANBP3	0	0	0	0	0	0	1	0	0	0	0	0	0	0	0	0	0	0	0	0	0	0	0	0	0	0	1	0	0	0
F1PA65	RAN binding protein 9 OS=Canis lupus familiaris OX=9615 GN=RANBP9 PE=4 SV=2	RANBP9	0	0	0	0	0	0	0	0	0	0	0	0	0	0	0	0	0	0	0	0	0	0	0	0	0	0	0	0	0	0
J9NZ28	Ran GTPase activating protein 1 OS=Canis lupus familiaris OX=9615 GN=RANGAP1 PE=4 SV=1	RANGAP1	0	0	0	0	0	0	0	0	0	0	0	0	0	0	0	0	0	0	0	0	0	0	0	0	0	0	0	0	0	0
F1PVY6	Ran GTPase activating protein 1 OS=Canis lupus familiaris OX=9615 GN=RANGAP1 PE=4 SV=2	RANGAP1	0	0	0	0	0	0	0	0	0	0	0	0	0	0	0	0	0	0	0	0	0	0	0	0	0	0	0	0	0	0
J9NYN3	Rap1 GTPase-GDP dissociation stimulator 1 OS=Canis lupus familiaris OX=9615 GN=RAP1GDS1 PE=4 SV=1	RAP1GDS1	0	0	0	0	0	0	0	0	-1	0	0	0	0	0	0	0	0	0	0	0	0	0	0	0	0	0	0	0	-1	0
E2R2M7	RAP1A member of RAS oncogene family OS=Canis lupus familiaris OX=9615 GN=RAP1A PE=4 SV=1	RAP1A	0	0	0	0	0	0	0	0	0	0	0	0	0	0	0	0	0	0	0	0	0	0	0	0	0	0	0	0	0	0
J9NZ45	RAP2B member of RAS oncogene family OS=Canis lupus familiaris OX=9615 GN=RAP2B PE=4 SV=1	RAP2B	0	0	0	0	0	0	0	0	0	0	0	0	0	0	0	-1	0	0	0	0	0	0	0	0	0	-1	0	0	0	0
F1PPL6	RAP2C member of RAS oncogene family OS=Canis lupus familiaris OX=9615 GN=RAP2C PE=4 SV=2	RAP2C	0	0	0	0	0	0	0	0	0	0	0	0	0	0	0	0	0	0	0	0	0	0	0	0	0	0	0	0	0	0
J9NUZ5	Ras association (RalGDS/AF-6) and pleckstrin homology domains 1 OS=Canis lupus familiaris OX=9615 GN=RAPH1 PE=4 SV=1	RAPH1	0	0	0	0	0	0	0	0	0	0	0	0	0	0	0	0	0	0	0	0	0	0	0	0	0	0	0	0	0	0
E2RCA3	Ras association domain family member 4 OS=Canis lupus familiaris OX=9615 GN=RASSF4 PE=4 SV=1	RASSF4	0	0	0	0	0	0	0	0	0	0	0	0	0	0	0	0	0	0	0	0	0	0	0	0	0	0	0	0	0	0
E2RFF0	Ras homolog mTORC1 binding OS=Canis lupus familiaris OX=9615 GN=RHEB PE=4 SV=1	RHEB	0	0	0	0	0	0	0	0	0	0	0	0	0	0	0	0	0	0	0	0	0	0	0	0	0	0	0	0	0	0
E2R020	Ras homolog family member G OS=Canis lupus familiaris OX=9615 GN=RHOG PE=4 SV=2	RHOG	0	0	0	0	0	0	0	0	0	0	0	0	0	0	0	0	0	0	0	0	0	0	0	0	0	0	0	0	0	0
J9NX28	RAS like proto-oncogene A OS=Canis lupus familiaris OX=9615 GN=RALA PE=4 SV=1	RALA	0	0	0	0	0	0	0	0	0	0	0	0	0	0	0	0	0	0	0	0	0	0	0	0	0	0	0	0	0	0
E2RLB2	RAS like proto-oncogene B OS=Canis lupus familiaris OX=9615 GN=RALB PE=4 SV=1	RALB	0	0	0	0	0	0	0	0	0	0	0	0	0	0	0	0	0	0	0	0	0	0	0	0	0	0	0	0	0	0
F1PGT1	RAS p21 protein activator 1 OS=Canis lupus familiaris OX=9615 GN=RASA1 PE=4 SV=2	RASA1	0	0	0	0	0	0	0	0	0	0	0	0	0	-1	0	0	0	0	0	0	0	0	0	-1	0	0	0	0	0	0
E2QY04	Ras related GTP binding C OS=Canis lupus familiaris OX=9615 GN=RRAGC PE=4 SV=1	RRAGC	0	0	0	0	0	0	0	0	0	0	0	0	0	0	0	0	0	0	0	0	0	0	0	0	0	0	0	0	0	0
E2R5G6	RAS related OS=Canis lupus familiaris OX=9615 GN=RRAS PE=4 SV=1	RRAS	0	0	0	0	0	0	0	0	0	0	0	0	0	0	0	0	0	0	0	0	0	0	0	0	0	0	0	0	0	0
E2R9R1	Ras suppressor protein 1 OS=Canis lupus familiaris OX=9615 GN=RSU1 PE=4 SV=1	RSU1	0	0	0	0	0	0	0	0	-1	0	0	0	0	0	0	0	0	0	0	0	0	0	0	0	0	0	0	0	-1	0
P62999	Ras-related C3 botulinum toxin substrate 1 OS=Canis lupus familiaris OX=9615 GN=RAC1 PE=2 SV=1	RAC1	0	0	0	0	0	0	0	0	0	0	0	0	0	0	0	0	0	0	0	0	0	0	0	0	0	0	0	0	0	0
F2Z4P9	Ras-related protein Rab-10 OS=Canis lupus familiaris OX=9615 GN=RAB10 PE=4 SV=1	RAB10	0	0	0	0	0	0	0	0	0	0	0	0	0	0	0	0	0	0	0	0	0	0	0	0	0	0	0	0	0	0
J9NUV0	Ras-related protein Rab-10 OS=Canis lupus familiaris OX=9615 GN=RAB10 PE=4 SV=1	RAB10	0	0	0	0	0	0	0	0	0	0	0	0	0	0	0	0	0	0	0	0	0	0	0	0	0	0	0	0	0	0
F1PTE3	Ras-related protein Rab-13 OS=Canis lupus familiaris OX=9615 GN=RAB13 PE=1 SV=2	RAB13	0	0	0	0	0	0	0	0	0	0	0	0	0	0	0	0	0	0	0	0	0	0	0	0	0	0	0	0	0	0
P62822	Ras-related protein Rab-1A OS=Canis lupus familiaris OX=9615 GN=RAB1A PE=1 SV=3	RAB1A	0	0	0	0	0	0	0	0	0	0	0	0	0	0	0	0	0	0	0	0	0	0	0	0	0	0	0	0	0	0
F1Q0H3	Ras-related protein Rab-1A OS=Canis lupus familiaris OX=9615 GN=RAB1A PE=4 SV=2	RAB1A	0	0	0	0	0	0	0	0	0	0	0	0	0	0	0	0	0	0	0	0	0	0	0	0	0	0	0	0	0	0
P55745	Ras-related protein Rab-21 OS=Canis lupus familiaris OX=9615 GN=RAB21 PE=3 SV=3	RAB21	0	0	0	0	0	0	0	0	0	0	0	0	0	0	0	0	0	0	0	0	0	0	0	0	0	0	0	0	0	0
P61105	Ras-related protein Rab-2A OS=Canis lupus familiaris OX=9615 GN=RAB2A PE=1 SV=1	RAB2A	0	0	0	0	0	0	0	0	0	0	0	0	0	0	0	0	0	0	0	0	0	0	0	0	0	0	0	0	0	0
G1K288	Ras-related protein Rab-2A OS=Canis lupus familiaris OX=9615 GN=RAB2A PE=4 SV=2	RAB2A	0	0	0	0	0	0	0	0	0	0	0	0	0	0	0	0	0	0	0	0	0	0	0	0	0	0	0	0	0	0
P18066	Ras-related protein Rab-5A OS=Canis lupus familiaris OX=9615 GN=RAB5A PE=1 SV=1	RAB5A	0	0	0	0	0	0	0	0	0	0	0	0	0	0	0	0	0	0	0	0	0	0	0	0	0	0	0	0	0	0
P51147	Ras-related protein Rab-5C OS=Canis lupus familiaris OX=9615 GN=RAB5C PE=2 SV=1	RAB5C	0	0	0	0	0	0	0	0	0	0	0	0	0	0	0	0	0	0	0	0	0	0	0	0	0	0	0	0	0	0
P18067	Ras-related protein Rab-7a OS=Canis lupus familiaris OX=9615 GN=RAB7A PE=1 SV=1	RAB7A	0	0	0	0	0	0	0	0	0	0	0	0	0	0	0	0	0	0	0	0	0	0	0	0	0	0	0	0	0	0
P61007	Ras-related protein Rab-8A OS=Canis lupus familiaris OX=9615 GN=RAB8A PE=1 SV=1	RAB8A	0	0	0	0	0	0	0	0	0	0	0	0	0	0	0	0	0	0	0	0	0	0	0	0	0	0	0	0	0	0
E2QXR8	RB binding protein 4 chromatin remodeling factor OS=Canis lupus familiaris OX=9615 GN=RBBP4 PE=4 SV=1	RBBP4	0	0	0	0	0	0	0	0	0	0	0	0	0	0	0	0	0	0	0	0	0	0	0	0	0	0	0	0	0	0
J9PBK9	RB binding protein 5 histone lysine methyltransferase complex subunit OS=Canis lupus familiaris OX=9615 GN=RBBP5 PE=4 SV=1	RBBP5	0	0	0	0	0	0	0	0	0	0	0	0	0	0	0	0	0	0	0	0	0	0	0	0	0	0	0	0	0	0
E2RL26	RB binding protein 5 histone lysine methyltransferase complex subunit OS=Canis lupus familiaris OX=9615 GN=RBBP5 PE=4 SV=2	RBBP5	0	0	0	0	0	0	0	0	0	0	0	0	0	0	0	0	0	0	0	0	0	0	0	0	0	0	0	0	0	0
E2RM49	RB binding protein 7 chromatin remodeling factor OS=Canis lupus familiaris OX=9615 GN=RBBP7 PE=4 SV=1	RBBP7	0	0	0	0	0	0	0	0	0	0	0	0	0	0	0	0	0	0	0	0	0	0	0	0	0	0	0	0	0	0
J9NWH8	RBR-type E3 ubiquitin transferase OS=Canis lupus familiaris OX=9615 GN=ARIH1 PE=3 SV=1	ARIH1	0	0	0	0	0	-1	0	-1	0	-1	0	0	0	0	0	0	0	0	0	0	0	0	0	0	0	-1	0	-1	0	-1
E2QS94	Reactive intermediate imine deaminase A homolog OS=Canis lupus familiaris OX=9615 GN=RIDA PE=4 SV=1	RIDA	0	0	0	0	0	0	0	0	0	0	0	0	0	0	0	0	0	0	0	0	0	0	0	0	0	0	0	0	0	0
F1PLR0	Receptor for activated C kinase 1 OS=Canis lupus familiaris OX=9615 GN=RACK1 PE=4 SV=2	RACK1	0	0	0	0	0	0	0	0	0	0	0	0	0	0	0	0	0	0	0	0	0	0	0	0	0	0	0	0	0	0
F1PQX4	Receptor interacting serine/threonine kinase 1 OS=Canis lupus familiaris OX=9615 GN=RIPK1 PE=4 SV=2	RIPK1	0	0	0	0	0	0	0	0	0	0	0	0	0	0	0	0	0	0	0	0	0	0	0	0	0	0	0	0	0	0
F1PGU5	Receptor-type tyrosine-protein phosphatase OS=Canis lupus familiaris OX=9615 GN=PTPRE PE=3 SV=2	PTPRE	0	0	0	0	0	-1	0	0	-1	-1	0	0	0	0	0	0	0	0	0	0	0	0	0	0	0	-1	0	0	-1	-1
E2RRZ8	Regulation of nuclear pre-mRNA domain containing 1B OS=Canis lupus familiaris OX=9615 GN=RPRD1B PE=4 SV=1	RPRD1B	0	0	0	0	0	0	0	0	0	0	0	0	0	0	0	0	0	0	0	0	0	0	0	0	0	0	0	0	0	0
F6XFN1	Regulator of chromosome condensation 1 OS=Canis lupus familiaris OX=9615 GN=RCC1 PE=4 SV=1	RCC1	0	0	0	0	0	0	0	0	0	0	0	1	1	0	0	0	0	0	0	0	0	1	1	0	0	0	0	0	0	0
J9NTA0	Regulator of chromosome condensation 1 OS=Canis lupus familiaris OX=9615 GN=RCC1 PE=4 SV=1	RCC1	0	0	0	0	0	0	0	0	0	0	0	1	1	0	0	0	0	0	0	0	0	1	1	0	0	0	0	0	0	0
E2R5J1	Regulator of chromosome condensation 1 OS=Canis lupus familiaris OX=9615 GN=RCC1 PE=4 SV=2	RCC1	0	0	0	0	0	0	0	0	0	0	0	1	1	0	0	0	0	0	0	0	0	1	1	0	0	0	0	0	0	0
E2QWR3	Regulator of chromosome condensation 2 OS=Canis lupus familiaris OX=9615 GN=RCC2 PE=4 SV=2	RCC2	0	0	0	0	0	0	0	0	0	0	0	0	0	0	0	0	0	0	0	0	0	0	0	0	0	0	0	0	0	0
F1PCU1	RELA proto-oncogene NF-kB subunit OS=Canis lupus familiaris OX=9615 GN=RELA PE=4 SV=2	RELA	0	0	0	0	0	0	0	0	0	0	0	0	0	0	0	0	0	0	0	0	0	0	0	0	0	0	0	0	0	0
J9NU21	RELB proto-oncogene NF-kB subunit OS=Canis lupus familiaris OX=9615 GN=RELB PE=4 SV=1	RELB	0	0	0	0	0	0	0	0	0	0	0	0	0	0	0	0	0	0	0	0	0	0	0	0	0	0	0	0	0	0
F6ULR2	Replication factor C subunit 2 OS=Canis lupus familiaris OX=9615 GN=RFC2 PE=4 SV=1	RFC2	0	0	0	0	0	0	0	0	0	0	0	0	0	0	0	0	0	0	0	0	0	0	0	0	0	0	0	0	0	0
E2R2M6	Replication factor C subunit 4 OS=Canis lupus familiaris OX=9615 GN=RFC4 PE=4 SV=1	RFC4	0	0	0	0	0	0	0	0	0	0	0	0	0	0	0	0	0	0	0	0	0	0	0	0	0	0	0	0	0	0
E2R436	Replication protein A subunit OS=Canis lupus familiaris OX=9615 GN=RPA1 PE=3 SV=1	RPA1	0	0	0	0	0	0	0	0	0	0	0	0	0	0	0	0	0	0	0	0	0	0	0	0	0	0	0	0	0	0
E2RQP7	Replication protein A2 OS=Canis lupus familiaris OX=9615 GN=RPA2 PE=4 SV=2	RPA2	0	0	0	0	0	0	0	0	-1	0	0	0	0	0	0	0	0	0	0	0	0	0	0	0	0	0	0	0	-1	0
F1PEI0	REST corepressor 1 OS=Canis lupus familiaris OX=9615 GN=RCOR1 PE=4 SV=2	RCOR1	0	0	0	0	0	0	0	0	0	0	0	0	0	0	0	0	0	0	0	0	0	0	0	0	0	0	0	0	0	0
F1PWX2	Reticulocalbin 1 OS=Canis lupus familiaris OX=9615 GN=RCN1 PE=4 SV=2	RCN1	0	0	0	0	0	0	0	0	0	0	0	0	0	0	0	0	0	0	0	0	0	0	0	0	0	0	0	0	0	0
F1PEG9	Reticulocalbin 2 OS=Canis lupus familiaris OX=9615 GN=RCN2 PE=4 SV=2	RCN2	0	0	0	0	0	0	0	0	0	0	0	0	0	0	0	0	0	0	0	0	0	0	0	0	0	0	0	0	0	0
F1PVP5	Reticulon OS=Canis lupus familiaris OX=9615 GN=RTN3 PE=4 SV=2	RTN3	0	0	0	0	0	1	1	0	0	0	0	0	0	0	0	0	0	0	0	0	0	0	0	0	0	1	1	0	0	0
J9P0R7	Reticulon OS=Canis lupus familiaris OX=9615 GN=RTN4 PE=4 SV=1	RTN4	0	0	0	0	0	0	0	0	0	0	0	0	0	0	0	0	0	0	0	0	0	0	0	0	0	0	0	0	0	0
E2R925	Reticulon OS=Canis lupus familiaris OX=9615 GN=RTN4 PE=4 SV=2	RTN4	0	0	0	0	0	0	0	0	0	0	0	0	0	0	0	0	0	0	0	0	0	0	0	0	0	0	0	0	0	0
F1P957	Retinol dehydrogenase 11 OS=Canis lupus familiaris OX=9615 GN=RDH11 PE=3 SV=2	RDH11	0	0	0	0	0	0	0	0	0	0	0	0	0	0	0	0	0	0	0	0	0	0	0	0	0	0	0	0	0	0
F1PE53	Rho associated coiled-coil containing protein kinase 2 OS=Canis lupus familiaris OX=9615 GN=ROCK2 PE=3 SV=2	ROCK2	-1	0	0	-1	0	-1	0	0	-1	-1	0	0	0	0	0	0	0	0	0	0	-1	0	0	-1	0	-1	0	0	-1	-1
J9NZ58	RHO family interacting cell polarization regulator 1 OS=Canis lupus familiaris OX=9615 GN=RIPOR1 PE=4 SV=1	RIPOR1	0	0	0	0	0	0	0	0	0	0	0	0	0	0	0	0	0	0	0	0	0	0	0	0	0	0	0	0	0	0
E2RJR1	RHO family interacting cell polarization regulator 1 OS=Canis lupus familiaris OX=9615 GN=RIPOR1 PE=4 SV=2	RIPOR1	0	0	0	0	0	0	0	0	0	0	0	0	0	0	0	0	0	0	0	0	0	0	0	0	0	0	0	0	0	0
F1PL93	Rho GDP dissociation inhibitor alpha OS=Canis lupus familiaris OX=9615 GN=ARHGDIA PE=4 SV=2	ARHGDIA	0	0	0	0	0	0	0	0	0	0	0	0	0	0	0	0	0	0	0	0	0	0	0	0	0	0	0	0	0	0
E2RAL0	Rho GDP dissociation inhibitor beta OS=Canis lupus familiaris OX=9615 GN=ARHGDIB PE=4 SV=1	ARHGDIB	0	0	0	0	0	0	0	0	0	0	0	0	0	0	0	0	0	0	0	0	0	0	0	0	0	0	0	0	0	0
E2REM4	Rho GTPase activating protein 17 OS=Canis lupus familiaris OX=9615 GN=ARHGAP17 PE=4 SV=2	ARHGAP17	0	0	0	0	0	0	0	0	0	0	0	0	0	0	0	0	0	0	0	0	0	0	0	0	0	0	0	0	0	0
F1PVX8	Rho GTPase activating protein 18 OS=Canis lupus familiaris OX=9615 GN=ARHGAP18 PE=4 SV=2	ARHGAP18	0	0	0	0	0	0	0	-1	-1	0	0	0	0	0	0	0	0	0	0	0	0	0	0	0	0	0	0	-1	-1	0
F1Q1A8	Rho GTPase activating protein 4 OS=Canis lupus familiaris OX=9615 GN=ARHGAP4 PE=4 SV=2	ARHGAP4	0	0	0	0	0	0	0	0	0	0	0	0	0	0	0	0	0	0	0	0	0	0	0	0	0	0	0	0	0	0
F1PBT1	Rho GTPase activating protein 45 OS=Canis lupus familiaris OX=9615 GN=ARHGAP45 PE=4 SV=2	ARHGAP45	0	0	0	0	0	0	0	0	0	0	0	0	0	0	0	0	0	0	0	0	0	0	0	0	0	0	0	0	0	0
Q865S3	Rho guanine nucleotide exchange factor 2 OS=Canis lupus familiaris OX=9615 GN=ARHGEF2 PE=1 SV=1	ARHGEF2	0	0	0	0	0	0	0	0	0	0	0	0	0	0	0	0	0	0	0	0	0	0	0	0	0	0	0	0	0	0
J9JHP5	Rho guanine nucleotide exchange factor 2 OS=Canis lupus familiaris OX=9615 GN=ARHGEF2 PE=4 SV=1	ARHGEF2	0	0	0	0	0	0	0	0	0	0	0	0	0	0	0	0	0	0	0	0	0	0	0	0	0	0	0	0	0	0
F1PBF2	Rho guanine nucleotide exchange factor 2 OS=Canis lupus familiaris OX=9615 GN=ARHGEF2 PE=4 SV=2	ARHGEF2	0	0	0	0	0	0	0	0	0	0	0	0	0	0	0	0	0	0	0	0	0	0	0	0	0	0	0	0	0	0
F1PU60	Rho-associated protein kinase OS=Canis lupus familiaris OX=9615 GN=ROCK1 PE=3 SV=2	ROCK1	0	0	-1	0	0	0	0	0	0	0	0	0	0	0	0	0	0	0	0	0	0	0	-1	0	0	0	0	0	0	0
F1PK29	Ribonuclease/angiogenin inhibitor 1 OS=Canis lupus familiaris OX=9615 GN=RNH1 PE=4 SV=2	RNH1	0	0	0	0	0	0	0	0	0	0	0	0	0	0	0	0	0	0	0	0	0	0	0	0	0	0	0	0	0	0
E2R8P1	Ribonucleoside-diphosphate reductase OS=Canis lupus familiaris OX=9615 GN=RRM1 PE=3 SV=1	RRM1	0	0	0	0	0	0	0	0	0	0	0	0	0	0	0	0	0	0	0	0	0	0	0	0	0	0	0	0	0	0
E2R7H9	Ribonucleotide reductase regulatory subunit M2 OS=Canis lupus familiaris OX=9615 GN=RRM2 PE=4 SV=2	RRM2	0	0	0	0	0	0	0	0	0	0	0	0	0	0	0	0	-1	-1	-1	0	0	0	0	0	0	0	-1	-1	-1	0
E2R7S5	Ribosomal L1 domain containing 1 OS=Canis lupus familiaris OX=9615 GN=RSL1D1 PE=4 SV=2	RSL1D1	0	0	0	0	0	0	0	0	0	0	0	0	0	0	0	0	0	0	0	0	0	0	0	0	0	0	0	0	0	0
J9PBD3	Ribosomal protein L10 like OS=Canis lupus familiaris OX=9615 GN=RPL10L PE=4 SV=1	RPL10L	0	0	0	0	0	0	0	0	0	0	0	0	0	0	0	0	0	0	0	0	0	0	0	0	0	0	0	0	0	0
E2R9G7	Ribosomal protein L11 OS=Canis lupus familiaris OX=9615 GN=RPL11 PE=3 SV=2	RPL11	0	0	0	0	0	0	0	0	0	0	0	0	0	0	0	0	0	0	0	0	0	0	0	0	0	0	0	0	0	0
D0VWQ3	Ribosomal protein L18 OS=Canis lupus familiaris OX=9615 GN=RPL18 PE=1 SV=2	RPL18	0	0	0	0	0	0	0	0	0	0	0	0	0	0	0	0	0	0	0	0	0	0	0	0	0	0	0	0	0	0
E2QZG2	Ribosomal protein L23a OS=Canis lupus familiaris OX=9615 GN=RPL23A PE=3 SV=1	RPL23A	0	0	0	0	0	0	0	0	0	0	0	0	0	0	0	0	0	0	0	0	0	0	0	0	0	0	0	0	0	0
F1PGD7	Ribosomal protein L24 OS=Canis lupus familiaris OX=9615 GN=RPL24 PE=4 SV=2	RPL24	0	0	0	0	0	0	0	0	0	0	0	0	0	0	0	0	0	0	0	0	0	0	0	0	0	0	0	0	0	0
E2R0A6	Ribosomal protein L28 OS=Canis lupus familiaris OX=9615 GN=RPL28 PE=4 SV=1	RPL28	0	0	0	0	0	0	0	0	0	0	0	0	0	0	0	0	0	0	0	0	0	0	0	0	0	0	0	0	0	0
E2RPE5	Ribosomal protein L35 OS=Canis lupus familiaris OX=9615 GN=RPL35 PE=3 SV=2	RPL35	0	0	0	0	0	0	0	0	0	0	0	0	0	0	0	0	0	0	0	0	0	0	0	0	0	0	0	0	0	0
E2QYD8	Ribosomal protein L35a OS=Canis lupus familiaris OX=9615 GN=RPL35A PE=3 SV=1	RPL35A	0	0	0	0	0	0	0	0	0	0	0	0	0	0	0	0	0	0	0	0	0	0	0	0	0	0	0	0	0	0
F1P7B0	Ribosomal protein L5 OS=Canis lupus familiaris OX=9615 GN=RPL5 PE=3 SV=2	RPL5	0	0	0	0	0	0	0	0	0	0	0	0	0	0	0	0	0	0	0	0	0	0	0	0	0	0	0	0	0	0
F2Z4P2	Ribosomal protein L7a OS=Canis lupus familiaris OX=9615 GN=RPL7A PE=4 SV=2	RPL7A	0	0	0	0	0	0	0	0	0	0	0	0	0	0	0	0	0	0	0	0	0	0	0	0	0	0	0	0	0	0
E2RIA8	Ribosomal protein L8 OS=Canis lupus familiaris OX=9615 GN=RPL8 PE=3 SV=1	RPL8	0	0	0	0	0	0	0	0	0	0	0	0	0	0	0	0	0	0	0	0	0	0	0	0	0	0	0	0	0	0
E2R149	Ribosomal protein L9 OS=Canis lupus familiaris OX=9615 GN=RPL9 PE=4 SV=1	RPL9	0	0	0	0	0	0	0	0	0	0	0	0	0	0	0	0	0	0	0	0	0	0	0	0	0	0	0	0	0	0
E2R9V0	Ribosomal protein OS=Canis lupus familiaris OX=9615 GN=RPL10A PE=3 SV=2	RPL10A	0	0	0	0	0	0	0	0	0	0	0	0	0	0	0	0	0	0	0	0	0	0	0	0	0	0	0	0	0	0
F1Q1T5	Ribosomal protein S15 OS=Canis lupus familiaris OX=9615 GN=RPS15 PE=3 SV=1	RPS15	0	0	0	0	0	0	0	0	0	0	0	0	0	0	0	0	0	0	0	0	0	0	0	0	0	0	0	0	0	0
F1PKR6	Ribosomal protein S16 OS=Canis lupus familiaris OX=9615 GN=RPS16 PE=3 SV=2	RPS16	0	0	0	0	0	0	0	0	0	0	0	0	0	0	0	0	0	0	0	0	0	0	0	0	0	0	0	0	0	0
J9P425	Ribosomal protein S19 OS=Canis lupus familiaris OX=9615 GN=RPS19 PE=4 SV=1	RPS19	0	0	0	0	0	0	0	0	0	0	0	0	0	0	0	0	0	0	0	0	0	0	0	0	0	0	0	0	0	0
J9P9Z7	Ribosomal protein S20 OS=Canis lupus familiaris OX=9615 GN=RPS20 PE=3 SV=1	RPS20	0	0	0	0	0	0	0	0	0	0	0	0	0	0	0	0	0	0	0	0	0	0	0	0	0	0	0	0	0	0
J9NZX6	Ribosomal protein S23 OS=Canis lupus familiaris OX=9615 GN=RPS23 PE=3 SV=1	RPS23	0	0	0	0	0	0	0	0	0	0	0	0	0	0	0	0	0	0	0	0	0	0	0	0	0	0	0	0	0	0
E2RIQ8	Ribosomal protein S5 OS=Canis lupus familiaris OX=9615 GN=RPS5 PE=3 SV=1	RPS5	0	0	0	0	0	0	0	0	0	0	0	0	0	0	0	0	0	0	0	0	0	0	0	0	0	0	0	0	0	0
F1PH63	Ribosomal protein S6 kinase OS=Canis lupus familiaris OX=9615 GN=RPS6KA4 PE=3 SV=2	RPS6KA4	0	0	0	0	0	0	0	0	0	0	0	0	0	0	0	0	0	0	0	0	0	0	0	0	0	0	0	0	0	0
E2R8R8	Ribosomal protein S9 OS=Canis lupus familiaris OX=9615 GN=RPS9 PE=3 SV=1	RPS9	0	0	0	0	0	0	0	0	0	0	0	0	0	0	0	0	0	0	0	0	0	0	0	0	0	0	0	0	0	0
E2RT79	Ribosomal RNA processing 12 homolog OS=Canis lupus familiaris OX=9615 GN=RRP12 PE=4 SV=1	RRP12	0	0	0	0	0	0	0	0	0	0	0	0	0	0	0	0	0	0	0	0	0	0	0	0	0	0	0	0	0	0
E2RG17	Ribosome assembly factor mrt4 OS=Canis lupus familiaris OX=9615 GN=MRTO4 PE=3 SV=1	MRTO4	0	0	0	0	0	0	0	0	0	0	0	0	0	0	0	0	0	0	0	0	0	0	0	0	0	0	0	0	0	0
F1PDV9	Ribosome biogenesis protein BOP1 OS=Canis lupus familiaris OX=9615 GN=BOP1 PE=3 SV=2	BOP1	-1	0	0	0	0	0	0	0	0	0	0	0	0	0	0	0	0	0	0	0	-1	0	0	0	0	0	0	0	0	0
E2RNA4	Ribosome biogenesis protein WDR12 OS=Canis lupus familiaris OX=9615 GN=WDR12 PE=3 SV=2	WDR12	0	0	0	0	0	0	0	0	0	0	0	0	0	0	0	0	0	0	0	0	0	0	0	0	0	0	0	0	0	0
F1PRD1	Ribosome biogenesis regulatory protein OS=Canis lupus familiaris OX=9615 GN=RRS1 PE=3 SV=2	RRS1	0	0	0	0	0	0	0	0	0	0	0	0	0	0	0	0	0	0	0	0	0	0	0	0	0	0	0	0	0	0
F1PY34	Ring finger protein 114 OS=Canis lupus familiaris OX=9615 GN=RNF114 PE=4 SV=2	RNF114	0	0	0	0	0	0	0	0	0	0	0	0	0	0	0	0	0	0	0	0	0	0	0	0	0	0	0	0	0	0
F1PZQ4	RING1 and YY1 binding protein OS=Canis lupus familiaris OX=9615 GN=RYBP PE=4 SV=2	RYBP	0	0	0	0	0	0	0	0	0	0	0	0	0	0	0	0	0	0	0	0	0	0	0	0	0	0	0	0	0	0
F1PDM2	RNA binding motif protein 10 OS=Canis lupus familiaris OX=9615 GN=RBM10 PE=4 SV=2	RBM10	0	0	0	0	0	0	0	0	0	0	0	0	0	0	0	0	0	0	0	0	0	0	0	0	0	0	0	0	0	0
F1P982	RNA binding motif protein 12 OS=Canis lupus familiaris OX=9615 GN=RBM12 PE=4 SV=1	RBM12	0	0	0	0	0	0	0	0	0	0	0	0	0	0	0	0	0	0	0	0	0	0	0	0	0	0	0	0	0	0
E2RS43	RNA binding motif protein 14 OS=Canis lupus familiaris OX=9615 GN=RBM14 PE=4 SV=1	RBM14	0	0	0	0	0	0	0	0	0	0	0	0	0	0	0	0	0	0	0	0	0	0	0	0	0	0	0	0	0	0
J9PBG8	RNA binding motif protein 15 OS=Canis lupus familiaris OX=9615 GN=RBM15 PE=4 SV=1	RBM15	0	0	0	0	0	0	0	0	0	0	0	0	0	0	0	0	0	0	0	0	0	0	0	0	0	0	0	0	0	0
E2R9C6	RNA binding motif protein 15 OS=Canis lupus familiaris OX=9615 GN=RBM15 PE=4 SV=1	RBM15	0	0	0	0	0	0	0	0	0	0	0	0	0	0	0	0	0	0	0	0	0	0	0	0	0	0	0	0	0	0
E2RMQ0	RNA binding motif protein 17 OS=Canis lupus familiaris OX=9615 GN=RBM17 PE=4 SV=1	RBM17	0	0	0	0	0	0	0	0	0	0	0	0	0	0	0	0	0	0	0	0	0	0	0	0	0	0	0	0	0	0
J9NSX2	RNA binding motif protein 17 OS=Canis lupus familiaris OX=9615 GN=RBM17 PE=4 SV=1	RBM17	0	0	0	0	0	0	0	0	0	0	0	0	0	0	0	0	0	0	0	0	0	0	0	0	0	0	0	0	0	0
E2RRF5	RNA binding motif protein 19 OS=Canis lupus familiaris OX=9615 GN=RBM19 PE=4 SV=2	RBM19	0	0	0	0	0	0	0	0	0	0	0	0	0	0	0	0	0	0	0	0	0	0	0	0	0	0	0	0	0	0
E2RG35	RNA binding motif protein 22 OS=Canis lupus familiaris OX=9615 GN=RBM22 PE=4 SV=1	RBM22	0	0	0	0	0	0	0	0	0	0	0	0	0	0	0	0	0	0	0	0	0	0	0	0	0	0	0	0	0	0
F6XHX3	RNA binding motif protein 23 OS=Canis lupus familiaris OX=9615 GN=RBM23 PE=4 SV=1	RBM23	0	0	0	0	0	0	0	0	0	0	0	0	0	0	0	0	0	0	0	0	0	0	0	0	0	0	0	0	0	0
J9P448	RNA binding motif protein 23 OS=Canis lupus familiaris OX=9615 GN=RBM23 PE=4 SV=1	RBM23	0	0	0	0	0	0	0	0	0	0	0	0	0	0	0	0	0	0	0	0	0	0	0	0	0	0	0	0	0	0
E2RIB8	RNA binding motif protein 28 OS=Canis lupus familiaris OX=9615 GN=RBM28 PE=4 SV=1	RBM28	0	0	0	0	0	0	0	0	0	0	0	0	0	0	0	0	0	0	0	0	0	0	0	0	0	0	0	0	0	0
E2R771	RNA binding motif protein 3 OS=Canis lupus familiaris OX=9615 GN=RBM3 PE=4 SV=2	RBM3	0	0	0	0	0	0	0	0	0	0	0	0	0	0	0	0	0	0	0	0	0	0	0	0	0	0	0	0	0	0
E2R4L0	RNA binding motif protein 39 OS=Canis lupus familiaris OX=9615 GN=RBM39 PE=4 SV=1	RBM39	0	0	0	0	0	0	0	0	0	0	0	0	0	0	0	0	0	0	0	0	0	0	0	0	0	0	0	0	0	0
E2RS70	RNA binding motif protein 4 OS=Canis lupus familiaris OX=9615 GN=RBM4 PE=4 SV=1	RBM4	0	0	0	0	0	0	0	0	0	0	0	0	0	0	0	0	0	0	0	0	0	0	0	0	0	0	0	0	0	0
J9P3Y2	RNA binding motif protein 44 OS=Canis lupus familiaris OX=9615 GN=RBM44 PE=4 SV=1	RBM44	0	0	0	0	0	0	0	0	0	0	0	0	0	0	0	0	0	0	0	0	0	0	0	0	0	0	0	0	0	0
E2RTD7	RNA binding motif protein 44 OS=Canis lupus familiaris OX=9615 GN=RBM44 PE=4 SV=2	RBM44	0	0	0	0	0	0	0	0	0	0	0	0	0	0	0	0	0	0	0	0	0	0	0	0	0	0	0	0	0	0
E2R068	RNA binding motif protein X-linked OS=Canis lupus familiaris OX=9615 GN=RBMX PE=4 SV=2	RBMX	0	0	0	0	0	0	0	0	0	0	0	0	0	0	0	0	0	0	0	0	0	0	0	0	0	0	0	0	0	0
F6XEW2	RNA binding protein with serine rich domain 1 OS=Canis lupus familiaris OX=9615 GN=RNPS1 PE=4 SV=1	RNPS1	0	0	0	0	0	0	0	0	0	0	0	0	0	0	0	0	0	0	0	0	0	0	0	0	0	0	0	0	0	0
E2RBB4	RNA cytidine acetyltransferase OS=Canis lupus familiaris OX=9615 GN=NAT10 PE=3 SV=1	NAT10	0	0	0	0	0	0	0	0	0	1	0	0	0	0	0	0	0	0	0	0	0	0	0	0	0	0	0	0	0	1
E2QWT2	RNA exonuclease 2 OS=Canis lupus familiaris OX=9615 GN=REXO2 PE=3 SV=2	REXO2	0	0	0	0	0	0	0	0	0	0	0	0	0	0	0	0	0	0	0	0	0	0	0	0	0	0	0	0	0	0
F1PA16	RNA helicase aquarius OS=Canis lupus familiaris OX=9615 GN=AQR PE=3 SV=2	AQR	0	0	0	0	0	0	0	0	0	0	0	0	0	0	0	0	0	0	0	0	0	0	0	0	0	0	0	0	0	0
E2RFA3	RNA helicase OS=Canis lupus familiaris OX=9615 GN=DDX18 PE=3 SV=2	DDX18	0	0	0	0	0	0	0	0	0	0	0	0	0	0	0	0	0	0	0	0	0	0	0	0	0	0	0	0	0	0
E2RH57	RNA polymerase I and III subunit C OS=Canis lupus familiaris OX=9615 GN=POLR1C PE=4 SV=1	POLR1C	0	0	0	0	0	0	0	0	0	0	0	0	0	0	0	0	0	0	0	0	0	0	0	0	0	0	0	0	0	0
E2RQ42	RNA polymerase II subunit C OS=Canis lupus familiaris OX=9615 GN=POLR2C PE=4 SV=1	POLR2C	0	0	0	0	0	0	0	0	0	0	0	0	0	0	0	0	0	0	0	0	0	0	0	0	0	0	0	0	0	0
F6X571	RNA polymerase II subunit E OS=Canis lupus familiaris OX=9615 GN=POLR2E PE=3 SV=1	POLR2E	0	0	0	0	0	0	0	0	0	0	0	0	0	0	0	0	0	0	0	0	0	0	0	0	0	0	0	0	0	0
F6XAE9	RNA-binding protein 8A OS=Canis lupus familiaris OX=9615 GN=RBM8A PE=3 SV=1	RBM8A	0	0	0	0	0	0	0	0	0	0	0	0	0	0	0	0	0	0	0	0	0	0	0	0	0	0	0	0	0	0
M9PLJ9	RNA-binding protein Raly long isoform (Fragment) OS=Canis lupus familiaris OX=9615 GN=RALY PE=2 SV=1	RALY	0	0	0	0	0	0	0	0	0	0	0	0	0	0	0	0	0	0	0	0	0	0	0	0	0	0	0	0	0	0
M9PM25	RNA-binding protein Raly short isoform OS=Canis lupus familiaris OX=9615 GN=RALY PE=2 SV=1	RALY	0	0	0	0	0	0	0	0	0	0	0	0	0	0	0	0	0	0	0	0	0	0	0	0	0	0	0	0	0	0
E2QUS0	rRNA adenine N(6)-methyltransferase OS=Canis lupus familiaris OX=9615 GN=DIMT1 PE=3 SV=2	DIMT1	0	0	0	0	0	0	0	0	0	0	0	0	0	0	0	0	0	0	0	0	0	0	0	0	0	0	0	0	0	0
E2RPD2	RTF1 homolog Paf1/RNA polymerase II complex component OS=Canis lupus familiaris OX=9615 GN=RTF1 PE=4 SV=1	RTF1	0	0	0	0	0	0	0	0	0	0	0	0	0	0	0	0	0	0	0	0	0	0	0	0	0	0	0	0	0	0
J9NZ03	RUN and FYVE domain containing 1 OS=Canis lupus familiaris OX=9615 GN=RUFY1 PE=4 SV=1	RUFY1	0	0	0	0	0	0	0	0	-1	0	0	0	0	0	0	0	0	0	0	0	0	0	0	0	0	0	0	0	-1	0
F1P8C3	RUN and FYVE domain containing 1 OS=Canis lupus familiaris OX=9615 GN=RUFY1 PE=4 SV=2	RUFY1	0	0	0	0	0	0	0	0	-1	0	0	0	0	0	0	0	0	0	0	0	0	0	0	0	0	0	0	0	-1	0
E2RQC9	RuvB-like helicase OS=Canis lupus familiaris OX=9615 GN=RUVBL1 PE=3 SV=2	RUVBL1	0	0	0	0	0	0	0	0	0	0	0	0	0	0	0	0	0	0	0	0	0	0	0	0	0	0	0	0	0	0
E2RTC3	RuvB-like helicase OS=Canis lupus familiaris OX=9615 GN=RUVBL2 PE=3 SV=2	RUVBL2	0	0	0	0	0	0	0	0	0	0	0	0	0	0	0	0	0	0	0	0	0	0	0	0	0	0	0	0	0	0
E2R644	RWD domain containing 4 OS=Canis lupus familiaris OX=9615 GN=RWDD4 PE=4 SV=1	RWDD4	0	0	0	0	0	0	0	0	0	0	0	0	0	0	0	0	0	0	0	0	0	0	0	0	0	0	0	0	0	0
J9P3Y7	Ryanodine receptor 2 OS=Canis lupus familiaris OX=9615 GN=RYR2 PE=1 SV=1	RYR2	0	0	0	0	0	0	0	0	0	0	0	0	0	0	0	0	0	0	0	0	0	0	0	0	0	0	0	0	0	0
F1PEE8	Ryanodine receptor 2 OS=Canis lupus familiaris OX=9615 GN=RYR2 PE=4 SV=2	RYR2	0	0	0	0	0	0	0	0	0	0	0	0	0	0	0	0	0	0	0	0	0	0	0	0	0	0	0	0	0	0
J9P4F0	SAC1 like phosphatidylinositide phosphatase OS=Canis lupus familiaris OX=9615 GN=SACM1L PE=4 SV=1	SACM1L	0	0	0	0	0	-1	0	0	0	0	0	0	0	0	0	0	0	0	0	0	0	0	0	0	0	-1	0	0	0	0
F1PJF2	SAC1 like phosphatidylinositide phosphatase OS=Canis lupus familiaris OX=9615 GN=SACM1L PE=4 SV=2	SACM1L	0	0	0	0	0	-1	0	0	0	0	0	0	0	0	0	0	0	0	0	0	0	0	0	0	0	-1	0	0	0	0
E2R431	S-adenosylmethionine synthase OS=Canis lupus familiaris OX=9615 GN=MAT2A PE=3 SV=1	MAT2A	0	0	0	0	0	0	0	0	0	0	0	0	0	0	0	0	0	0	0	0	0	0	0	0	0	0	0	0	0	0
E2QTR2	SAM and HD domain containing deoxynucleoside triphosphate triphosphohydrolase 1 OS=Canis lupus familiaris OX=9615 GN=SAMHD1 PE=4 SV=1	SAMHD1	0	0	0	0	0	0	0	0	-1	0	0	0	0	0	0	0	0	0	0	0	0	0	0	0	0	0	0	0	-1	0
F1P6L4	SAM and SH3 domain containing 1 OS=Canis lupus familiaris OX=9615 GN=SASH1 PE=4 SV=2	SASH1	0	0	0	1	1	0	1	1	0	1	0	0	0	0	0	0	0	0	0	0	0	0	0	1	1	0	1	1	0	1
J9P277	SAM and SH3 domain containing 3 OS=Canis lupus familiaris OX=9615 GN=SASH3 PE=4 SV=1	SASH3	0	0	0	0	0	0	0	0	0	0	0	0	0	0	0	0	0	0	0	0	0	0	0	0	0	0	0	0	0	0
F1PVE3	SAP domain containing ribonucleoprotein OS=Canis lupus familiaris OX=9615 GN=SARNP PE=4 SV=1	SARNP	0	0	0	0	0	0	0	0	0	0	0	0	0	0	0	0	0	0	0	0	0	0	0	0	0	0	0	0	0	0
J9P8D6	SAP30 binding protein OS=Canis lupus familiaris OX=9615 GN=SAP30BP PE=4 SV=1	SAP30BP	0	0	0	0	0	0	0	0	0	0	0	0	0	0	0	0	0	0	0	0	0	0	0	0	0	0	0	0	0	0
O46674	Sarcoplasmic/endoplasmic reticulum calcium ATPase 2 OS=Canis lupus familiaris OX=9615 GN=ATP2A2 PE=2 SV=1	ATP2A2	0	0	0	0	0	0	0	0	0	0	0	0	0	0	0	0	0	0	0	0	0	0	0	0	0	0	0	0	0	0
F1P818	SART1 U4/U6.U5 tri-snRNP-associated protein 1 OS=Canis lupus familiaris OX=9615 GN=SART1 PE=4 SV=2	SART1	0	0	0	0	0	0	0	0	0	0	0	0	0	0	0	0	0	0	0	0	0	0	0	0	0	0	0	0	0	0
E2QYH6	Scaffold attachment factor B OS=Canis lupus familiaris OX=9615 GN=SAFB PE=4 SV=2	SAFB	0	0	0	0	0	0	0	0	0	0	0	0	0	0	0	0	0	0	0	0	0	0	0	0	0	0	0	0	0	0
F1PGJ5	Scavenger receptor class B member 2 OS=Canis lupus familiaris OX=9615 GN=SCARB2 PE=3 SV=2	SCARB2	0	0	0	0	0	0	0	0	0	0	0	0	0	0	0	0	0	0	0	0	0	0	0	0	0	0	0	0	0	0
F1PL59	Scavenger receptor cysteine-rich type 1 protein M130 OS=Canis lupus familiaris OX=9615 GN=CD163 PE=4 SV=2	CD163	0	0	0	0	0	0	0	-1	-1	0	0	0	0	0	0	0	-1	0	0	0	0	0	0	0	0	0	-1	-1	-1	0
J9NZ80	SCY1 like pseudokinase 1 OS=Canis lupus familiaris OX=9615 GN=SCYL1 PE=4 SV=1	SCYL1	0	0	0	0	0	0	0	0	0	0	0	0	0	0	0	0	0	0	0	0	0	0	0	0	0	0	0	0	0	0
E2QUV4	SCY1 like pseudokinase 1 OS=Canis lupus familiaris OX=9615 GN=SCYL1 PE=4 SV=2	SCYL1	0	0	0	0	0	0	0	0	0	0	0	0	0	0	0	0	0	0	0	0	0	0	0	0	0	0	0	0	0	0
F1PLS0	Sec1 family domain containing 1 OS=Canis lupus familiaris OX=9615 GN=SCFD1 PE=3 SV=2	SCFD1	0	0	0	0	0	0	0	0	0	0	0	0	0	0	0	0	0	0	0	0	0	0	0	0	0	0	0	0	0	0
E2RN28	Sec1 family domain containing 1 OS=Canis lupus familiaris OX=9615 GN=SCFD1 PE=3 SV=2	SCFD1	0	0	0	0	0	0	0	0	0	0	0	0	0	0	0	0	0	0	0	0	0	0	0	0	0	0	0	0	0	0
F1PDM3	SEC13 homolog nuclear pore and COPII coat complex component OS=Canis lupus familiaris OX=9615 GN=SEC13 PE=3 SV=2	SEC13	0	0	0	0	0	0	0	0	0	0	0	0	0	0	0	0	0	0	0	0	0	0	0	0	0	0	0	0	0	0
E2R8Y3	SEC22 homolog B vesicle trafficking protein (gene/pseudogene) OS=Canis lupus familiaris OX=9615 GN=SEC22B PE=3 SV=2	SEC22B	0	0	0	0	0	0	0	0	0	0	0	0	0	0	0	0	0	0	0	0	0	0	0	0	0	0	0	0	0	0
F1PQ80	SEC23 interacting protein OS=Canis lupus familiaris OX=9615 GN=SEC23IP PE=4 SV=2	SEC23IP	0	0	0	0	0	0	0	0	0	0	0	0	0	0	0	0	0	0	0	0	0	0	0	0	0	0	0	0	0	0
J9P4C3	SEC24 homolog A COPII coat complex component OS=Canis lupus familiaris OX=9615 GN=SEC24A PE=4 SV=1	SEC24A	0	0	0	0	0	0	0	0	0	0	0	0	0	0	0	0	0	0	0	0	0	0	0	0	0	0	0	0	0	0
E2RRN0	SEC24 homolog A COPII coat complex component OS=Canis lupus familiaris OX=9615 GN=SEC24A PE=4 SV=2	SEC24A	0	0	0	0	0	0	0	0	0	0	0	0	0	0	0	0	0	0	0	0	0	0	0	0	0	0	0	0	0	0
E2RE90	SEC24 homolog C COPII coat complex component OS=Canis lupus familiaris OX=9615 GN=SEC24C PE=4 SV=1	SEC24C	0	0	0	0	0	0	0	0	0	0	0	0	0	0	0	0	0	0	0	0	0	0	0	0	0	0	0	0	0	0
J9JHK6	SEC24 homolog C COPII coat complex component OS=Canis lupus familiaris OX=9615 GN=SEC24C PE=4 SV=1	SEC24C	0	0	0	0	0	0	0	0	0	0	0	0	0	0	0	0	0	0	0	0	0	0	0	0	0	0	0	0	0	0
E2RSG8	SEC24 homolog D COPII coat complex component OS=Canis lupus familiaris OX=9615 GN=SEC24D PE=4 SV=2	SEC24D	0	0	0	0	0	0	0	0	0	0	0	0	0	0	0	0	0	0	0	0	0	0	0	0	0	0	0	0	0	0
J9NRG5	SEC31 homolog A COPII coat complex component OS=Canis lupus familiaris OX=9615 GN=SEC31A PE=4 SV=1	SEC31A	0	0	0	0	0	0	0	0	0	0	0	0	0	0	0	0	0	0	0	0	0	0	0	0	0	0	0	0	0	0
E2RRQ3	Secretion associated Ras related GTPase 1B OS=Canis lupus familiaris OX=9615 GN=SAR1B PE=3 SV=1	SAR1B	0	0	0	0	0	0	0	0	0	0	0	0	0	0	0	0	0	0	0	0	0	0	0	0	0	0	0	0	0	0
J9NWM0	Secretory carrier-associated membrane protein OS=Canis lupus familiaris OX=9615 GN=SCAMP1 PE=3 SV=1	SCAMP1	0	0	0	0	0	0	0	0	0	0	0	0	0	0	0	0	0	0	0	0	0	0	0	0	0	0	0	0	0	0
J9NWF8	Secretory carrier-associated membrane protein OS=Canis lupus familiaris OX=9615 GN=SCAMP2 PE=3 SV=1	SCAMP2	0	0	0	0	0	0	0	0	0	0	0	0	0	0	0	0	0	0	0	0	0	0	0	0	0	0	0	0	0	0
E2RBL2	Secretory carrier-associated membrane protein OS=Canis lupus familiaris OX=9615 GN=SCAMP2 PE=3 SV=2	SCAMP2	0	0	0	0	0	0	0	0	0	0	0	0	0	0	0	0	0	0	0	0	0	0	0	0	0	0	0	0	0	0
J9NT25	Secretory carrier-associated membrane protein OS=Canis lupus familiaris OX=9615 PE=3 SV=1	0	0	0	0	0	0	0	0	0	0	0	0	0	0	0	0	0	0	0	0	0	0	0	0	0	0	0	0	0	0	0
F1PVX5	SEL1L ERAD E3 ligase adaptor subunit OS=Canis lupus familiaris OX=9615 GN=SEL1L PE=4 SV=2	SEL1L	0	0	0	0	0	0	0	0	0	0	0	0	0	0	0	0	0	0	0	0	0	0	0	0	0	0	0	0	0	0
F1PPG8	Selenocysteine lyase OS=Canis lupus familiaris OX=9615 GN=SCLY PE=4 SV=2	SCLY	0	0	0	0	0	0	0	0	0	0	0	0	0	0	0	0	0	0	0	0	0	0	0	0	0	0	0	0	0	0
F1PFD8	Selenophosphate synthetase 1 OS=Canis lupus familiaris OX=9615 GN=SEPHS1 PE=4 SV=2	SEPHS1	0	0	0	0	0	0	0	0	0	0	0	0	0	0	0	0	0	0	0	0	0	0	0	0	0	0	0	0	0	0
F1PTP2	Sepiapterin reductase OS=Canis lupus familiaris OX=9615 GN=SPR PE=4 SV=2	SPR	0	0	0	0	0	0	0	0	0	0	0	0	0	0	0	0	0	0	0	0	0	0	0	0	0	0	0	0	0	0
F1PEK5	Septin 2 OS=Canis lupus familiaris OX=9615 GN=SEPT2 PE=3 SV=2	2002-09-01	0	0	0	0	0	0	0	0	0	0	0	0	0	0	0	0	0	0	0	0	0	0	0	0	0	0	0	0	0	0
F1Q067	Septin 7 OS=Canis lupus familiaris OX=9615 GN=SEPT7 PE=3 SV=2	2007-09-01	0	0	0	0	0	0	0	0	0	-1	0	0	0	0	0	0	0	0	0	0	0	0	0	0	0	0	0	0	0	-1
F1PQD4	Septin 8 OS=Canis lupus familiaris OX=9615 GN=SEPT8 PE=3 SV=2	2008-09-01	0	0	0	0	0	0	0	0	0	0	0	0	0	0	0	0	0	0	0	0	0	0	0	0	0	0	0	0	0	0
J9NSL6	Septin 9 OS=Canis lupus familiaris OX=9615 GN=SEPT9 PE=3 SV=1	2009-09-01	0	0	0	0	0	0	0	0	0	0	0	0	0	0	0	0	0	0	0	0	0	0	0	0	0	0	0	0	0	0
F1PB08	Septin 9 OS=Canis lupus familiaris OX=9615 GN=SEPT9 PE=3 SV=2	2009-09-01	0	0	0	0	0	0	0	0	0	0	0	0	0	0	0	0	0	0	0	0	0	0	0	0	0	0	0	0	0	0
F1P6L5	Sequestosome 1 OS=Canis lupus familiaris OX=9615 GN=SQSTM1 PE=4 SV=2	SQSTM1	0	0	0	0	0	0	0	0	0	0	0	0	0	0	0	0	0	0	0	1	0	0	0	0	0	0	0	0	0	1
E2RJL3	Serine and arginine rich splicing factor 1 OS=Canis lupus familiaris OX=9615 GN=SRSF1 PE=4 SV=2	SRSF1	0	0	0	0	0	0	0	0	0	0	0	0	0	0	0	0	0	0	0	0	0	0	0	0	0	0	0	0	0	0
F1P6U8	Serine and arginine rich splicing factor 11 OS=Canis lupus familiaris OX=9615 GN=SRSF11 PE=4 SV=2	SRSF11	0	0	0	0	0	0	0	0	0	0	0	0	0	0	0	0	0	0	0	0	0	0	0	0	0	0	0	0	0	0
E2RDB2	Serine and arginine rich splicing factor 2 OS=Canis lupus familiaris OX=9615 GN=SRSF2 PE=4 SV=1	SRSF2	0	0	0	0	0	0	0	0	0	0	0	0	0	0	0	0	0	0	0	0	0	0	0	0	0	0	0	0	0	0
F2Z4N6	Serine and arginine rich splicing factor 3 OS=Canis lupus familiaris OX=9615 GN=SRSF3 PE=4 SV=1	SRSF3	0	0	0	0	0	0	0	0	0	0	0	0	0	0	0	0	0	0	0	0	0	0	0	0	0	0	0	0	0	0
F1PEZ0	Serine and arginine rich splicing factor 4 OS=Canis lupus familiaris OX=9615 GN=SRSF4 PE=4 SV=2	SRSF4	0	0	0	0	0	0	0	0	0	0	0	0	0	0	0	0	0	0	0	0	0	0	0	0	0	0	0	0	0	0
E2R8E5	Serine and arginine rich splicing factor 5 OS=Canis lupus familiaris OX=9615 GN=SRSF5 PE=4 SV=1	SRSF5	0	0	0	0	0	0	0	0	0	0	0	0	0	0	0	0	0	0	0	0	0	0	0	0	0	0	0	0	0	0
F1PTE0	Serine and arginine rich splicing factor 6 OS=Canis lupus familiaris OX=9615 GN=SRSF6 PE=4 SV=2	SRSF6	0	0	0	0	0	0	0	0	0	0	0	0	0	0	0	0	0	0	0	0	0	0	0	0	0	0	0	0	0	0
J9P2I8	Serine and arginine rich splicing factor 7 OS=Canis lupus familiaris OX=9615 GN=SRSF7 PE=4 SV=1	SRSF7	0	0	0	0	0	0	0	0	0	0	0	0	0	0	0	0	0	0	0	0	0	0	0	0	0	0	0	0	0	0
E2RK20	Serine and arginine rich splicing factor 9 OS=Canis lupus familiaris OX=9615 GN=SRSF9 PE=4 SV=1	SRSF9	0	0	0	0	0	0	0	0	0	0	0	0	0	0	0	0	0	0	0	0	0	0	0	0	0	0	0	0	0	0
E2RIV3	Serine hydroxymethyltransferase OS=Canis lupus familiaris OX=9615 GN=SHMT1 PE=3 SV=2	SHMT1	0	0	0	0	0	0	0	0	0	0	0	0	0	0	0	0	0	0	0	0	0	0	0	0	0	0	0	0	0	0
E2R4L7	Serine hydroxymethyltransferase OS=Canis lupus familiaris OX=9615 GN=SHMT2 PE=3 SV=2	SHMT2	0	0	0	0	0	0	0	0	0	0	0	0	0	0	0	0	0	0	0	0	0	0	0	0	0	0	0	0	0	0
J9NW75	Serine palmitoyltransferase long chain base subunit 1 OS=Canis lupus familiaris OX=9615 GN=SPTLC1 PE=4 SV=1	SPTLC1	0	0	0	0	0	0	0	0	0	0	0	0	0	0	0	0	0	0	0	0	0	0	0	0	0	0	0	0	0	0
E2RKV3	Serine palmitoyltransferase long chain base subunit 1 OS=Canis lupus familiaris OX=9615 GN=SPTLC1 PE=4 SV=2	SPTLC1	0	0	0	0	0	0	0	0	0	0	0	0	0	0	0	0	0	0	0	0	0	0	0	0	0	0	0	0	0	0
E2RSR1	Serine palmitoyltransferase long chain base subunit 2 OS=Canis lupus familiaris OX=9615 GN=SPTLC2 PE=3 SV=2	SPTLC2	0	0	0	0	0	0	0	0	0	0	0	0	0	0	0	0	0	0	0	0	0	0	0	0	0	0	0	0	0	0
F1Q2Z4	Serine/arginine repetitive matrix 2 OS=Canis lupus familiaris OX=9615 GN=SRRM2 PE=4 SV=2	SRRM2	0	0	0	0	0	0	0	0	0	0	0	0	0	0	0	0	0	0	0	0	0	0	0	0	0	0	0	0	0	0
F1PBJ2	Serine/threonine kinase 10 OS=Canis lupus familiaris OX=9615 GN=STK10 PE=4 SV=2	STK10	0	0	0	0	0	0	0	0	0	0	0	0	0	0	0	0	0	0	0	0	0	0	0	0	0	0	0	0	0	0
F1PTW4	Serine/threonine kinase 24 OS=Canis lupus familiaris OX=9615 GN=STK24 PE=4 SV=2	STK24	0	0	0	0	-1	0	0	0	0	0	0	0	0	0	0	0	0	0	0	0	0	0	0	0	-1	0	0	0	0	0
E2QYE1	Serine/threonine kinase 26 OS=Canis lupus familiaris OX=9615 GN=STK26 PE=4 SV=1	STK26	0	0	0	0	-1	0	0	0	0	0	0	0	0	0	0	0	0	0	0	0	0	0	0	0	-1	0	0	0	0	0
F6URD2	Serine/threonine kinase 3 OS=Canis lupus familiaris OX=9615 GN=STK3 PE=4 SV=1	STK3	0	0	0	0	0	0	0	0	0	0	0	0	0	0	0	0	0	0	0	0	0	0	0	0	0	0	0	0	0	0
F1PGB1	Serine/threonine kinase 4 OS=Canis lupus familiaris OX=9615 GN=STK4 PE=4 SV=2	STK4	0	0	0	0	0	0	0	0	0	0	0	0	0	0	0	0	0	0	0	0	0	0	0	0	0	0	0	0	0	0
E2RBU1	Serine/threonine kinase receptor associated protein OS=Canis lupus familiaris OX=9615 GN=STRAP PE=4 SV=2	STRAP	0	0	0	0	0	0	0	0	0	0	0	0	0	0	0	0	0	0	0	0	0	0	0	0	0	0	0	0	0	0
E2RJI4	Serine/threonine-protein kinase greatwall OS=Canis lupus familiaris OX=9615 GN=MASTL PE=3 SV=1	MASTL	0	0	1	0	0	0	0	0	0	0	0	0	0	0	0	0	0	0	0	0	0	0	1	0	0	0	0	0	0	0
J9NXW7	Serine/threonine-protein kinase greatwall OS=Canis lupus familiaris OX=9615 GN=MASTL PE=4 SV=1	MASTL	0	0	1	0	0	0	0	0	0	0	0	0	0	0	0	0	0	0	0	0	0	0	1	0	0	0	0	0	0	0
J9P0L7	Serine/threonine-protein phosphatase 2A 55 kDa regulatory subunit B OS=Canis lupus familiaris OX=9615 GN=PPP2R2A PE=3 SV=1	PPP2R2A	0	0	0	0	0	0	0	0	0	0	0	0	0	0	0	0	0	0	0	0	0	0	0	0	0	0	0	0	0	0
E2R0J6	Serine/threonine-protein phosphatase 2A 55 kDa regulatory subunit B OS=Canis lupus familiaris OX=9615 GN=PPP2R2A PE=3 SV=2	PPP2R2A	0	0	0	0	0	0	0	0	0	0	0	0	0	0	0	0	0	0	0	0	0	0	0	0	0	0	0	0	0	0
F1P708	Serine/threonine-protein phosphatase 2A 56 kDa regulatory subunit OS=Canis lupus familiaris OX=9615 GN=PPP2R5C PE=3 SV=1	PPP2R5C	0	0	0	0	0	0	0	0	0	0	0	0	0	0	0	0	0	0	0	0	0	0	0	0	0	0	0	0	0	0
E2RCI9	Serine/threonine-protein phosphatase 2A 56 kDa regulatory subunit OS=Canis lupus familiaris OX=9615 GN=PPP2R5C PE=3 SV=2	PPP2R5C	0	0	0	0	0	0	0	0	0	0	0	0	0	0	0	0	0	0	0	0	0	0	0	0	0	0	0	0	0	0
F1P714	Serine/threonine-protein phosphatase 2A 56 kDa regulatory subunit OS=Canis lupus familiaris OX=9615 GN=PPP2R5D PE=3 SV=2	PPP2R5D	0	0	0	0	0	0	0	0	-1	0	0	0	0	0	0	0	0	0	0	0	0	0	0	0	0	0	0	0	-1	0
F6V7D9	Serine/threonine-protein phosphatase 2A 56 kDa regulatory subunit OS=Canis lupus familiaris OX=9615 GN=PPP2R5E PE=3 SV=1	PPP2R5E	0	0	0	0	0	0	0	0	0	0	0	0	0	0	0	0	0	0	0	0	0	0	0	0	0	0	0	0	0	0
F1P7I7	Serine/threonine-protein phosphatase OS=Canis lupus familiaris OX=9615 GN=CDKL3 PE=3 SV=2	CDKL3	0	0	0	0	0	0	0	0	0	0	0	0	0	0	0	0	0	0	0	0	0	0	0	0	0	0	0	0	0	0
J9P5A8	Serine/threonine-protein phosphatase OS=Canis lupus familiaris OX=9615 GN=CORO1B PE=3 SV=1	CORO1B	0	0	0	0	0	0	0	0	0	0	0	0	0	0	0	0	0	0	0	0	0	0	0	0	0	0	0	0	0	0
E2QXE0	Serine/threonine-protein phosphatase OS=Canis lupus familiaris OX=9615 GN=PPP1CC PE=3 SV=1	PPP1CC	0	0	0	0	0	0	0	0	0	0	0	0	0	0	0	0	0	0	0	0	0	0	0	0	0	0	0	0	0	0
F2Z4P5	Serine/threonine-protein phosphatase OS=Canis lupus familiaris OX=9615 GN=PPP3CA PE=3 SV=1	PPP3CA	-1	0	0	0	0	0	0	0	0	0	0	0	0	0	0	0	0	0	0	0	-1	0	0	0	0	0	0	0	0	0
F1PNC0	Serine/threonine-protein phosphatase OS=Canis lupus familiaris OX=9615 GN=PPP3CA PE=3 SV=2	PPP3CA	-1	0	0	0	0	0	0	0	0	0	0	0	0	0	0	0	0	0	0	0	-1	0	0	0	0	0	0	0	0	0
E2QU52	Serine/threonine-protein phosphatase OS=Canis lupus familiaris OX=9615 GN=PPP4C PE=3 SV=1	PPP4C	0	0	0	0	0	0	0	0	0	0	0	0	0	0	0	0	0	0	0	0	0	0	0	0	0	0	0	0	0	0
F1PV61	Serine/threonine-protein phosphatase OS=Canis lupus familiaris OX=9615 GN=PPP5C PE=3 SV=2	PPP5C	0	0	0	0	0	0	0	0	0	0	0	0	0	0	0	0	0	0	0	0	0	0	0	0	0	0	0	0	0	0
J9P6W4	Serine/threonine-protein phosphatase OS=Canis lupus familiaris OX=9615 GN=PPP6C PE=3 SV=1	PPP6C	0	0	0	0	0	-1	0	0	0	0	0	0	0	0	0	0	0	0	0	0	0	0	0	0	0	-1	0	0	0	0
Q8WN16	Serine/threonine-protein phosphatase OS=Canis lupus familiaris OX=9615 PE=2 SV=1	0	0	0	0	0	0	0	0	0	0	0	0	0	0	0	0	0	0	0	0	0	0	0	0	0	0	0	0	0	0	0
E2RKJ6	Serpin family B member 1 OS=Canis lupus familiaris OX=9615 GN=SERPINB1 PE=3 SV=1	SERPINB1	0	0	0	0	0	0	0	0	0	0	0	0	0	0	0	0	0	0	0	0	0	0	0	0	0	0	0	0	0	0
E2R081	Serpin family B member 10 OS=Canis lupus familiaris OX=9615 GN=SERPINB10 PE=3 SV=1	SERPINB10	0	0	0	0	0	0	0	0	0	0	0	0	0	0	0	0	0	0	-1	-1	0	0	0	0	0	0	0	0	-1	-1
E2RGP2	Serpin family B member 6 OS=Canis lupus familiaris OX=9615 GN=SERPINB6 PE=3 SV=2	SERPINB6	0	0	0	0	0	0	0	0	0	0	0	0	0	0	0	0	1	0	0	0	0	0	0	0	0	0	1	0	0	0
E2RMN6	SERPINE1 mRNA binding protein 1 OS=Canis lupus familiaris OX=9615 GN=SERBP1 PE=4 SV=2	SERBP1	0	0	0	0	0	0	0	0	0	0	0	0	0	0	0	0	0	0	0	0	0	0	0	0	0	0	0	0	0	0
E2RQV6	Serrate RNA effector molecule OS=Canis lupus familiaris OX=9615 GN=SRRT PE=4 SV=1	SRRT	0	0	0	0	0	0	0	0	0	0	0	0	0	0	0	0	0	0	0	0	0	0	0	0	0	0	0	0	0	0
P49822	Serum albumin OS=Canis lupus familiaris OX=9615 GN=ALB PE=1 SV=3	ALB	0	0	0	0	0	0	0	0	0	0	1	0	0	0	0	0	0	0	0	0	1	0	0	0	0	0	0	0	0	0
J9P554	Serum amyloid A like 1 OS=Canis lupus familiaris OX=9615 GN=SAAL1 PE=4 SV=1	SAAL1	0	0	0	0	0	0	0	0	0	0	0	0	0	0	0	0	0	0	0	0	0	0	0	0	0	0	0	0	0	0
E2R4D5	Seryl-tRNA synthetase OS=Canis lupus familiaris OX=9615 GN=SARS PE=4 SV=1	SARS	0	0	0	0	0	0	0	0	0	0	0	0	0	0	0	0	0	0	0	0	0	0	0	0	0	0	0	0	0	0
E2RCQ9	S-formylglutathione hydrolase OS=Canis lupus familiaris OX=9615 GN=ESD PE=3 SV=1	ESD	0	0	0	0	0	0	0	0	0	0	0	0	0	0	0	0	0	0	0	0	0	0	0	0	0	0	0	0	0	0
F1PSK3	SH3 domain binding glutamate rich protein like 3 OS=Canis lupus familiaris OX=9615 GN=SH3BGRL3 PE=4 SV=2	SH3BGRL3	0	0	0	0	0	0	0	0	0	0	0	0	0	0	0	0	0	0	0	0	0	0	0	0	0	0	0	0	0	0
E2RJK1	SH3 domain binding protein 1 OS=Canis lupus familiaris OX=9615 GN=SH3BP1 PE=4 SV=2	SH3BP1	0	0	0	0	0	0	0	0	0	0	0	0	0	0	0	0	0	0	0	0	0	0	0	0	0	0	0	0	0	0
F1PCM9	SH3 domain containing GRB2 like endophilin B1 OS=Canis lupus familiaris OX=9615 GN=SH3GLB1 PE=4 SV=2	SH3GLB1	0	0	0	0	0	0	0	0	0	0	0	0	0	0	0	0	0	0	0	0	0	0	0	0	0	0	0	0	0	0
E2R273	SH3 domain containing GRB2 like 1 endophilin A2 OS=Canis lupus familiaris OX=9615 GN=SH3GL1 PE=4 SV=2	SH3GL1	0	0	0	0	0	0	0	0	0	0	0	0	0	0	0	0	0	0	0	0	0	0	0	0	0	0	0	0	0	0
F1P9Q2	SH3 domain containing kinase binding protein 1 OS=Canis lupus familiaris OX=9615 GN=SH3KBP1 PE=4 SV=2	SH3KBP1	0	0	0	0	0	-1	0	0	0	0	0	0	0	0	0	0	0	0	0	0	0	0	0	0	0	-1	0	0	0	0
J9P7R7	Shootin 1 OS=Canis lupus familiaris OX=9615 GN=SHTN1 PE=4 SV=1	SHTN1	0	0	0	0	0	0	0	0	0	0	0	0	0	0	0	0	0	0	0	0	0	0	0	0	0	0	0	0	0	0
F6Y4K5	Short stature homeobox 2 OS=Canis lupus familiaris OX=9615 GN=SHOX2 PE=3 SV=1	SHOX2	0	0	0	0	0	0	0	0	0	0	0	0	0	0	0	0	0	0	0	0	0	0	0	0	0	0	0	0	0	0
L7N077	Sialic acid binding Ig like lectin 1 OS=Canis lupus familiaris OX=9615 GN=SIGLEC1 PE=4 SV=1	SIGLEC1	0	0	0	0	0	0	0	0	0	0	0	0	0	0	0	0	0	0	0	0	0	0	0	0	0	0	0	0	0	0
E2QXB1	Sialic acid binding Ig like lectin 1 OS=Canis lupus familiaris OX=9615 GN=SIGLEC1 PE=4 SV=2	SIGLEC1	0	0	0	0	0	0	0	0	0	0	0	0	0	0	0	0	0	0	0	0	0	0	0	0	0	0	0	0	0	0
E2REP6	Sialic acid binding Ig like lectin 1 OS=Canis lupus familiaris OX=9615 GN=SIGLEC1 PE=4 SV=2	SIGLEC1	0	0	0	0	0	0	0	0	0	0	0	0	0	0	0	0	0	0	0	0	0	0	0	0	0	0	0	0	0	0
P67811	Signal peptidase complex catalytic subunit SEC11A OS=Canis lupus familiaris OX=9615 GN=SEC11A PE=1 SV=1	SEC11A	0	0	0	0	0	0	0	0	0	0	0	0	0	0	0	0	0	0	0	0	0	0	0	0	0	0	0	0	0	0
P83362	Signal peptidase complex subunit 1 (Fragments) OS=Canis lupus familiaris OX=9615 GN=SPCS1 PE=1 SV=1	SPCS1	0	0	0	0	0	0	0	0	0	0	0	0	0	0	0	0	0	0	0	0	0	0	0	0	0	0	0	0	0	0
F6V6C9	Signal peptidase complex subunit 1 OS=Canis lupus familiaris OX=9615 GN=SPCS1 PE=4 SV=1	SPCS1	0	0	0	0	0	0	0	0	0	0	0	0	0	0	0	0	0	0	0	0	0	0	0	0	0	0	0	0	0	0
Q28250	Signal peptidase complex subunit 2 OS=Canis lupus familiaris OX=9615 GN=SPCS2 PE=1 SV=1	SPCS2	0	0	0	0	0	0	0	0	0	0	0	0	0	0	0	0	0	0	0	0	0	0	0	0	0	0	0	0	0	0
P61008	Signal peptidase complex subunit 3 OS=Canis lupus familiaris OX=9615 GN=SPCS3 PE=1 SV=1	SPCS3	0	0	0	0	0	0	0	0	0	0	0	0	0	0	0	0	0	0	0	0	0	0	0	0	0	0	0	0	0	0
F1PXY0	Signal peptidase complex subunit 3 OS=Canis lupus familiaris OX=9615 GN=SPCS3 PE=3 SV=2	SPCS3	0	0	0	0	0	0	0	0	0	0	0	0	0	0	0	0	0	0	0	0	0	0	0	0	0	0	0	0	0	0
J9PAS6	Signal recognition particle 19 OS=Canis lupus familiaris OX=9615 GN=SRP19 PE=1 SV=1	SRP19	0	0	0	0	0	0	0	0	0	0	0	0	0	0	0	0	0	0	0	0	0	0	0	0	0	0	0	0	0	0
P61010	Signal recognition particle 54 kDa protein OS=Canis lupus familiaris OX=9615 GN=SRP54 PE=1 SV=1	SRP54	0	0	0	0	0	0	0	0	0	0	0	0	0	0	0	0	0	0	0	0	0	0	0	0	0	0	0	0	0	0
P06625	Signal recognition particle receptor subunit alpha OS=Canis lupus familiaris OX=9615 GN=SRPRA PE=2 SV=2	SRPRA	0	0	0	0	0	0	0	0	0	0	0	0	0	0	0	0	0	0	0	0	0	0	0	0	0	0	0	0	0	0
J9NTJ9	Signal recognition particle receptor subunit alpha OS=Canis lupus familiaris OX=9615 GN=SRPRA PE=4 SV=1	SRPRA	0	0	0	0	0	0	0	0	0	0	0	0	0	0	0	0	0	0	0	0	0	0	0	0	0	0	0	0	0	0
F1PLH3	Signal recognition particle receptor subunit alpha OS=Canis lupus familiaris OX=9615 GN=SRPRA PE=4 SV=2	SRPRA	0	0	0	0	0	0	0	0	0	0	0	0	0	0	0	0	0	0	0	0	0	0	0	0	0	0	0	0	0	0
Q00004	Signal recognition particle subunit SRP68 OS=Canis lupus familiaris OX=9615 GN=SRP68 PE=1 SV=1	SRP68	0	0	0	0	0	0	0	0	0	0	0	0	0	0	0	0	0	0	0	0	0	0	0	0	0	0	0	0	0	0
F1PI42	Signal recognition particle subunit SRP68 OS=Canis lupus familiaris OX=9615 GN=SRP68 PE=3 SV=2	SRP68	0	0	0	0	0	0	0	0	0	0	0	0	0	0	0	0	0	0	0	0	0	0	0	0	0	0	0	0	0	0
P33731	Signal recognition particle subunit SRP72 OS=Canis lupus familiaris OX=9615 GN=SRP72 PE=1 SV=3	SRP72	0	0	0	0	0	0	0	0	0	0	0	0	0	0	0	0	0	0	0	0	0	0	0	0	0	0	0	0	0	0
E2QY54	Signal sequence receptor subunit 4 OS=Canis lupus familiaris OX=9615 GN=SSR4 PE=4 SV=1	SSR4	0	0	0	0	0	0	0	0	0	0	0	0	0	0	0	0	0	0	0	0	0	0	0	0	0	0	0	0	0	0
E2RI99	Signal transducer and activator of transcription OS=Canis lupus familiaris OX=9615 GN=STAT1 PE=3 SV=2	STAT1	0	0	0	-1	0	0	0	0	0	0	0	0	0	0	0	0	0	0	0	0	0	0	0	-1	0	0	0	0	0	0
E2RB82	Signal transducer and activator of transcription OS=Canis lupus familiaris OX=9615 GN=STAT3 PE=3 SV=2	STAT3	0	0	0	0	0	0	0	0	0	0	0	0	0	0	0	0	0	0	0	0	0	0	0	0	0	0	0	0	0	0
A0A0I9QQS7	Signal transducer and activator of transcription OS=Canis lupus familiaris OX=9615 GN=STAT6 PE=2 SV=1	STAT6	0	0	0	0	0	0	0	0	0	0	0	0	0	0	0	0	0	0	0	0	0	0	0	0	0	0	0	0	0	0
F1PNS4	Signal transducing adaptor molecule 2 OS=Canis lupus familiaris OX=9615 GN=STAM2 PE=4 SV=2	STAM2	0	0	0	0	0	0	0	0	0	0	0	0	0	0	0	0	0	0	0	0	0	0	0	0	0	0	0	0	0	0
E2RN50	Signal transducing adaptor molecule OS=Canis lupus familiaris OX=9615 GN=STAM PE=4 SV=2	STAM	0	0	0	0	0	0	0	0	0	0	0	0	0	0	0	0	0	0	0	0	0	0	0	0	0	0	0	0	0	0
F1PCR1	Signal-induced proliferation-associated 1 OS=Canis lupus familiaris OX=9615 GN=SIPA1 PE=4 SV=2	SIPA1	0	0	0	0	0	0	0	0	0	0	0	0	0	0	0	0	0	0	0	0	0	0	0	0	0	0	0	0	0	0
J9P8L1	SIN3 transcription regulator family member A OS=Canis lupus familiaris OX=9615 GN=SIN3A PE=4 SV=1	SIN3A	0	0	0	0	0	0	0	0	0	0	0	0	0	0	0	0	0	0	0	0	0	0	0	0	0	0	0	0	0	0
J9NWU0	Sin3A associated protein 18 OS=Canis lupus familiaris OX=9615 GN=SAP18 PE=4 SV=1	SAP18	0	0	0	-1	0	0	0	0	0	0	0	0	0	0	0	0	0	0	0	0	0	0	0	-1	0	0	0	0	0	0
E2RST4	Single stranded DNA binding protein 1 OS=Canis lupus familiaris OX=9615 GN=SSBP1 PE=3 SV=1	SSBP1	0	0	0	0	0	0	0	0	0	0	0	0	0	0	0	0	0	0	0	0	0	0	0	0	0	0	0	0	0	0
E2RH09	Sjogren syndrome antigen B OS=Canis lupus familiaris OX=9615 GN=SSB PE=4 SV=2	SSB	0	0	0	0	0	0	0	0	0	0	0	0	0	0	0	0	0	0	0	0	0	0	0	0	0	0	0	0	0	0
F1PYA8	Small ArfGAP2 OS=Canis lupus familiaris OX=9615 GN=SMAP2 PE=4 SV=2	SMAP2	0	0	0	0	0	0	0	0	0	0	0	0	0	0	0	0	0	0	0	0	0	0	0	0	0	0	0	0	0	0
F6XMP7	Small glutamine rich tetratricopeptide repeat containing alpha OS=Canis lupus familiaris OX=9615 GN=SGTA PE=2 SV=1	SGTA	0	0	0	0	0	0	0	0	0	0	0	0	0	0	0	0	0	0	0	0	0	0	0	0	0	0	0	0	0	0
J9P098	Small nuclear ribonucleoprotein E OS=Canis lupus familiaris OX=9615 PE=3 SV=1	0	0	0	0	0	0	0	0	0	0	0	0	0	0	0	0	0	0	0	0	0	0	0	0	0	0	0	0	0	0	0
J9P061	Small nuclear ribonucleoprotein G OS=Canis lupus familiaris OX=9615 GN=SNRPG PE=3 SV=1	SNRPG	0	0	0	0	0	0	0	0	0	0	0	0	0	0	0	0	0	1	0	1	0	0	0	0	0	0	0	1	0	1
F1PFC6	Small nuclear ribonucleoprotein polypeptide A OS=Canis lupus familiaris OX=9615 GN=SNRPA PE=4 SV=2	SNRPA	0	0	0	0	0	0	0	0	0	0	0	0	0	0	0	0	0	0	0	0	0	0	0	0	0	0	0	0	0	0
E2QWU2	Small nuclear ribonucleoprotein polypeptide A' OS=Canis lupus familiaris OX=9615 GN=SNRPA1 PE=4 SV=1	SNRPA1	0	0	0	0	0	0	0	0	0	0	0	0	0	0	0	0	0	0	0	0	0	0	0	0	0	0	0	0	0	0
F1Q0L5	Small nuclear ribonucleoprotein polypeptide F OS=Canis lupus familiaris OX=9615 GN=SNRPF PE=3 SV=2	SNRPF	0	0	0	0	0	0	0	0	0	0	0	0	0	0	0	0	0	0	0	0	0	0	0	0	0	0	0	0	0	0
E2RIW7	Small nuclear ribonucleoprotein Sm D1 OS=Canis lupus familiaris OX=9615 GN=SNRPD1 PE=3 SV=1	SNRPD1	0	0	0	0	0	0	0	0	0	0	0	0	0	0	0	0	0	0	0	0	0	0	0	0	0	0	0	0	0	0
F1PSI7	Small nuclear ribonucleoprotein Sm D2 OS=Canis lupus familiaris OX=9615 GN=SNRPD2 PE=3 SV=2	SNRPD2	0	0	0	0	0	0	0	0	0	0	0	0	0	0	0	0	0	0	0	0	0	0	0	0	0	0	0	0	0	0
E2RQ80	Small nuclear ribonucleoprotein Sm D3 OS=Canis lupus familiaris OX=9615 GN=SNRPD3 PE=3 SV=1	SNRPD3	0	0	0	0	0	0	0	0	0	0	0	0	0	0	0	0	0	0	0	0	0	0	0	0	0	0	0	0	0	0
J9P8R0	Small nuclear ribonucleoprotein Sm D3 OS=Canis lupus familiaris OX=9615 GN=SNRPD3 PE=3 SV=1	SNRPD3	0	0	0	0	0	0	0	0	0	0	0	0	0	0	0	0	0	0	0	0	0	0	0	0	0	0	0	0	0	0
F6V5G7	Small nuclear ribonucleoprotein U1 subunit 70 OS=Canis lupus familiaris OX=9615 GN=SNRNP70 PE=4 SV=1	SNRNP70	0	0	0	0	0	0	0	0	0	0	0	0	0	0	0	0	0	0	0	0	0	0	0	0	0	0	0	0	0	0
J9PAP8	Small nuclear ribonucleoprotein U5 subunit 40 OS=Canis lupus familiaris OX=9615 GN=SNRNP40 PE=4 SV=1	SNRNP40	0	0	0	0	0	0	0	0	0	1	0	0	0	0	0	0	0	0	0	0	0	0	0	0	0	0	0	0	0	1
E2R016	Small nuclear ribonucleoprotein U5 subunit 40 OS=Canis lupus familiaris OX=9615 GN=SNRNP40 PE=4 SV=2	SNRNP40	0	0	0	0	0	0	0	0	0	1	0	0	0	0	0	0	0	0	0	0	0	0	0	0	0	0	0	0	0	1
E2R1C4	Small nuclear ribonucleoprotein-associated protein OS=Canis lupus familiaris OX=9615 GN=SNRPB PE=3 SV=2	SNRPB	0	0	0	0	0	0	0	0	0	0	0	0	0	0	0	0	0	0	0	0	0	0	0	0	0	0	0	0	0	0
E2RR10	Small ubiquitin-related modifier OS=Canis lupus familiaris OX=9615 GN=SUMO1 PE=3 SV=1	SUMO1	0	0	0	0	0	0	0	0	0	0	0	0	0	0	0	0	0	0	0	0	0	0	0	0	0	0	0	0	0	0
E2RGN5	Small ubiquitin-related modifier OS=Canis lupus familiaris OX=9615 GN=SUMO2 PE=3 SV=1	SUMO2	0	0	0	0	0	0	0	0	0	0	0	0	0	0	0	0	0	0	0	0	0	0	0	0	0	0	0	0	0	0
F1P9L1	S-methyl-5'-thioadenosine phosphorylase OS=Canis lupus familiaris OX=9615 GN=MTAP PE=3 SV=2	MTAP	0	0	0	0	0	0	0	0	0	0	0	0	0	0	0	0	0	0	0	0	0	0	0	0	0	0	0	0	0	0
E2RLX2	SMU1 DNA replication regulator and spliceosomal factor OS=Canis lupus familiaris OX=9615 GN=SMU1 PE=4 SV=2	SMU1	0	0	0	0	0	0	0	0	0	0	0	0	0	0	0	0	0	0	0	0	0	0	0	0	0	0	0	0	0	0
E2R9T5	SNARE-associated protein Snapin OS=Canis lupus familiaris OX=9615 GN=SNAPIN PE=3 SV=1	SNAPIN	0	0	0	0	0	1	0	0	0	0	0	0	0	0	0	0	0	0	0	0	0	0	0	0	0	1	0	0	0	0
J9NZA9	Sodium/potassium-transporting ATPase subunit alpha OS=Canis lupus familiaris OX=9615 GN=ATP1A1 PE=3 SV=1	ATP1A1	0	0	0	0	0	0	0	0	0	0	0	0	0	0	0	0	0	0	0	0	0	0	0	0	0	0	0	0	0	0
F1PBA1	Sodium/potassium-transporting ATPase subunit alpha OS=Canis lupus familiaris OX=9615 GN=ATP1A1 PE=3 SV=2	ATP1A1	0	0	0	0	0	0	0	0	0	0	0	0	0	0	0	0	0	0	0	0	0	0	0	0	0	0	0	0	0	0
F1PRH6	Sodium/potassium-transporting ATPase subunit alpha OS=Canis lupus familiaris OX=9615 GN=ATP4A PE=3 SV=1	ATP4A	0	0	0	0	0	0	0	0	0	0	0	0	0	0	0	0	0	0	0	0	0	0	0	0	0	0	0	0	0	0
J9P483	Sodium/potassium-transporting ATPase subunit alpha OS=Canis lupus familiaris OX=9615 GN=ATP4A PE=3 SV=1	ATP4A	0	0	0	0	0	0	0	0	0	0	0	0	0	0	0	0	0	0	0	0	0	0	0	0	0	0	0	0	0	0
Q69FG4	Soluble catechol O-methyltransferase OS=Canis lupus familiaris OX=9615 PE=2 SV=1	0	0	0	0	0	0	0	0	0	0	0	0	0	0	0	0	0	0	0	0	0	0	0	0	0	0	0	0	0	0	0
F1PCQ3	Solute carrier family 16 member 1 OS=Canis lupus familiaris OX=9615 GN=SLC16A1 PE=4 SV=1	SLC16A1	0	0	0	0	0	0	0	0	0	0	0	0	0	0	0	0	0	0	0	0	0	0	0	0	0	0	0	0	0	0
F1PSC0	Solute carrier family 25 member 13 OS=Canis lupus familiaris OX=9615 GN=SLC25A13 PE=3 SV=2	SLC25A13	0	0	0	0	0	0	0	0	0	0	0	0	0	0	0	0	0	0	0	0	0	0	0	0	0	0	0	0	0	0
E2R685	Solute carrier family 25 member 4 OS=Canis lupus familiaris OX=9615 GN=SLC25A4 PE=3 SV=1	SLC25A4	0	0	0	0	0	0	0	0	0	0	0	-1	0	0	0	0	0	0	0	0	0	-1	0	0	0	0	0	0	0	0
F1PRL5	Solute carrier family 25 member 5 OS=Canis lupus familiaris OX=9615 GN=SLC25A5 PE=3 SV=2	SLC25A5	0	0	0	0	0	0	0	0	0	0	0	0	0	0	0	0	0	0	0	0	0	0	0	0	0	0	0	0	0	0
F1Q1J6	Solute carrier family 25 member 6 OS=Canis lupus familiaris OX=9615 GN=SLC25A6 PE=3 SV=2	SLC25A6	0	0	0	0	0	0	0	0	0	0	0	0	0	0	0	0	0	0	0	0	0	0	0	0	0	0	0	0	0	0
F1PMK4	Solute carrier family 39 member 14 OS=Canis lupus familiaris OX=9615 GN=SLC39A14 PE=4 SV=1	SLC39A14	0	1	1	1	1	0	1	1	1	1	0	0	0	0	0	0	0	0	0	0	0	1	1	1	1	0	1	1	1	1
F1PMK5	Solute carrier family 39 member 14 OS=Canis lupus familiaris OX=9615 GN=SLC39A14 PE=4 SV=2	SLC39A14	0	1	1	1	1	0	1	1	1	1	0	0	0	0	0	0	0	0	0	0	0	1	1	1	1	0	1	1	1	1
E2QX78	Solute carrier family 43 member 3 OS=Canis lupus familiaris OX=9615 GN=SLC43A3 PE=4 SV=1	SLC43A3	0	0	0	0	0	0	0	0	0	0	0	0	0	0	0	0	0	0	0	0	0	0	0	0	0	0	0	0	0	0
F1PNF5	Solute carrier organic anion transporter family member OS=Canis lupus familiaris OX=9615 GN=SLCO4A1 PE=3 SV=2	SLCO4A1	0	0	0	0	0	0	0	0	0	1	0	0	0	0	0	0	0	0	0	0	0	0	0	0	0	0	0	0	0	1
J9P758	Sorcin OS=Canis lupus familiaris OX=9615 GN=SRI PE=4 SV=1	SRI	0	0	0	0	0	0	0	0	0	0	0	0	0	0	0	0	0	0	0	0	0	0	0	0	0	0	0	0	0	0
E2QYJ3	Sorting nexin 1 OS=Canis lupus familiaris OX=9615 GN=SNX1 PE=4 SV=1	SNX1	0	0	0	0	0	0	0	0	0	0	0	0	0	0	0	0	0	0	0	0	0	0	0	0	0	0	0	0	0	0
E2RTA2	Sorting nexin 12 OS=Canis lupus familiaris OX=9615 GN=SNX12 PE=4 SV=2	SNX12	0	0	0	0	0	0	0	0	0	0	0	0	0	0	0	0	0	0	0	0	0	0	0	0	0	0	0	0	0	0
F1PMB5	Sorting nexin 2 OS=Canis lupus familiaris OX=9615 GN=SNX2 PE=4 SV=2	SNX2	0	0	0	0	0	0	0	0	0	0	0	0	0	0	0	0	0	0	0	0	0	0	0	0	0	0	0	0	0	0
F6UT62	Sorting nexin 3 OS=Canis lupus familiaris OX=9615 GN=SNX3 PE=4 SV=1	SNX3	0	0	0	0	0	0	0	0	0	0	0	0	0	0	0	0	0	0	0	0	0	0	0	0	0	0	0	0	0	0
E2RAE6	Sorting nexin OS=Canis lupus familiaris OX=9615 GN=SNX5 PE=3 SV=1	SNX5	0	0	0	0	0	0	0	0	0	0	0	0	0	0	0	0	0	0	0	0	0	0	0	0	0	0	0	0	0	0
F1PFD0	Sorting nexin OS=Canis lupus familiaris OX=9615 GN=SNX6 PE=3 SV=2	SNX6	0	0	0	0	0	0	0	0	0	0	0	0	0	0	0	0	0	0	0	0	0	0	0	0	0	0	0	0	0	0
F1PBG7	Sorting nexin OS=Canis lupus familiaris OX=9615 GN=SNX9 PE=3 SV=2	SNX9	0	0	0	0	0	0	0	0	0	0	0	0	0	0	0	0	0	0	0	0	0	0	0	0	0	0	0	0	0	0
E2R242	Spartin OS=Canis lupus familiaris OX=9615 GN=SPART PE=4 SV=1	SPART	0	0	0	0	0	0	0	0	0	0	0	0	0	0	0	0	0	0	0	0	0	0	0	0	0	0	0	0	0	0
E2R9Q9	SPC24 NDC80 kinetochore complex component OS=Canis lupus familiaris OX=9615 GN=SPC24 PE=4 SV=2	SPC24	0	0	0	0	0	0	0	0	0	0	0	0	0	0	0	0	0	0	0	0	0	0	0	0	0	0	0	0	0	0
F1PAP5	Spectrin alpha non-erythrocytic 1 OS=Canis lupus familiaris OX=9615 GN=SPTAN1 PE=4 SV=2	SPTAN1	0	0	0	0	0	0	0	0	0	0	0	0	0	0	0	0	0	0	0	0	0	0	0	0	0	0	0	0	0	0
E2RGC7	Spectrin beta non-erythrocytic 5 OS=Canis lupus familiaris OX=9615 GN=SPTBN5 PE=4 SV=2	SPTBN5	0	0	0	0	0	0	0	0	0	0	0	0	0	0	0	0	0	0	0	0	0	0	0	0	0	0	0	0	0	0
F1PXT8	Spectrin beta chain OS=Canis lupus familiaris OX=9615 GN=SPTBN1 PE=3 SV=2	SPTBN1	0	0	0	0	0	0	0	0	0	0	0	0	0	0	0	0	0	0	0	0	0	0	0	0	0	0	0	0	0	0
F1PXU1	Spectrin beta chain OS=Canis lupus familiaris OX=9615 GN=SPTBN1 PE=3 SV=2	SPTBN1	0	0	0	0	0	0	0	0	0	0	0	0	0	0	0	0	0	0	0	0	0	0	0	0	0	0	0	0	0	0
E2RIL1	Spectrin repeat containing nuclear envelope family member 3 OS=Canis lupus familiaris OX=9615 GN=SYNE3 PE=4 SV=2	SYNE3	0	0	0	0	0	0	0	0	0	0	0	0	0	0	0	0	0	0	0	0	0	0	0	0	0	0	0	0	0	0
J9P7I2	Spectrin repeat containing nuclear envelope protein 1 OS=Canis lupus familiaris OX=9615 GN=SYNE1 PE=4 SV=1	SYNE1	0	0	0	0	0	0	0	0	0	0	0	0	0	0	0	0	0	0	0	0	0	0	0	0	0	0	0	0	0	0
F1PER7	Spectrin repeat containing nuclear envelope protein 1 OS=Canis lupus familiaris OX=9615 GN=SYNE1 PE=4 SV=2	SYNE1	0	0	0	0	0	0	0	0	0	0	0	0	0	0	0	0	0	0	0	0	0	0	0	0	0	0	0	0	0	0
F1Q150	Sperm antigen with calponin homology and coiled-coil domains 1 OS=Canis lupus familiaris OX=9615 GN=SPECC1 PE=4 SV=2	SPECC1	0	0	0	0	0	0	0	0	0	0	0	0	0	0	0	0	0	0	0	0	0	0	0	0	0	0	0	0	0	0
J9P381	Sperm associated antigen 9 OS=Canis lupus familiaris OX=9615 GN=SPAG9 PE=4 SV=1	SPAG9	0	0	0	0	0	0	0	1	0	1	0	0	0	0	0	0	0	0	0	0	0	0	0	0	0	0	0	1	0	1
F1PK77	Sperm associated antigen 9 OS=Canis lupus familiaris OX=9615 GN=SPAG9 PE=4 SV=2	SPAG9	0	0	0	0	0	0	0	1	0	1	0	0	0	0	0	0	0	0	0	0	0	0	0	0	0	0	0	1	0	1
J9P2P6	Spermidine synthase OS=Canis lupus familiaris OX=9615 GN=SRM PE=3 SV=1	SRM	0	0	0	0	0	0	0	0	0	0	0	0	0	0	0	0	0	0	0	0	0	0	0	0	0	0	0	0	0	0
E2RRU2	Sphingomyelin phosphodiesterase acid like 3A OS=Canis lupus familiaris OX=9615 GN=SMPDL3A PE=4 SV=2	SMPDL3A	0	0	0	0	0	0	0	0	0	0	0	0	0	0	0	0	0	0	0	0	0	0	0	0	0	0	0	0	0	0
E2RQ46	Spi-1 proto-oncogene OS=Canis lupus familiaris OX=9615 GN=SPI1 PE=3 SV=2	SPI1	0	0	0	0	0	0	0	0	0	0	0	0	0	0	0	0	0	0	0	0	0	0	0	0	0	0	0	0	0	0
E2QXZ2	Spliceosome associated factor 3 U4/U6 recycling protein OS=Canis lupus familiaris OX=9615 GN=SART3 PE=4 SV=2	SART3	0	0	0	0	0	0	0	0	-1	0	0	0	0	0	0	0	0	0	0	0	0	0	0	0	0	0	0	0	-1	0
Q5WR10	Spliceosome RNA helicase DDX39B OS=Canis lupus familiaris OX=9615 GN=DDX39B PE=3 SV=1	DDX39B	0	0	0	0	0	0	0	0	0	0	0	0	0	0	0	0	0	0	0	0	0	0	0	0	0	0	0	0	0	0
Q9XSU6	Splicing factor (Fragment) OS=Canis lupus familiaris OX=9615 GN=srp20 PE=2 SV=1	srp20	0	0	0	0	0	0	0	0	0	0	0	0	0	0	0	0	0	0	0	0	0	0	0	0	0	0	0	0	0	0
E2RRT4	Splicing factor 1 OS=Canis lupus familiaris OX=9615 GN=SF1 PE=4 SV=2	SF1	0	0	0	0	0	0	0	0	0	0	0	0	0	0	0	0	0	0	0	0	0	0	0	0	0	0	0	0	0	0
E2RDL8	Splicing factor 3a subunit 1 OS=Canis lupus familiaris OX=9615 GN=SF3A1 PE=4 SV=1	SF3A1	0	0	0	0	0	0	0	0	0	0	0	0	0	0	0	0	0	0	0	0	0	0	0	0	0	0	0	0	0	0
F1PKF6	Splicing factor 3b subunit 1 OS=Canis lupus familiaris OX=9615 GN=SF3B1 PE=4 SV=2	SF3B1	0	0	0	0	0	0	0	0	0	0	0	0	0	0	0	0	0	0	0	0	0	0	0	0	0	0	0	0	0	0
E2RL65	Splicing factor 3b subunit 2 OS=Canis lupus familiaris OX=9615 GN=SF3B2 PE=4 SV=2	SF3B2	0	0	0	0	0	0	0	0	0	0	0	0	0	0	0	0	0	0	0	0	0	0	0	0	0	0	0	0	0	0
E2RR33	Splicing factor 3b subunit 3 OS=Canis lupus familiaris OX=9615 GN=SF3B3 PE=4 SV=2	SF3B3	0	0	0	0	0	0	0	0	0	0	0	0	0	0	0	0	0	0	0	0	0	0	0	0	0	0	0	0	0	0
E2R5T2	Splicing factor 3b subunit 4 OS=Canis lupus familiaris OX=9615 GN=SF3B4 PE=4 SV=1	SF3B4	0	0	0	0	0	0	0	0	0	0	0	0	0	0	0	0	0	0	0	0	0	0	0	0	0	0	0	0	0	0
J9JHN5	Splicing factor 3B subunit 5 OS=Canis lupus familiaris OX=9615 GN=SF3B5 PE=3 SV=1	SF3B5	0	0	0	0	0	0	0	0	0	0	0	0	0	0	0	0	0	0	0	0	0	0	0	0	0	0	0	0	0	0
E2RRA3	Splicing factor 3b subunit 6 OS=Canis lupus familiaris OX=9615 GN=SF3B6 PE=4 SV=1	SF3B6	0	0	0	0	0	0	0	0	0	0	0	0	0	0	0	0	0	0	0	0	0	0	0	0	0	0	0	0	0	0
J9P0H2	Splicing regulatory glutamic acid and lysine rich protein 1 OS=Canis lupus familiaris OX=9615 GN=SREK1 PE=4 SV=1	SREK1	0	0	0	0	0	0	0	0	0	0	0	0	0	0	0	0	0	0	0	0	0	0	0	0	0	0	0	0	0	0
E2REU7	SPT16 homolog facilitates chromatin remodeling subunit OS=Canis lupus familiaris OX=9615 GN=SUPT16H PE=4 SV=1	SUPT16H	0	0	0	0	0	0	0	0	0	0	0	0	0	0	0	0	0	0	0	0	0	0	0	0	0	0	0	0	0	0
E2RHB9	Squalene epoxidase OS=Canis lupus familiaris OX=9615 GN=SQLE PE=4 SV=1	SQLE	0	0	0	0	0	0	0	0	0	0	0	0	0	0	0	0	0	0	0	0	0	0	0	0	0	0	0	0	0	0
E2RSQ3	SRA stem-loop interacting RNA binding protein OS=Canis lupus familiaris OX=9615 GN=SLIRP PE=4 SV=1	SLIRP	0	0	0	0	0	0	0	0	0	0	0	0	0	0	0	0	0	0	0	0	0	0	0	0	0	0	0	0	0	0
E2RMC1	ST13 Hsp70 interacting protein OS=Canis lupus familiaris OX=9615 GN=ST13 PE=4 SV=2	ST13	0	0	0	0	0	0	0	0	0	0	0	0	0	0	0	0	0	0	0	0	0	0	0	0	0	0	0	0	0	0
E2RGL6	Stabilin 1 OS=Canis lupus familiaris OX=9615 GN=STAB1 PE=4 SV=2	STAB1	0	0	0	0	0	0	0	0	0	0	0	0	0	0	0	0	0	0	0	0	0	0	0	0	0	0	0	0	0	0
E2RH91	Staphylococcal nuclease domain-containing protein OS=Canis lupus familiaris OX=9615 GN=SND1 PE=4 SV=2	SND1	0	0	0	0	0	0	0	0	0	0	0	0	0	0	0	0	0	0	0	0	0	0	0	0	0	0	0	0	0	0
J9NVP2	Stathmin OS=Canis lupus familiaris OX=9615 GN=STMN1 PE=3 SV=1	STMN1	0	0	0	0	0	0	0	0	0	0	0	0	0	0	0	0	0	0	0	0	0	0	0	0	0	0	0	0	0	0
J9P393	Staufen double-stranded RNA binding protein 1 OS=Canis lupus familiaris OX=9615 GN=STAU1 PE=4 SV=1	STAU1	0	0	0	0	0	0	0	0	0	0	0	0	0	0	0	0	0	0	0	0	0	0	0	0	0	0	0	0	0	0
J9P499	STE20 like kinase OS=Canis lupus familiaris OX=9615 GN=SLK PE=4 SV=1	SLK	0	0	0	0	0	0	0	0	0	0	0	0	0	0	0	0	0	0	0	0	0	0	0	0	0	0	0	0	0	0
E2RFZ4	STE20 like kinase OS=Canis lupus familiaris OX=9615 GN=SLK PE=4 SV=1	SLK	0	0	0	0	0	0	0	0	0	0	0	0	0	0	0	0	0	0	0	0	0	0	0	0	0	0	0	0	0	0
E2RF11	Sterile alpha motif domain containing 4B OS=Canis lupus familiaris OX=9615 GN=SAMD4B PE=4 SV=2	SAMD4B	0	0	0	0	0	0	0	0	0	0	0	0	0	0	0	0	0	0	0	0	0	0	0	0	0	0	0	0	0	0
E2RF08	Sterile alpha motif domain containing 4B OS=Canis lupus familiaris OX=9615 GN=SAMD4B PE=4 SV=2	SAMD4B	0	0	0	0	0	0	0	0	0	0	0	0	0	0	0	0	0	0	0	0	0	0	0	0	0	0	0	0	0	0
J9P746	Sterol carrier protein 2 OS=Canis lupus familiaris OX=9615 GN=SCP2 PE=3 SV=1	SCP2	0	0	0	0	0	0	0	0	0	0	0	0	0	0	0	0	0	0	0	0	0	0	0	0	0	0	0	0	0	0
J9NZM7	Strawberry notch homolog 1 OS=Canis lupus familiaris OX=9615 GN=SBNO1 PE=4 SV=1	SBNO1	0	0	0	0	0	0	0	0	0	0	0	0	0	0	0	0	0	0	0	0	0	0	0	0	0	0	0	0	0	0
E2QXR5	Strawberry notch homolog 1 OS=Canis lupus familiaris OX=9615 GN=SBNO1 PE=4 SV=2	SBNO1	0	0	0	0	0	0	0	0	0	0	0	0	0	0	0	0	0	0	0	0	0	0	0	0	0	0	0	0	0	0
[truncated: 625 more rows]
